# Supplementary material for: Water-stable porous Al24 Archimedean solids for removal of trace iodine
Source: Nat Commun. 2022 Nov 4;13:6632. doi: 10.1038/s41467-022-34296-4 (PMC9636137; doi:10.1038/s41467-022-34296-4)
Supplement: Supplementary file 4 — Supplementary Data 1 [file 41467_2022_34296_MOESM4_ESM.cif]

data_AlOC-60
_audit_creation_date               2022-06-01
_audit_creation_method
;
Olex2 1.2
(compiled 2018.05.29 svn.r3508 for OlexSys, GUI svn.r5506)
;
_shelx_SHELXL_version_number       '2014/7'
_audit_contact_author_address      ?
_audit_contact_author_email        ?
_audit_contact_author_name         ''
_audit_contact_author_phone        ?
_publ_contact_author_id_orcid      ?
_publ_section_references
;
Dolomanov, O.V., Bourhis, L.J., Gildea, R.J, Howard, J.A.K. & Puschmann, H.
 (2009), J. Appl. Cryst. 42, 339-341.

Sheldrick, G.M. (2008). Acta Cryst. A64, 112-122.
;
_chemical_name_common              ?
_chemical_name_systematic          ?
_chemical_formula_moiety           'C72 H88 Al8 O32, 0.13(C16 O8)'
_chemical_formula_sum              'C74 H94 Al8 O33'
_chemical_formula_weight           1727.33
_chemical_melting_point            ?
_chemical_oxdiff_formula           'Al C N O B F'
loop_
  _atom_type_symbol
  _atom_type_description
  _atom_type_scat_dispersion_real
  _atom_type_scat_dispersion_imag
  _atom_type_scat_source
 'C' 'C' 0.0137 0.0067 'International Tables Vol C Tables 4.2.6.8 and 6.1.1.4'
 'H' 'H' 0.0000 0.0000 'International Tables Vol C Tables 4.2.6.8 and 6.1.1.4'
 'Al' 'Al' 0.1771 0.1873 'International Tables Vol C Tables 4.2.6.8 and 6.1.1.4'
 'O' 'O' 0.0389 0.0241 'International Tables Vol C Tables 4.2.6.8 and 6.1.1.4'

_shelx_space_group_comment
;
The symmetry employed for this shelxl refinement is uniquely defined
by the following loop, which should always be used as a source of
symmetry information in preference to the above space-group names.
They are only intended as comments.
;
_space_group_crystal_system        'tetragonal'
_space_group_IT_number             126
_space_group_name_H-M_alt          'P 4/n n c'
_space_group_name_Hall             '-P 4a 2bc'
loop_
  _space_group_symop_operation_xyz
 'x, y, z'
 '-y+1/2, x, z'
 '-x+1/2, -y+1/2, z'
 'y, -x+1/2, z'
 'x, -y+1/2, -z+1/2'
 '-x+1/2, y, -z+1/2'
 'y, x, -z+1/2'
 '-y+1/2, -x+1/2, -z+1/2'
 '-x, -y, -z'
 'y-1/2, -x, -z'
 'x-1/2, y-1/2, -z'
 '-y, x-1/2, -z'
 '-x, y-1/2, z-1/2'
 'x-1/2, -y, z-1/2'
 '-y, -x, z-1/2'
 'y-1/2, x-1/2, z-1/2'

_cell_length_a                     23.6200(15)
_cell_length_b                     23.6200(15)
_cell_length_c                     8.8479(6)
_cell_angle_alpha                  90
_cell_angle_beta                   90
_cell_angle_gamma                  90
_cell_volume                       4936.3(7)
_cell_formula_units_Z              2
_cell_measurement_reflns_used      4678
_cell_measurement_temperature      293(2)
_cell_measurement_theta_max        48.3880
_cell_measurement_theta_min        2.4370
_shelx_estimated_absorpt_T_max     0.915
_shelx_estimated_absorpt_T_min     0.915
_exptl_absorpt_coefficient_mu      0.901
_exptl_absorpt_correction_T_max    1.00000
_exptl_absorpt_correction_T_min    0.66783
_exptl_absorpt_correction_type     multi-scan
_exptl_absorpt_process_details
;
CrysAlisPro 1.171.41.93a (Rigaku Oxford Diffraction, 2020)
Empirical absorption correction using spherical harmonics,
implemented in SCALE3 ABSPACK scaling algorithm.
;
_exptl_absorpt_special_details     ?
_exptl_crystal_colour              colourless
_exptl_crystal_colour_primary      colourless
_exptl_crystal_density_diffrn      1.162
_exptl_crystal_density_meas        ?
_exptl_crystal_density_method      ?
_exptl_crystal_description         block
_exptl_crystal_F_000               1812
_exptl_crystal_size_max            0.1
_exptl_crystal_size_mid            0.1
_exptl_crystal_size_min            0.1
_exptl_transmission_factor_max     ?
_exptl_transmission_factor_min     ?
_diffrn_reflns_av_R_equivalents    0.1000
_diffrn_reflns_av_unetI/netI       0.0470
_diffrn_reflns_Laue_measured_fraction_full  0.858
_diffrn_reflns_Laue_measured_fraction_max  0.858
_diffrn_reflns_limit_h_max         25
_diffrn_reflns_limit_h_min         -25
_diffrn_reflns_limit_k_max         26
_diffrn_reflns_limit_k_min         -16
_diffrn_reflns_limit_l_max         9
_diffrn_reflns_limit_l_min         -4
_diffrn_reflns_number              11797
_diffrn_reflns_point_group_measured_fraction_full  0.858
_diffrn_reflns_point_group_measured_fraction_max  0.858
_diffrn_reflns_theta_full          49.473
_diffrn_reflns_theta_max           49.473
_diffrn_reflns_theta_min           4.640
_diffrn_ambient_temperature        293(2)
_diffrn_detector                   'Hybrid Pixel Array Detector'
_diffrn_detector_area_resol_mean   10.0000
_diffrn_detector_type              HyPix
_diffrn_measured_fraction_theta_full  0.858
_diffrn_measured_fraction_theta_max  0.858
_diffrn_measurement_details
;
List of Runs (angles in degrees, time in seconds):

  # Type    Start    End  Width  t~exp~   \w     \q     \k     \f   Frames
--------------------------------------------------------------------------
  1  \w   -124.00 -79.00   0.50    1.50    --  -51.03-125.00 -30.00   90
  2  \w   -124.00 -63.00   0.50    1.50    --  -51.03-149.00 -43.00  122
  3  \w   -124.00 -79.00   0.50    1.50    --  -51.03-125.00-120.00   90
  4  \w   -124.00 -37.00   0.50    1.50    --  -51.03 -39.00-178.00  174
  5  \w    -24.00   1.00   0.50    1.50    --   49.15 -39.00-178.00   50
  6  \w     20.00  98.00   0.50    1.50    --   49.15-125.00  90.00  156
;
_diffrn_measurement_device         'four-circle diffractometer'
_diffrn_measurement_device_type    'ROD, Synergy Custom system, HyPix'
_diffrn_measurement_method         '\w scans'
_diffrn_orient_matrix_type        
 'CrysAlisPro convention (1999,Acta A55,543-557)'
_diffrn_orient_matrix_UB_11        0.0526968000
_diffrn_orient_matrix_UB_12        0.0201954000
_diffrn_orient_matrix_UB_13        0.0150898000
_diffrn_orient_matrix_UB_21        -0.0203181000
_diffrn_orient_matrix_UB_22        0.0450176000
_diffrn_orient_matrix_UB_23        0.0744428000
_diffrn_orient_matrix_UB_31        0.0054843000
_diffrn_orient_matrix_UB_32        -0.0279779000
_diffrn_orient_matrix_UB_33        0.1306851000
_diffrn_oxdiff_digest_frames
;
018d36377b921f2fbe4da9bb43e41493b100682de2e
;
_diffrn_oxdiff_digest_hkl
;
0199ee5e6ea2e5cfbd10e94424f7e5e6d7025b
;
_diffrn_radiation_monochromator    mirror
_diffrn_radiation_probe            x-ray
_diffrn_radiation_type             GaK\a
_diffrn_radiation_wavelength       1.3405
_diffrn_source                     'micro-focus metaljet'
_reflns_Friedel_coverage           0.000
_reflns_Friedel_fraction_full      .
_reflns_Friedel_fraction_max       .
_reflns_number_gt                  1188
_reflns_number_total               1627
_reflns_odcompleteness_completeness  73.42
_reflns_odcompleteness_iscentric   1
_reflns_odcompleteness_theta       56.82
_reflns_special_details
;
 Reflections were merged by SHELXL according to the crystal
 class for the calculation of statistics and refinement.
 
 Structure factors included contributions from the .fab file.
 
 _reflns_Friedel_fraction is defined as the number of unique
 Friedel pairs measured divided by the number that would be
 possible theoretically, ignoring centric projections and
 systematic absences.
;
_reflns_threshold_expression       'I > 2\s(I)'
_computing_cell_refinement         'CrysAlisPro 1.171.41.93a (Rigaku OD, 2020)'
_computing_data_collection         'CrysAlisPro 1.171.41.93a (Rigaku OD, 2020)'
_computing_data_reduction          'CrysAlisPro 1.171.41.93a (Rigaku OD, 2020)'
_computing_molecular_graphics      'Olex2 (Dolomanov et al., 2009)'
_computing_publication_material    'Olex2 (Dolomanov et al., 2009)'
_computing_structure_refinement    'XL (Sheldrick, 2008)'
_computing_structure_solution      ?
_refine_diff_density_max           0.280
_refine_diff_density_min           -0.280
_refine_diff_density_rms           0.046
_refine_ls_extinction_coef         .
_refine_ls_extinction_method       none
_refine_ls_goodness_of_fit_ref     1.034
_refine_ls_hydrogen_treatment      mixed
_refine_ls_matrix_type             full
_refine_ls_number_parameters       143
_refine_ls_number_reflns           1627
_refine_ls_number_restraints       40
_refine_ls_R_factor_all            0.0837
_refine_ls_R_factor_gt             0.0601
_refine_ls_restrained_S_all        1.072
_refine_ls_shift/su_max            0.000
_refine_ls_shift/su_mean           0.000
_refine_ls_structure_factor_coef   Fsqd
_refine_ls_weighting_details      
 'w=1/[\s^2^(Fo^2^)+(0.1077P)^2^+0.4786P] where P=(Fo^2^+2Fc^2^)/3'
_refine_ls_weighting_scheme        calc
_refine_ls_wR_factor_gt            0.1538
_refine_ls_wR_factor_ref           0.1713
_refine_special_details            ?
_olex2_refinement_description
;
1. Fixed Uiso
 At 1.2 times of:
  All C(H) groups, All C(H,H) groups
 At 1.5 times of:
  All C(H,H,H) groups
2. Restrained distances
 C10-C11
 1.45 with sigma of 0.02
 O5-C10
 1.2 with sigma of 0.02
 O2-H2
 0.92 with sigma of 0.02
 H2-Al2
 2.5 with sigma of 0.02
 O5-H2
 2 with sigma of 0.02
 C9-C8
 1.45 with sigma of 0.02
3. Rigid bond restraints
 C9, C8
 with sigma for 1-2 distances of 0.01 and sigma for 1-3 distances of 0.01
4. Uiso/Uaniso restraints and constraints
Uanis(C11) \\sim Ueq, Uanis(C10) \\sim Ueq: with sigma of 0.01 and sigma for
terminal atoms of 0.02
Uanis(C8) \\sim Ueq, Uanis(C9) \\sim Ueq: with sigma of 0.01 and sigma for
terminal atoms of 0.02
5. Rigid body (RIGU) restrains
 O5, C11, C10
 with sigma for 1-2 distances of 0.004 and sigma for 1-3 distances of 0.004
6. Others
 Fixed Sof: O5(0.125) C10(0.125) C11(0.125)
7.a Riding coordinates:
 C8(H8A,H8B), C9(H9A,H9B,H9C)
7.b Aromatic/amide H refined with riding coordinates:
 C2(H2A), C4(H4), C5(H5), C6(H6), C7(H7)
;
_atom_sites_solution_hydrogens     mixed
_atom_sites_solution_primary       ?
_atom_sites_solution_secondary     ?
loop_
  _atom_site_label
  _atom_site_type_symbol
  _atom_site_fract_x
  _atom_site_fract_y
  _atom_site_fract_z
  _atom_site_U_iso_or_equiv
  _atom_site_adp_type
  _atom_site_occupancy
  _atom_site_site_symmetry_order
  _atom_site_calc_flag
  _atom_site_refinement_flags_posn
  _atom_site_refinement_flags_adp
  _atom_site_refinement_flags_occupancy
  _atom_site_disorder_assembly
  _atom_site_disorder_group
 Al1 Al 0.2500 0.09306(6) 0.7500 0.0620(5) Uani 1 2 d S T P . .
 Al2 Al 0.36083(4) 0.13917(4) 0.7500 0.0628(5) Uani 1 2 d DS T P . .
 O1 O 0.31270(9) 0.09839(9) 0.6227(2) 0.0650(7) Uani 1 1 d . . . . .
 O2 O 0.29270(8) 0.14651(8) 0.85117(17) 0.0545(6) Uani 1 1 d D . . . .
 O3 O 0.28744(10) 0.03620(10) 0.8684(2) 0.0711(7) Uani 1 1 d . . . . .
 O4 O 0.37485(11) 0.07274(11) 0.8669(2) 0.0723(7) Uani 1 1 d . . . . .
 C1 C 0.35754(17) -0.00668(16) 1.0176(3) 0.0726(10) Uani 1 1 d . . . . .
 C2 C 0.41350(19) -0.00939(19) 1.0657(4) 0.0881(12) Uani 1 1 d . . . . .
 H2A H 0.4396 0.0165 1.0281 0.106 Uiso 1 1 calc R . . . .
 C3 C 0.33869(16) 0.03682(15) 0.9096(3) 0.0647(9) Uani 1 1 d . . . . .
 C4 C 0.4309(2) -0.0491(3) 1.1666(6) 0.1179(17) Uani 1 1 d . . . . .
 H4 H 0.4687 -0.0511 1.1956 0.141 Uiso 1 1 calc R . . . .
 C5 C 0.3916(3) -0.0867(3) 1.2256(7) 0.147(3) Uani 1 1 d . . . . .
 H5 H 0.4028 -0.1132 1.2974 0.176 Uiso 1 1 calc R . . . .
 C6 C 0.3191(2) -0.0449(2) 1.0752(5) 0.0996(13) Uani 1 1 d . . . . .
 H6 H 0.2815 -0.0439 1.0447 0.120 Uiso 1 1 calc R . . . .
 C7 C 0.3372(3) -0.0851(3) 1.1793(7) 0.142(2) Uani 1 1 d . . . . .
 H7 H 0.3115 -0.1112 1.2175 0.170 Uiso 1 1 calc R . . . .
 C8 C 0.3207(3) 0.0766(3) 0.4814(5) 0.133(2) Uani 1 1 d D U . . .
 H8A H 0.3454 0.1020 0.4257 0.159 Uiso 1 1 d R . . . .
 H8B H 0.2844 0.0766 0.4301 0.159 Uiso 1 1 d R . . . .
 C9 C 0.3433(7) 0.0217(6) 0.4704(15) 0.253(6) Uani 1 1 d D U . . .
 H9A H 0.3172 0.0011 0.4080 0.380 Uiso 1 1 d R . . . .
 H9B H 0.3433 0.0061 0.5705 0.380 Uiso 1 1 d R . . . .
 H9C H 0.3807 0.0190 0.4283 0.380 Uiso 1 1 d R . . . .
 H2 H 0.283(2) 0.1751(13) 0.917(6) 1.9(18) Uiso 1 1 d D . . . .
 O5 O 0.2500 0.2500 0.9734(11) 0.079(2) Uani 0.5 4 d DS TU P . .
 C10 C 0.2500 0.2500 1.1139(19) 0.156(6) Uani 0.5 4 d DS TU P . .
 C11 C 0.2740(9) 0.2260(9) 1.2500 0.159(8) Uani 0.25 2 d DS TU P . .

loop_
  _atom_site_aniso_label
  _atom_site_aniso_U_11
  _atom_site_aniso_U_22
  _atom_site_aniso_U_33
  _atom_site_aniso_U_23
  _atom_site_aniso_U_13
  _atom_site_aniso_U_12
 Al1 0.0651(9) 0.0645(9) 0.0565(7) 0.000 -0.0004(5) 0.000
 Al2 0.0660(7) 0.0660(7) 0.0564(7) -0.0001(4) -0.0001(4) 0.0000(7)
 O1 0.0725(15) 0.0668(14) 0.0557(12) -0.0066(8) 0.0038(8) -0.0004(11)
 O2 0.0578(13) 0.0555(12) 0.0502(10) -0.0012(8) 0.0004(7) -0.0003(10)
 O3 0.0761(18) 0.0668(15) 0.0706(13) 0.0047(9) -0.0007(10) 0.0016(12)
 O4 0.0755(16) 0.0714(15) 0.0700(13) 0.0040(10) -0.0017(10) 0.0039(13)
 C1 0.080(3) 0.068(2) 0.0694(17) 0.0027(15) -0.0031(16) 0.0047(19)
 C2 0.090(3) 0.091(3) 0.084(2) 0.013(2) -0.0084(19) 0.003(2)
 C3 0.069(2) 0.065(2) 0.0599(16) -0.0015(14) 0.0008(15) 0.0014(19)
 C4 0.103(4) 0.117(4) 0.133(3) 0.036(3) -0.040(3) 0.004(3)
 C5 0.128(5) 0.131(5) 0.181(5) 0.073(4) -0.069(4) -0.013(4)
 C6 0.098(3) 0.100(3) 0.100(3) 0.029(2) -0.016(2) -0.007(3)
 C7 0.148(5) 0.112(4) 0.165(5) 0.077(4) -0.034(4) -0.030(4)
 C8 0.122(4) 0.199(5) 0.078(3) -0.040(3) 0.016(2) -0.044(4)
 C9 0.250(12) 0.237(10) 0.272(13) -0.063(9) 0.023(9) 0.001(9)
 O5 0.063(4) 0.063(4) 0.111(6) 0.000 0.000 0.000
 C10 0.167(8) 0.167(8) 0.133(7) 0.000 0.000 0.000
 C11 0.164(10) 0.164(10) 0.149(9) 0.001(5) 0.001(5) 0.005(9)

_geom_special_details
;
 All esds (except the esd in the dihedral angle between two l.s. planes)
 are estimated using the full covariance matrix.  The cell esds are taken
 into account individually in the estimation of esds in distances, angles
 and torsion angles; correlations between esds in cell parameters are only
 used when they are defined by crystal symmetry.  An approximate (isotropic)
 treatment of cell esds is used for estimating esds involving l.s. planes.
;
loop_
  _geom_bond_atom_site_label_1
  _geom_bond_atom_site_label_2
  _geom_bond_distance
  _geom_bond_site_symmetry_2
  _geom_bond_publ_flag
 Al1 O1 1.865(2) . ?
 Al1 O1 1.865(2) 6_556 ?
 Al1 O2 1.847(2) . ?
 Al1 O2 1.847(2) 6_556 ?
 Al1 O3 1.919(2) . ?
 Al1 O3 1.919(2) 6_556 ?
 Al2 Al1 2.8353(8) 2 ?
 Al2 Al2 0.0000 8_556 ?
 Al2 O1 1.868(2) 8_556 ?
 Al2 O1 1.868(2) . ?
 Al2 O2 1.850(2) 8_556 ?
 Al2 O2 1.850(2) . ?
 Al2 O4 1.908(2) 8_556 ?
 Al2 O4 1.908(2) . ?
 O1 Al2 1.868(2) 8_556 ?
 O1 C8 1.364(5) . ?
 O2 Al2 1.850(2) 8_556 ?
 O3 C3 1.264(4) . ?
 O4 Al2 1.908(2) 8_556 ?
 O4 C3 1.262(4) . ?
 C1 C2 1.390(6) . ?
 C1 C3 1.472(5) . ?
 C1 C6 1.378(6) . ?
 C2 C4 1.358(7) . ?
 C4 C5 1.386(9) . ?
 C5 C7 1.349(8) . ?
 C6 C7 1.390(6) . ?
 C8 C9 1.406(14) . ?
 O5 C10 1.244(16) . ?
 C10 C11 1.446(16) . ?
 C10 C11 1.446(16) 3 ?
 C10 C11 1.446(16) 2 ?
 C10 C11 1.446(16) 4 ?
 C11 C10 1.446(16) 5_557 ?
 C11 C11 1.13(4) 4 ?
 C11 C11 1.60(6) 3 ?
 C11 C11 1.13(4) 2 ?

loop_
  _geom_angle_atom_site_label_1
  _geom_angle_atom_site_label_2
  _geom_angle_atom_site_label_3
  _geom_angle
  _geom_angle_site_symmetry_1
  _geom_angle_site_symmetry_3
  _geom_angle_publ_flag
 O1 Al1 O1 172.26(16) 6_556 . ?
 O1 Al1 O3 94.79(10) 6_556 . ?
 O1 Al1 O3 90.63(10) . . ?
 O1 Al1 O3 90.63(10) 6_556 6_556 ?
 O1 Al1 O3 94.79(10) . 6_556 ?
 O2 Al1 O1 95.43(10) 6_556 . ?
 O2 Al1 O1 95.43(10) . 6_556 ?
 O2 Al1 O1 79.23(8) . . ?
 O2 Al1 O1 79.23(8) 6_556 6_556 ?
 O2 Al1 O2 93.78(13) 6_556 . ?
 O2 Al1 O3 173.92(9) . 6_556 ?
 O2 Al1 O3 173.92(9) 6_556 . ?
 O2 Al1 O3 87.83(9) 6_556 6_556 ?
 O2 Al1 O3 87.83(9) . . ?
 O3 Al1 O3 91.17(15) 6_556 . ?
 O1 Al2 Al1 40.54(6) 8_556 2 ?
 O1 Al2 Al1 135.22(8) . 2 ?
 O1 Al2 O1 172.46(17) . 8_556 ?
 O1 Al2 O4 94.82(10) 8_556 . ?
 O1 Al2 O4 90.49(10) 8_556 8_556 ?
 O1 Al2 O4 94.82(10) . 8_556 ?
 O1 Al2 O4 90.49(10) . . ?
 O2 Al2 Al1 39.89(6) 8_556 2 ?
 O2 Al2 Al1 104.34(8) . 2 ?
 O2 Al2 O1 79.09(8) . . ?
 O2 Al2 O1 95.72(9) 8_556 . ?
 O2 Al2 O1 95.72(9) . 8_556 ?
 O2 Al2 O1 79.09(8) 8_556 8_556 ?
 O2 Al2 O2 94.08(13) 8_556 . ?
 O2 Al2 O4 173.72(10) 8_556 . ?
 O2 Al2 O4 88.04(9) . . ?
 O2 Al2 O4 88.04(9) 8_556 8_556 ?
 O2 Al2 O4 173.72(10) . 8_556 ?
 O4 Al2 Al1 81.05(8) 8_556 2 ?
 O4 Al2 Al1 133.83(8) . 2 ?
 O4 Al2 O4 90.48(16) 8_556 . ?
 Al1 O1 Al2 98.84(9) . . ?
 Al1 O1 Al2 98.84(9) . 8_556 ?
 Al2 O1 Al2 0.000(4) 8_556 . ?
 C8 O1 Al1 129.6(3) . . ?
 C8 O1 Al2 131.5(3) . 8_556 ?
 C8 O1 Al2 131.5(3) . . ?
 Al1 O2 Al2 100.16(8) . . ?
 Al1 O2 Al2 100.16(8) . 8_556 ?
 Al2 O2 Al2 0.00(9) 8_556 . ?
 C3 O3 Al1 126.2(2) . . ?
 Al2 O4 Al2 0.00(9) 8_556 . ?
 C3 O4 Al2 126.7(2) . . ?
 C3 O4 Al2 126.7(2) . 8_556 ?
 C2 C1 C3 121.2(4) . . ?
 C6 C1 C2 118.8(4) . . ?
 C6 C1 C3 119.9(4) . . ?
 C4 C2 C1 121.4(5) . . ?
 O3 C3 C1 118.0(3) . . ?
 O4 C3 O3 124.7(3) . . ?
 O4 C3 C1 117.3(3) . . ?
 C2 C4 C5 119.2(5) . . ?
 C7 C5 C4 120.3(5) . . ?
 C1 C6 C7 119.4(4) . . ?
 C5 C7 C6 120.9(5) . . ?
 O1 C8 C9 117.6(8) . . ?
 O5 C10 C11 146.3(12) . . ?
 O5 C10 C11 146.3(12) . 3 ?
 O5 C10 C11 146.3(12) . 2 ?
 O5 C10 C11 146.3(12) . 4 ?
 C11 C10 C11 67(2) 2 4 ?
 C11 C10 C11 46.2(16) 2 3 ?
 C11 C10 C11 46.2(16) . 4 ?
 C11 C10 C11 46.2(16) . 2 ?
 C11 C10 C11 67(2) . 3 ?
 C11 C10 C11 46.2(16) 3 4 ?
 C10 C11 C10 113(2) 5_557 . ?
 C10 C11 C11 56.3(12) . 3 ?
 C10 C11 C11 56.3(12) 5_557 3 ?
 C11 C11 C10 66.9(8) 2 5_557 ?
 C11 C11 C10 66.9(8) 4 5_557 ?
 C11 C11 C10 66.9(8) 4 . ?
 C11 C11 C10 66.9(8) 2 . ?
 C11 C11 C11 45.002(2) 2 3 ?
 C11 C11 C11 45.002(1) 4 3 ?
 C11 C11 C11 90.005(6) 4 2 ?

_smtbx_masks_special_details       ?
loop_
  _smtbx_masks_void_nr
  _smtbx_masks_void_average_x
  _smtbx_masks_void_average_y
  _smtbx_masks_void_average_z
  _smtbx_masks_void_volume
  _smtbx_masks_void_count_electrons
  _smtbx_masks_void_content
 1 0.250 0.750 -0.007 475.0 177.1 ?
 2 0.111 0.190 0.167 8.3 0.0 ?
 3 0.111 0.310 0.333 8.3 0.0 ?
 4 0.190 0.111 0.333 8.3 0.0 ?
 5 0.190 0.389 0.167 8.3 0.0 ?
 6 0.310 0.111 0.167 8.3 0.0 ?
 7 0.310 0.389 0.333 8.3 0.0 ?
 8 0.389 0.190 0.333 8.3 0.0 ?
 9 0.389 0.310 0.167 8.3 0.0 ?
 10 0.750 0.250 -0.851 475.0 177.1 ?
 11 0.611 0.690 0.833 8.3 0.0 ?
 12 0.611 0.810 0.667 8.3 0.0 ?
 13 0.690 0.611 0.667 8.3 0.0 ?
 14 0.690 0.889 0.833 8.3 0.0 ?
 15 0.810 0.611 0.833 8.3 0.0 ?
 16 0.810 0.889 0.667 8.3 0.0 ?
 17 0.889 0.690 0.667 8.3 0.0 ?
 18 0.889 0.810 0.833 8.3 0.0 ?

_shelx_res_file
;
    8.res created by SHELXL-2014/7

TITL 2021-8-21-8_auto in P4/nnc #126
REM reset to P4/nnc #126
CELL 1.3405 23.62004 23.62004 8.84792 90 90 90
ZERR 2 0.00153 0.00153 0.00055 0 0 0
LATT 1
SYMM 0.5-Y,+X,+Z
SYMM 0.5-X,0.5-Y,+Z
SYMM +Y,0.5-X,+Z
SYMM +X,0.5-Y,0.5-Z
SYMM 0.5-X,+Y,0.5-Z
SYMM +Y,+X,0.5-Z
SYMM 0.5-Y,0.5-X,0.5-Z
SFAC C H Al O
DISP Al 0.1771 0.1873 1447.9
DISP C 0.0137 0.0067 57.1
DISP O 0.0389 0.0241 193.4
UNIT 148 188 16 66
EQIV $1 0.5-Y,0.5-X,1.5-Z
EQIV $2 0.5-X,+Y,1.5-Z
EQIV $3 +Y,0.5-X,+Z
DFIX 1.45 C10 C11
DFIX 1.2 O5 C10
DFIX 0.92 O2 H2
DFIX 2.5 H2 Al2
DFIX 2 O5 H2
DFIX 1.45 C9 C8
DELU C9 C8
RIGU O5 C11 C10
ISOR 0.01 0.02 C11 C10
ISOR 0.01 0.02 C8 C9

L.S. 99
PLAN  20
SIZE 0.1 0.1 0.1
FREE Al1 Al2_$3
FREE Al1 Al2_$2
FREE Al1 Al2_$1
FREE Al1 Al2
ABIN
fmap 2
acta
OMIT 3 7 0
OMIT 0 6 0
OMIT 2 10 0
OMIT 2 2 4
OMIT 5 9 0
OMIT 6 6 0
OMIT 3 24 4
OMIT 4 10 0
OMIT 0 6 4
OMIT 0 2 0
OMIT 2 10 2
OMIT 14 15 3
OMIT 1 1 0
OMIT 4 6 2
OMIT 3 11 2
OMIT 1 11 2
OMIT 1 7 0
OMIT 4 8 0
OMIT 2 4 4
OMIT 3 6 1
OMIT 3 3 4
OMIT 2 14 0
OMIT 2 7 5
OMIT 4 10 5
OMIT 1 7 2
OMIT 6 8 2
OMIT 2 5 5
OMIT 2 7 1
OMIT 2 3 3
OMIT 8 10 2
OMIT 11 11 2
OMIT 3 9 0
OMIT 3 6 5
OMIT 1 1 4
OMIT 1 11 0
OMIT 1 3 2
OMIT 0 8 0
OMIT 5 5 0
OMIT 4 6 0
OMIT 1 1 2
OMIT 2 2 0
OMIT 0 0 2
OMIT 7 9 2
OMIT 0 4 4
OMIT 2 23 4
OMIT 0 2 4
OMIT 2 3 4
OMIT 1 5 0
OMIT 3 5 2
OMIT 5 20 4
OMIT 14 15 5
OMIT 1 3 4
OMIT 3 7 1
OMIT 5 7 4
OMIT 4 7 5
OMIT 1 4 3
OMIT 4 5 1
OMIT 2 6 1
OMIT 2 5 2
OMIT 1 4 4
OMIT 3 5 1
OMIT 0 10 0
OMIT 5 7 0
OMIT 4 12 0
OMIT 0 16 2
OMIT 1 10 7
OMIT 2 11 1
OMIT 7 13 0
OMIT 8 8 0
OMIT 0 11 1
OMIT 0 3 3
OMIT 0 10 2
OMIT 8 13 5
OMIT 2 5 1
OMIT 7 7 2
OMIT 0 0 4
OMIT 2 6 0
OMIT 12 21 3
OMIT 6 12 0
OMIT 8 13 8
OMIT 0 0 6
OMIT 5 8 1
OMIT 7 9 1
OMIT 1 3 3
OMIT 2 2 2
OMIT 11 15 5
OMIT 3 4 5
OMIT 0 4 0
OMIT 1 1 6
OMIT 1 11 1
OMIT 6 7 1
OMIT 2 4 3
OMIT 2 3 2
OMIT 2 14 1
OMIT 7 10 2
OMIT 3 8 8
OMIT 2 6 3
OMIT 3 13 1
OMIT 2 9 1
OMIT 2 4 7
OMIT 0 12 0
OMIT 3 10 1
OMIT 5 6 1
OMIT 1 2 8
OMIT 5 7 3
OMIT 3 4 4
OMIT 1 4 6
OMIT 2 8 1
OMIT 3 11 3
OMIT 16 16 2
OMIT 1 3 1
OMIT 2 5 6
OMIT 12 17 3
OMIT 10 18 5
OMIT 2 12 0
OMIT 12 19 3
OMIT 2 3 6
OMIT 4 22 5
OMIT 10 20 1
OMIT 0 13 1
OMIT 5 22 4
OMIT 1 3 5
OMIT 0 7 1
OMIT 2 8 3
OMIT 16 17 3
OMIT 3 5 3
OMIT 9 22 1
OMIT 2 8 6
OMIT 1 9 2
OMIT 5 17 7
OMIT 1 19 5
OMIT 1 3 9
OMIT 0 18 6
OMIT 3 7 4
OMIT 4 9 6
OMIT 10 17 4
OMIT 1 11 3
OMIT 1 6 5
OMIT 1 9 4
OMIT 11 19 4
OMIT 7 19 5
OMIT 16 16 4
OMIT 4 5 2
OMIT 0 9 1
OMIT 3 7 3
OMIT 2 22 3
OMIT 3 23 4
OMIT 6 21 4
OMIT 0 5 5
OMIT 12 17 4
OMIT 7 10 1
OMIT 3 4 2
OMIT 5 11 3
OMIT 10 15 6
OMIT 11 14 4
OMIT 6 8 1
OMIT 0 6 2
OMIT 1 6 2
OMIT 12 13 4
OMIT 10 16 4
OMIT 1 10 3
OMIT 7 13 5
OMIT 7 9 0
OMIT 3 3 0
OMIT 10 22 1
OMIT 9 24 1
OMIT 14 14 4
OMIT 2 21 4
OMIT 5 13 5
OMIT 15 16 3
OMIT 10 22 3
OMIT 1 10 1
OMIT 5 17 3
OMIT 11 18 3
OMIT 2 15 7
OMIT 4 16 1
OMIT 13 17 3
OMIT 3 4 1
OMIT 2 12 1
OMIT 0 22 4
OMIT 1 9 0
OMIT 5 15 7
OMIT 7 13 1
OMIT 3 3 2
OMIT 10 23 2
OMIT 5 16 6
OMIT 13 14 5
OMIT 9 14 4
OMIT 8 11 1
OMIT 8 10 0
OMIT 1 16 3
OMIT 3 6 9
OMIT 3 10 6
OMIT 5 11 6
OMIT 12 13 2
OMIT 1 23 4
OMIT 9 16 4
OMIT 6 7 9
OMIT 3 4 6
OMIT 15 18 2
OMIT 10 17 5
OMIT 6 9 8
OMIT 4 17 6
OMIT 3 5 6
OMIT 1 5 3
OMIT 9 22 4
OMIT 11 14 3
OMIT 1 21 0
REM <olex2.extras>
REM <HklSrc "%.\\olex2\\history.hkl">
REM </olex2.extras>

WGHT    0.107700    0.478600
FVAR       2.42707
AL1   3    0.250000    0.093061    0.750000    10.50000    0.06512    0.06449 =
         0.05645    0.00000   -0.00037    0.00000
AL2   3    0.360830    0.139170    0.750000    10.50000    0.06601    0.06601 =
         0.05639   -0.00009   -0.00009   -0.00002
O1    4    0.312697    0.098393    0.622652    11.00000    0.07250    0.06676 =
         0.05571   -0.00655    0.00378   -0.00042
O2    4    0.292701    0.146513    0.851173    11.00000    0.05779    0.05546 =
         0.05025   -0.00121    0.00042   -0.00026
O3    4    0.287443    0.036205    0.868364    11.00000    0.07609    0.06676 =
         0.07057    0.00471   -0.00074    0.00160
O4    4    0.374850    0.072745    0.866873    11.00000    0.07546    0.07142 =
         0.06996    0.00397   -0.00165    0.00391
C1    1    0.357542   -0.006680    1.017603    11.00000    0.08019    0.06823 =
         0.06942    0.00274   -0.00310    0.00472
C2    1    0.413503   -0.009389    1.065732    11.00000    0.08982    0.09058 =
         0.08394    0.01263   -0.00839    0.00265
AFIX  43
H2A   2    0.439574    0.016536    1.028122    11.00000   -1.20000
AFIX   0
C3    1    0.338689    0.036816    0.909581    11.00000    0.06943    0.06467 =
         0.05991   -0.00147    0.00083    0.00137
C4    1    0.430894   -0.049122    1.166564    11.00000    0.10330    0.11737 =
         0.13289    0.03614   -0.04037    0.00421
AFIX  43
H4    2    0.468681   -0.051064    1.195646    11.00000   -1.20000
AFIX   0
C5    1    0.391638   -0.086744    1.225599    11.00000    0.12817    0.13063 =
         0.18078    0.07330   -0.06881   -0.01312
AFIX  43
H5    2    0.402845   -0.113220    1.297413    11.00000   -1.20000
AFIX   0
C6    1    0.319149   -0.044917    1.075197    11.00000    0.09838    0.10025 =
         0.10027    0.02859   -0.01640   -0.00710
AFIX  43
H6    2    0.281483   -0.043853    1.044717    11.00000   -1.20000
AFIX   0
C7    1    0.337237   -0.085094    1.179267    11.00000    0.14814    0.11192 =
         0.16458    0.07706   -0.03420   -0.03006
AFIX  43
H7    2    0.311489   -0.111209    1.217517    11.00000   -1.20000
AFIX   0
C8    1    0.320700    0.076644    0.481406    11.00000    0.12172    0.19876 =
         0.07800   -0.04036    0.01639   -0.04361
AFIX   3
H8A   2    0.345360    0.101994    0.425746    11.00000   -1.20000
H8B   2    0.284410    0.076574    0.430056    11.00000   -1.20000
AFIX   0
C9    1    0.343326    0.021729    0.470376    11.00000    0.25030    0.23728 =
         0.27249   -0.06313    0.02294    0.00058
AFIX   3
H9A   2    0.317236    0.001089    0.408036    11.00000   -1.50000
H9B   2    0.343256    0.006099    0.570466    11.00000   -1.50000
H9C   2    0.380686    0.019009    0.428306    11.00000   -1.50000
AFIX   0
H2    2    0.283482    0.175128    0.917284    11.00000    1.91030

O5    4    0.250000    0.250000    0.973364    10.12500    0.06267    0.06267 =
         0.11063    0.00000    0.00000    0.00000
C10   1    0.250000    0.250000    1.113947    10.12500    0.16696    0.16696 =
         0.13278    0.00000    0.00000    0.00000
C11   1    0.273999    0.226001    1.250000    10.12500    0.16382    0.16382 =
         0.14940    0.00091    0.00091    0.00539
HKLF 4

REM  2021-8-21-8_auto in P4/nnc #126
REM R1 =  0.0601 for    1188 Fo > 4sig(Fo)  and  0.0837 for all    1627 data
REM    143 parameters refined using     40 restraints

END

WGHT      0.1081      0.4599

REM Highest difference peak  0.280,  deepest hole -0.280,  1-sigma level  0.046
Q1    1   0.3243  0.1047  0.3456  11.00000  0.05    0.22
Q2    1   0.2500  0.2500  0.7500  10.12500  0.05    0.21
Q3    1   0.3242  0.0510  0.4058  11.00000  0.05    0.20
Q4    1   0.2500  0.2500  0.8672  10.25000  0.05    0.18
Q5    1   0.2500  0.1812  0.7500  10.50000  0.05    0.17
Q6    1   0.3003  0.0739  0.3647  11.00000  0.05    0.17
Q7    1   0.2971  0.1888  0.7598  11.00000  0.05    0.16
Q8    1   0.2500  0.1161  0.2500  10.50000  0.05    0.16
Q9    1   0.4787 -0.0845  1.3380  11.00000  0.05    0.16
Q10   1   0.2822  0.1682  0.7954  11.00000  0.05    0.15
Q11   1   0.3275  0.0578  0.5312  11.00000  0.05    0.15
Q12   1   0.2804 -0.0180  0.7297  11.00000  0.05    0.13
Q13   1   0.4280 -0.1198  1.2132  11.00000  0.05    0.13
Q14   1   0.2893  0.1685  0.8783  11.00000  0.05    0.13
Q15   1   0.3443  0.1378  0.4418  11.00000  0.05    0.13
Q16   1   0.3621  0.1379  0.2500  10.50000  0.05    0.13
Q17   1   0.4169 -0.1058  1.2299  11.00000  0.05    0.13
Q18   1   0.4468  0.0532  0.7500  10.50000  0.05    0.12
Q19   1   0.4085 -0.0207  1.1540  11.00000  0.05    0.12
Q20   1   0.4464 -0.0496  1.1773  11.00000  0.05    0.12
;
_shelx_res_checksum                90546
_shelx_hkl_file
;
   0   0   1 6.94235 18.5597   6
   0   0   1 7.84241 42.1112   1
   0   0   1 7.77328 33.8115   2
   0   0   2 42903.0 1792.47   2
   0   0   2 43366.5 1787.72   6
   0   0   3 10.6980 44.2635   6
   0   0   3 10.5740 79.8667   2
   0   0   3 29.1191 108.519   1
   0   0   4 86215.4 3674.52   2
   0   0   4 93285.7 3667.73   6
   0   0   5 19.9517 61.7533   6
   0   0   5 465.985 133.999   1
   0   0   5 297.053 114.058   2
   0   0   6 1748.80 156.708   2
   0   0   6 1883.28 123.854   6
   0   0   7 1047.50 157.680   2
   0   0   7 137.405 85.1640   6
   0   0   8 41142.1 1762.93   2
   0   0   8 46165.7 1759.69   6
   0   0   9 301.099 96.8277   6
   1   0   1 663385. 25572.4   2
   0  -1   1 714976. 25573.4   2
   0   1   1 610793. 25569.4   3
   0   1   1 730280. 25574.8   2
   0   1   1 880901. 25578.8   1
   0  -1   1 847706. 25577.6   1
   1   0   1 999999. 25581.6   1
   1   0   1 611663. 25570.0   6
  -1   0   1 615874. 25569.0   6
   0  -1   1 633642. 25569.8   6
   1   0   1 626892. 25568.3   4
   1   0  -1 572606. 25568.0   4
   1   0   2 54.1016 64.1129   3
   0   1   2-35.9356 54.1101   3
  -1   0   2-10.2606 32.6249   6
   0   1   2-24.7788 39.5483   6
   0  -1   2-13.3337 35.0638   6
   1   0   2-4.06491 36.4240   6
   0  -1   2-33.5310 64.9084   2
   1   0   2 1.34045 103.419   1
   1   0   2-91.3869 68.8062   2
   0  -1   2-72.7488 78.2480   1
  -1   0   2-9.16595 82.7662   1
   0   1   2-40.8463 90.6236   1
   0   1   2 2.65813 68.7918   2
   0  -1   3 79.9276 45.0849   6
  -1   0   3 105.598 44.9702   6
   0   1   3 81.8093 43.9421   6
   1   0   3 80.6931 45.4424   6
   1   0   3 115.983 96.6694   1
   0  -1   3 82.7969 75.1416   2
   0   1   3 92.2210 91.2023   1
   0   1   3 36.9736 80.8593   2
  -1   0   3 95.3920 88.0961   1
   1   0   3 92.2749 79.2443   2
   0  -1   3 132.019 87.6131   1
  -1   0   4 34.6944 53.6938   6
   0   1   4 12.2509 52.9164   6
   1   0   4 65.7305 54.7826   6
   0  -1   4-30.2961 56.0831   6
   1   0   4 28.4429 99.3220   2
   0   1   4 74.5895 99.6676   2
  -1   0   4 26.9489 142.649   1
   1   0   4 247.548 109.203   1
   0  -1   4-23.1336 99.7528   2
   0   1   4 50.0042 137.563   1
   0  -1   4 153.190 118.981   1
   0   1   5 17741.2 841.152   2
   0  -1   5 22937.0 852.991   2
   1   0   5 17693.1 840.911   2
  -1   0   5 22332.6 835.330   6
   0  -1   5 22006.6 835.596   6
   1   0   5 20290.7 834.393   6
   0   1   5 19599.3 831.934   6
   0   1   5 19828.8 851.121   1
  -1   0   5 24789.4 862.114   1
  -1   0   6-14.0221 62.2637   6
   0   1   6-9.35144 67.1453   6
   0  -1   6-6.87147 64.0610   6
   1   0   6 41.1138 66.7731   6
   0  -1   6 33.5427 112.100   2
   0   1   6 190.023 125.613   2
   1   0   6-25.5038 114.147   2
   0   1   7 29715.1 1291.84   2
   1   0   7 28465.7 1288.16   2
   0  -1   7 29198.8 1286.69   2
   1   0   7 32141.6 1281.20   6
   0  -1   7 34099.5 1285.23   6
  -1   0   7 33174.7 1282.01   6
   0   1   7 34436.0 1285.59   6
   0   1   8 437.057 109.110   6
  -1   0   8 439.790 102.461   6
   1   0   8 409.941 110.645   6
   0  -1   8 511.838 105.472   6
   0  -1   9 7449.68 357.774   6
   1   0   9 7673.11 353.540   6
   0   1   9 6861.85 347.729   6
  -1   0   9 7665.13 360.003   6
   1   1   0 240.141 24.9107   4
   1  -1   1 19.8363 36.5789   3
   1  -1   1-13.6692 34.4982   2
   1   1   1-24.7851 38.9952   2
   1   1   1 11.5423 52.9035   1
  -1   1   1-2.30380 18.6094   6
  -1  -1   1 12.7166 17.1133   6
   1   1  -1-38.9998 29.6773   4
   1   1   1 9.17875 31.0340   4
   1   1   2 2392.02 121.756   2
   1  -1   2 2248.76 118.990   2
   1   1   2 2414.06 112.960   3
   1   1   2 2319.61 132.141   1
  -1   1   2 2135.77 138.159   1
   1  -1   2 2466.07 104.178   6
  -1  -1   2 2784.77 105.391   6
  -1   1   2 2573.61 103.361   6
   1   1   2 2662.92 107.324   6
   1   1   2 1945.46 95.1331   4
   1   1  -2 1616.67 94.6414   4
   1   1   3-40.7606 71.9951   3
   1   1   3 48.7181 44.9421   6
  -1  -1   3 12.5561 40.9592   6
  -1   1   3-25.3913 44.4126   6
   1  -1   3-15.2287 43.5157   6
   1  -1   3 46.2814 75.3488   2
   1   1   3-48.4825 78.4704   2
  -1   1   3 32.8140 95.3774   1
   1   1   3 52.7308 91.4958   1
   1  -1   4 10471.5 499.057   2
   1   1   4 10006.9 498.301   2
   1   1   4 13657.4 528.301   1
  -1   1   4 12232.1 517.025   1
   1   1   4 11524.3 491.247   6
  -1  -1   4 12345.5 491.030   6
   1  -1   4 11044.8 489.167   6
  -1   1   4 11392.7 487.444   6
   1  -1   5 205.333 111.264   2
  -1   1   5 36.5408 142.347   1
   1   1   5 72.3265 109.269   2
   1   1   5 332.614 114.664   1
  -1   1   5 1.78030 57.5403   6
  -1  -1   5 24.3768 62.1938   6
   1  -1   5 28.3680 61.1960   6
   1   1   5 28.4543 63.7248   6
  -1   1   6 1090.46 154.323   1
   1  -1   6 444.581 123.944   2
   1   1   6 458.459 129.215   2
   1   1   6 795.225 89.0938   6
  -1  -1   6 715.704 82.1289   6
  -1   1   6 642.228 80.1468   6
   1  -1   6 767.727 87.5095   6
   1  -1   7 754.962 140.012   2
   1   1   7 590.320 147.064   2
  -1  -1   7 154.407 84.5813   6
   1   1   7-23.7541 80.6357   6
  -1   1   7 140.038 80.1655   6
   1  -1   7 149.793 83.5470   6
   1   1   8 12107.6 587.041   2
  -1  -1   8 13439.6 578.138   6
   1   1   8 14481.0 584.832   6
  -1   1   8 13846.3 580.784   6
   1  -1   8 12961.2 579.004   6
   1   1   9 167.071 87.4536   6
  -1   1   9 36.2175 84.2425   6
  -1  -1   9 184.472 91.1532   6
   2   0   0 16721.8 659.695   4
   2   0  -1 4.68221 30.4906   4
   0   2   1 44.3953 25.8758   3
   2   0   1-9.54236 35.7080   2
  -2   0   1 54.8802 38.0652   2
  -2   0   1-1.85993 16.5427   6
   0  -2   1 15.5469 21.2609   6
   2   0   1 22.3367 27.2449   4
   2   0   2 60014.5 2395.77   2
   0   2   2 58051.3 2390.82   3
   0  -2   2 62226.4 2396.19   2
   0   2   2 61228.3 2398.52   2
   2   0   2 72148.2 2401.47   1
   0   2   2 77106.0 2407.66   1
   2   0   2 62224.4 2393.31   6
  -2   0   2 63311.0 2390.64   6
   0  -2   2 62923.1 2392.32   6
   2   0  -2 54925.5 2387.13   4
   2   0   2 59661.9 2387.71   4
   2   0   3-25.4911 77.3254   3
   0   2   3 21.0185 45.4864   6
   2   0   3-7.34885 46.4012   6
   0  -2   3 26.5867 41.5775   6
  -2   0   3-11.9332 41.0255   6
   0   2   3-38.7814 102.976   1
   0  -2   3 7.77376 77.0995   2
   2   0   3 12.1468 86.8550   1
   2   0   3-69.8773 78.8713   2
   0   2   3 6.94018 81.7498   2
   2   0   4 2565.80 162.870   2
   0  -2   4 3106.42 172.565   2
   0   2   4 2585.90 167.349   2
   0   2   4 3212.36 185.917   1
   0   2   4 2918.90 144.374   6
   2   0   4 2725.79 142.041   6
   0  -2   4 2971.15 144.290   6
  -2   0   4 2844.22 140.216   6
  -2   0   5-2.77943 113.200   1
   0  -2   5-161.686 108.482   2
   0   2   5 29.0675 105.958   2
   0   2   5 117.419 149.528   1
   2   0   5 27.4466 104.998   2
   0   2   5 53.1204 55.4590   6
  -2   0   5 19.5146 58.5340   6
   0  -2   5-27.5399 58.8626   6
   2   0   5 22.5580 59.0427   6
   2   0   6-109.252 117.824   2
   0   2   6 278.076 124.257   1
   0   2   6 159.527 123.524   2
   0  -2   6 109.496 115.167   2
  -2   0   6-27.8408 59.9733   6
   0  -2   6 61.6978 64.3564   6
   2   0   6 63.3598 67.7276   6
   0   2   6 60.7748 67.1059   6
   0  -2   7 9.80923 130.231   2
   0   2   7-278.957 151.912   2
   2   0   7 50.8497 84.7551   6
   0  -2   7 25.8418 80.5032   6
  -2   0   7 5.62312 76.7922   6
   0   2   7-75.5798 83.7493   6
   0   2   8 1972.82 191.547   2
   2   0   8 2142.02 184.417   2
   0  -2   8 2144.39 148.583   6
  -2   0   8 2122.45 146.090   6
   2   0   8 1826.32 145.518   6
   0   2   8 1880.17 146.783   6
   0   2   9 250.457 131.834   2
  -2   0   9 24.3910 79.7478   6
   0   2   9 7.19257 81.8871   6
   0  -2   9 78.9206 82.2923   6
   2  -1   0 34.8578 22.5777   4
   2   1   0 38.0650 35.9999   4
   2  -1   1 15648.7 598.902   3
  -2  -1   1 15457.2 596.333   2
   2   1   1 15603.3 597.395   2
   2  -1   1 15479.9 596.696   2
  -2   1   1 15622.0 597.915   2
  -1   2   1 13432.3 590.742   3
   2   1   1 19118.4 599.813   1
   1   2   1 18881.5 601.795   1
  -2  -1   1 12989.4 598.613   1
  -2   1   1 15228.5 592.206   6
  -1  -2  -1 16344.3 622.639   5
  -2  -1   1 14030.6 592.830   6
  -1  -2   1 19521.1 622.650   5
  -1  -2   1 14894.3 594.348   6
   2  -1   1 15216.4 596.209   4
   2   1   1 16095.3 600.900   4
   2   1  -1 14038.2 599.677   4
   1   2   2 44372.4 1774.78   2
   2   1   2 43187.7 1772.79   2
   1  -2   2 45306.8 1772.86   2
   2   1   2 45046.7 1772.18   3
   2  -1   2 44240.3 1772.60   2
   1   2   2 44182.2 1769.67   3
  -1   2   2 54614.7 1786.35   1
   2   1   2 57584.0 1782.99   1
  -1  -2   2 44198.8 1767.52   6
   1  -2   2 45104.2 1768.94   6
  -2   1   2 46163.5 1767.74   6
  -1   2   2 44239.2 1767.64   6
  -2  -1   2 44661.2 1766.78   6
   2   1   2 41776.5 1766.44   4
   2   1  -2 39477.8 1766.55   4
   1   2   2 41990.6 1769.76   4
   1   2  -2 51113.8 1774.67   4
   1   2   3 294.321 75.8083   3
   2   1   3 211.717 74.3815   3
   2   1   3 264.210 81.6934   2
   1   2   3 280.326 85.2192   2
   2  -1   3 310.318 78.5114   2
  -1   2   3 403.249 126.861   1
  -2   1   3 335.377 114.942   1
   1   2   3 263.157 97.8179   1
   1  -2   3 270.785 78.5250   2
   2   1   3 341.515 108.486   1
   2   1   3 297.214 50.2624   6
   2  -1   3 229.441 45.3501   6
  -1  -2   3 291.875 47.5999   6
  -2   1   3 277.712 44.3831   6
   1   2   3 315.227 53.7232   6
  -1   2   3 244.175 44.9552   6
   1  -2   3 272.201 49.1063   6
  -2  -1   3 296.460 46.6091   6
   2   1   3 196.308 24.0157   4
   1   2   3 109.132 29.2736   4
  -2  -1   4 578.003 65.1014   6
   2  -1   4 433.662 63.9280   6
   1   2   4 487.435 62.7898   6
  -1  -2   4 522.716 61.6442   6
  -1   2   4 591.470 63.9524   6
   1  -2   4 586.284 65.5448   6
   2   1   4 469.343 62.6384   6
  -2   1   4 514.324 59.6055   6
   1   2   4 443.739 118.835   1
   1   2   4 315.572 100.905   2
  -1   2   4 410.935 124.127   1
   2   1   4 414.726 101.487   2
  -2   1   4 750.853 130.902   1
   2  -1   4 517.261 103.087   2
   1  -2   4 504.901 101.304   2
   2   1   4 549.447 105.382   1
   1  -2   5 5779.84 261.124   2
   1   2   5 4307.96 254.745   2
   2  -1   5 4565.94 252.308   2
   2   1   5 3891.17 248.244   2
   2  -1   5 4867.37 234.466   6
  -2   1   5 5762.60 238.025   6
   1  -2   5 5649.62 240.529   6
   2   1   5 4591.58 233.028   6
  -2  -1   5 5563.67 237.277   6
  -1   2   5 4785.56 232.394   6
   1   2   5 4836.40 234.492   6
  -1  -2   5 5452.63 236.360   6
  -1   2   5 6020.20 299.529   1
   1   2   5 4944.33 263.945   1
   2  -1   6 4472.57 259.577   2
   1   2   6 4242.62 263.889   2
   2   1   6 4453.89 263.765   2
  -2   1   6 6141.40 287.911   1
   1  -2   6 5002.21 259.518   2
  -1   2   6 5160.68 274.270   1
   1  -2   6 4859.66 239.720   6
  -2   1   6 5430.45 244.449   6
   1   2   6 5071.26 243.576   6
  -1   2   6 5330.44 242.949   6
   2  -1   6 4901.92 241.834   6
  -1  -2   6 5383.45 245.813   6
   2   1   6 5180.20 244.329   6
  -2  -1   6 5016.69 238.586   6
   1   2   7 484.416 146.488   2
   2   1   7 811.436 141.564   2
   2  -1   7 868.555 136.144   2
   1  -2   7 616.090 138.366   2
  -2   1   7 950.067 97.3037   6
   2  -1   7 1029.47 100.406   6
  -1   2   7 926.792 103.250   6
   1   2   7 797.568 104.502   6
   1  -2   7 884.794 104.973   6
  -1  -2   7 861.692 106.367   6
   2   1   7 780.294 100.547   6
  -2  -1   7 1030.32 105.455   6
   2   1   8 326.779 138.584   2
   1   2   8-31.8532 142.626   2
  -2   1   8 229.345 89.4226   6
   2  -1   8 278.430 95.9226   6
  -1   2   8 157.204 85.8454   6
   1  -2   8 259.777 90.7698   6
  -2  -1   8 205.615 87.1850   6
  -1  -2   8 256.065 97.9912   6
   1   2   8 58.5422 83.3260   6
   2   1   8 96.2786 88.4138   6
   1   2   9 506.861 134.435   2
   2  -1   9 235.803 87.3356   6
   2   1   9 289.038 89.4306   6
  -1   2   9 230.854 84.6476   6
   1  -2   9 260.689 91.8915   6
  -1  -2   9 336.128 99.2955   6
  -2   1   9 364.616 93.6286   6
   1   2   9 352.632 92.3601   6
  -2  -1   9 484.132 97.1384   6
   2  -2   0 52941.5 2319.92   6
   2   2   0 60372.7 2336.92   4
   2  -2   1-3.30950 47.0362   3
   2   2   1-23.4741 47.3966   1
  -2  -2   1-60.0149 49.5156   1
  -2  -2   1-12.4507 25.7541   6
   2   2   1-13.8974 53.4372   4
   2   2  -1-16.9091 58.5780   4
   2   2   2 11937.4 499.598   2
   2  -2   2 13022.3 498.407   2
   2   2   2 12421.3 497.161   3
   2  -2   2 12457.6 501.920   3
  -2   2   2 13419.9 508.289   1
  -2  -2   2 11686.9 504.614   1
  -2  -2   2 11913.3 489.714   6
  -2   2   2 11849.4 489.263   6
   2   2  -2 12334.3 498.533   4
   2   2   2 11234.1 494.303   4
   2   2   3 32.8243 66.6103   3
  -2   2   3 103.772 116.545   1
   2   2   3 13.8961 81.7664   2
   2  -2   3-30.7433 75.2472   2
   2   2   3-77.8307 87.5218   1
  -2  -2   3-28.3003 40.0913   6
   2   2   3 9.85002 45.4690   6
  -2   2   3-15.3965 41.5782   6
   2   2  -3 49.4332 35.7089   4
   2   2   3 5.05473 32.6257   4
   2   2   4 1908.68 151.428   2
   2  -2   4 3180.09 168.410   2
   2   2   4 2307.09 151.197   3
  -2   2   4 2553.19 128.991   6
   2   2   4 2225.30 128.285   6
   2  -2   4 2552.79 137.457   6
  -2  -2   4 2386.24 127.238   6
   2   2   4 2837.12 187.223   1
   2  -2   5 123.521 61.9593   6
  -2   2   5 40.0574 59.3083   6
   2   2   5 12.3271 63.4410   6
  -2  -2   5-62.7627 55.9014   6
   2  -2   5 362.551 110.111   2
   2   2   5-52.7194 105.260   2
   2   2   5 2.52967 103.841   1
  -2   2   5 225.657 131.711   1
   2   2   6 2672.76 198.310   2
  -2   2   6 3544.87 226.098   1
   2  -2   6 2840.20 191.270   2
   2  -2   6 3332.88 172.432   6
  -2  -2   6 3269.91 169.887   6
  -2   2   6 3285.64 167.653   6
   2   2   6 2947.14 168.843   6
   2  -2   7-51.5570 123.600   2
   2   2   7-144.002 136.368   2
   2   2   7-110.128 85.4177   6
   2  -2   7 61.1848 80.8099   6
  -2   2   7-5.31483 69.8255   6
  -2  -2   7 77.0462 74.7643   6
   2   2   8 3071.63 220.563   2
   2   2   8 2865.68 185.353   6
  -2   2   8 3199.44 185.351   6
  -2  -2   8 3298.26 192.443   6
   2  -2   8 3032.95 187.793   6
   2   2   9 206.865 128.103   2
   2   2   9 78.3549 84.0604   6
  -2  -2   9-92.2875 90.4072   6
  -2   2   9 69.1069 82.2589   6
   2  -2   9 274.024 94.8963   6
   3   0   0-4.94301 41.3443   4
   3   0   1 79476.3 3049.61   2
  -3   0   1 81886.6 3049.72   2
   3   0   1 80497.9 3053.44   3
  -3   0   1 69234.8 3053.82   1
  -3   0   1 77962.1 3046.07   6
   3   0  -1 75087.6 3054.75   4
   3   0   1 82118.9 3054.72   4
   0   3   2 103.042 49.8429   3
   3   0   2 49.7692 41.2462   4
   3   0  -2 28.4706 40.1219   4
  -3   0   2-73.5332 65.3264   2
   0   3   2 205.725 91.5096   1
   0  -3   2 51.3297 61.5917   2
   3   0   2-33.6915 65.9183   2
   0  -3   2 39.8653 37.0459   6
  -3   0   2 39.9407 31.6753   6
   3   0   3 713.938 87.8900   3
   0   3   3 596.751 74.8034   3
   3   0   3 584.826 87.0748   2
   0   3   3 691.351 130.803   1
   0  -3   3 746.000 82.6936   2
  -3   0   3 608.062 90.8355   2
   0   3   3 688.318 98.9152   2
   0  -3   3 709.452 57.9429   6
  -3   0   3 628.602 53.2494   6
   0   3   3 661.004 57.9798   6
   0   3   3 398.608 52.3152   4
   0   3  -3 948.585 62.1738   4
   3   0   4 77.9768 96.5692   3
   0   3   4 20.0040 51.4548   6
  -3   0   4-15.4965 48.6343   6
   0  -3   4-24.4122 49.5885   6
   3   0   4-1.57925 59.2311   6
   3   0   4-43.7175 92.5173   2
   0  -3   4 3.35930 87.7698   2
   0   3   4 1.97267 104.656   2
  -3   0   4-94.1724 94.7412   2
   0   3   4-18.9166 115.954   1
  -3   0   5 2220.49 160.286   2
   0   3   5 2082.50 159.076   2
   3   0   5 1749.49 150.107   2
   0  -3   5 2232.01 125.802   6
   0   3   5 2082.47 124.024   6
   3   0   5 2009.23 125.187   6
  -3   0   5 2255.35 121.240   6
   0   3   5 2272.64 178.674   1
   0  -3   5 2006.69 145.987   2
   3   0   6-24.1660 70.4878   6
  -3   0   6-37.3770 63.9848   6
   0   3   6 4.74372 64.8975   6
   0  -3   6-9.54492 68.4824   6
   0   3   6 156.500 124.828   1
  -3   0   6 35.0451 121.467   2
   0   3   6 42.0959 119.713   2
   3   0   6-88.3425 113.572   2
   0   3   7 5898.67 356.912   2
   3   0   7 6230.72 347.073   2
  -3   0   7 6937.30 355.749   2
  -3   0   7 7589.66 330.592   6
   0  -3   7 7649.90 335.239   6
   0   3   7 7461.64 333.726   6
   3   0   7 7561.21 335.800   6
   0   3   8-236.921 150.607   2
   3   0   8 217.324 130.545   2
  -3   0   8 409.298 141.935   2
   3   0   8 114.293 87.2983   6
  -3   0   8 30.0008 80.9069   6
   0   3   8 3.22955 80.0070   6
   0  -3   8 126.232 88.9578   6
   0   3   9 354.113 130.223   2
   0  -3   9 337.271 98.0032   6
   0   3   9 296.418 85.5548   6
   3   0   9 255.670 83.5889   6
  -3   0   9 234.029 87.9228   6
   3  -1   0 132891. 5161.20   4
   3   1   0 125758. 5166.48   4
   3  -1   1 145914. 5397.24   2
   3   1   1 144696. 5397.72   2
  -3   1   1 145992. 5397.98   2
  -3  -1   1 145181. 5396.39   2
   3  -1   1 143435. 5400.76   3
  -1   3   1 124054. 5391.48   3
  -3  -1   1 146703. 5403.94   1
  -3  -1   1 131886. 5394.36   6
  -1  -3  -1 118143. 5421.86   5
  -1  -3   1 141037. 5397.57   6
  -3   1   1 135449. 5392.21   6
   3  -1   1 143693. 5396.55   6
   3  -1   1 150733. 5401.76   4
   3   1  -1 140085. 5406.23   4
   3  -1  -1 145794. 5401.77   4
   3   1   1 150317. 5405.59   4
  -1   3   2 393.327 54.8214   3
   3  -1   2 554.872 72.7579   2
   1   3   2 435.102 64.8535   3
  -3   1   2 549.738 77.1874   2
  -3  -1   2 550.087 95.4168   1
   3   1   2 517.132 76.2312   2
  -3  -1   2 568.666 72.1686   2
   3   1   2 689.579 78.4970   1
   1   3   2 667.623 92.1158   1
  -1  -3   2 566.647 48.5217   6
  -3  -1   2 568.262 43.6551   6
  -3   1   2 555.466 43.8625   6
   3   1   2 501.669 59.3145   4
   3   1  -2 521.063 60.3274   4
   3  -1   3 10055.0 415.513   2
   3   1   3 9480.19 413.902   3
  -3  -1   3 9953.59 414.115   2
   3   1   3 9571.60 414.653   2
  -3   1   3 10007.9 416.257   2
   1   3   3 9212.52 407.271   3
   1   3   3 10322.5 421.478   2
   1   3   3 12932.9 437.350   1
   3   1   3 11395.6 423.758   1
  -1   3   3 12617.6 437.422   1
   1  -3   3 10173.1 413.129   2
   1  -3   3 10934.5 409.315   6
   3   1   3 10958.8 411.571   6
   1   3   3 10036.7 406.009   6
  -1   3   3 11021.5 409.297   6
  -1  -3   3 10405.1 406.437   6
  -3  -1   3 10346.0 403.067   6
  -3   1   3 10418.5 404.068   6
   1   3  -3 9935.99 404.762   4
   3   1   3 8556.43 395.828   4
   3   1  -3 9151.20 397.348   4
   1   3   3 8423.06 401.642   4
   3   1   4 13894.3 561.867   3
   1   3   4 12315.4 557.297   2
   3   1   4 12296.3 555.112   2
  -3   1   4 13438.3 557.713   2
  -3  -1   4 13316.0 556.619   2
   3  -1   4 12621.3 555.926   2
   1  -3   4 13996.9 547.834   6
  -3  -1   4 13442.0 541.825   6
   1   3   4 13285.2 546.892   6
   3   1   4 12845.7 545.645   6
  -1  -3   4 13132.4 544.749   6
   3  -1   4 12870.5 544.969   6
  -1   3   4 13105.8 544.122   6
  -3   1   4 13577.4 542.628   6
  -1   3   4 16458.0 582.696   1
   1  -3   4 13168.2 553.528   2
   1   3   4 15817.0 575.934   1
  -3   1   5 2271.01 166.983   2
   3   1   5 2334.17 164.387   2
  -3  -1   5 2260.65 164.729   2
   1   3   5 2456.49 173.404   2
   3  -1   5 2251.74 159.887   2
  -1   3   5 2521.92 137.114   6
  -3  -1   5 2458.30 135.148   6
  -3   1   5 2515.86 135.869   6
   1   3   5 2771.52 144.515   6
  -1  -3   5 2921.30 144.441   6
   1  -3   5 2446.70 137.740   6
   3   1   5 2531.40 140.349   6
   3  -1   5 2636.02 143.434   6
  -1   3   5 2713.68 183.010   1
   1  -3   5 2330.97 158.540   2
  -3   1   6 2527.75 188.072   2
  -3  -1   6 2191.63 178.554   2
   1   3   6 1998.81 179.892   2
   3   1   6 2081.04 173.976   2
   3  -1   6 2523.70 147.653   6
  -3   1   6 2350.35 141.383   6
   1  -3   6 2699.67 150.578   6
  -1   3   6 2563.76 148.071   6
   1   3   6 2704.61 153.348   6
  -3  -1   6 2683.76 147.860   6
  -1  -3   6 2876.44 149.869   6
   3   1   6 2447.01 150.022   6
  -3   1   6 2786.19 201.404   1
   1   3   6 2455.91 186.063   1
   1  -3   6 2671.99 177.813   2
   3  -1   6 2177.14 173.478   2
  -1   3   6 3199.88 231.493   1
   1  -3   7 75.1346 74.6747   6
   1   3   7 2.96094 84.7360   6
  -1  -3   7 254.190 76.1284   6
   3  -1   7 51.5960 76.7483   6
  -3   1   7 35.8579 72.9848   6
   3   1   7 23.0816 77.5282   6
  -1   3   7 135.545 76.1650   6
  -3  -1   7 40.3818 69.2341   6
   1   3   7-25.3460 140.181   2
  -3   1   7-60.1314 136.763   2
   3  -1   7 30.8221 114.017   2
   3   1   7-3.31938 123.654   2
  -3  -1   7-58.8746 123.480   2
   1   3   8 4425.15 282.286   2
   3   1   8 4355.80 266.708   2
  -3   1   8 4763.67 279.949   2
  -1  -3   8 4995.13 257.063   6
   1  -3   8 5236.57 257.967   6
  -3   1   8 4679.14 247.297   6
  -1   3   8 4929.83 251.351   6
   3  -1   8 5308.78 261.301   6
   3   1   8 4963.09 252.765   6
   1   3   8 4607.05 253.051   6
  -3  -1   8 5362.93 258.330   6
   1   3   9 144.586 122.669   2
   1   3   9 81.7549 82.5473   6
  -3  -1   9 73.3578 84.9269   6
   3   1   9 166.469 83.9845   6
   1  -3   9 18.3335 84.5918   6
   3  -1   9 203.962 85.4132   6
  -1   3   9 123.733 81.1666   6
  -3   1   9-30.5298 75.5618   6
  -1  -3   9 68.5232 93.1013   6
   3  -2   0 9.12218 28.9603   3
   3  -2   0 9.29533 8.99370   6
   2   3   0 4.63267 59.1438   4
   3   2   0 48.6453 60.7048   4
   3  -2   1 162979. 6192.24   3
   3   2   1 183262. 6188.71   1
  -3  -2   1 170167. 6195.09   1
  -3  -2   1 162123. 6188.98   6
   3  -2   1 166771. 6187.42   6
   2  -3   1 166495. 6187.78   6
  -2  -3   1 166725. 6190.23   6
   3   2  -1 172438. 6203.10   4
   2   3   1 172376. 6201.22   4
   3   2   1 175878. 6201.79   4
   2   3  -1 163805. 6202.14   4
   2   3   2 68248.7 2123.20   2
   2   3   2 62668.6 2112.47   3
   3   2   2 53252.8 2110.25   2
   3   2   2 58522.3 2112.46   3
  -3   2   2 54722.7 2111.41   2
   3  -2   2 57365.2 2115.25   3
   3   2   2 64208.9 2114.14   1
   3  -2   2 55046.6 2109.13   2
  -3  -2   2 69872.0 2131.15   1
   2   3   2 73643.3 2124.67   1
  -3  -2   2 55344.3 2108.41   2
  -3  -2   2 57513.7 2104.62   6
  -3   2   2 55068.9 2102.49   6
  -2  -3   2 64060.2 2140.80   5
  -2  -3   2 56225.5 2105.60   6
   2   3   2 57492.2 2117.32   4
   2   3  -2 59801.2 2121.36   4
   3   2   2 56016.0 2113.84   4
   3   2  -2 57507.8 2117.72   4
   2   3   3 155.582 70.3063   3
   3   2   3 119.484 71.5604   3
   3   2   3 190.581 108.950   1
   2   3   3 171.820 96.8774   1
   2   3   3 188.870 89.6224   2
   3  -2   3 114.264 74.8009   2
   3   2   3 111.531 82.5623   2
  -3   2   3 111.736 82.9570   2
  -2   3   3 148.207 108.162   1
  -3  -2   3 203.879 110.694   1
  -3  -2   3 183.667 73.9876   2
   2  -3   3 60.9838 72.4949   2
  -2   3   3 129.334 42.4355   6
  -3  -2   3 150.144 42.0150   6
   3   2   3 171.470 48.0669   6
  -3   2   3 107.233 41.3256   6
  -2  -3   3 164.351 45.0029   6
   3   2   3 85.3453 43.3637   4
   2   3  -3 208.698 55.6099   4
   3   2  -3 78.2756 45.2414   4
   2   3   3 119.792 49.7379   4
   3  -2   4 1721.75 122.211   2
   2   3   4 1962.96 122.508   3
   3   2   4 1824.46 127.354   3
  -3   2   4 2283.93 137.280   2
  -3  -2   4 1755.48 120.049   2
   2   3   4 1737.43 131.525   2
   3   2   4 1657.96 125.489   2
  -3   2   4 2679.13 169.306   1
  -3  -2   4 1423.20 131.762   1
   3   2   4 1734.18 125.220   1
   2   3   4 1831.41 137.847   1
  -2   3   4 2358.29 170.948   1
   2  -3   4 1856.32 118.328   2
  -3  -2   4 1978.07 93.0954   6
   2   3   4 1965.57 101.615   6
  -3   2   4 1942.26 90.4036   6
   2  -3   4 1912.41 97.8957   6
   3   2   4 1690.29 95.6086   6
  -2   3   4 1983.92 96.1825   6
  -2  -3   4 1988.66 93.9086   6
   2   3   4 746.463 56.5226   4
   3  -2   5 819.408 83.1350   6
   2  -3   5 862.744 81.9118   6
  -2  -3   5 703.046 74.1423   6
  -3  -2   5 728.254 73.6327   6
   3   2   5 633.362 82.3237   6
  -3   2   5 846.998 76.3439   6
  -2   3   5 764.517 76.6592   6
   2   3   5 767.514 78.6219   6
  -3   2   5 806.230 124.997   2
   3   2   5 598.551 116.509   2
  -3   2   5 996.094 139.978   1
   3  -2   5 731.850 115.119   2
   2   3   5 615.408 117.202   2
   2   3   5 856.724 128.124   1
  -2   3   5 904.450 146.910   1
   2  -3   5 947.676 111.499   2
  -3  -2   5 718.290 115.534   2
   2   3   6 1508.09 160.401   2
  -3   2   6 1833.57 167.233   2
   3   2   6 1483.29 153.937   2
   2  -3   6 2000.78 126.880   6
  -3   2   6 2098.49 127.543   6
  -3  -2   6 2038.50 125.970   6
   2   3   6 1961.43 131.140   6
   3   2   6 1846.44 128.979   6
  -2  -3   6 2004.85 126.983   6
  -2   3   6 2090.36 127.612   6
   3  -2   6 2241.89 134.758   6
  -3   2   6 2592.19 221.526   1
   2  -3   6 1734.33 155.028   2
   3  -2   6 1586.46 146.396   2
  -3  -2   6 1644.93 152.645   2
  -2   3   6 2401.34 220.484   1
   2   3   7 5199.67 308.672   2
  -3   2   7 5590.11 317.681   2
   3   2   7 4878.17 303.138   2
  -3  -2   7 5619.51 307.551   2
  -2   3   7 6319.13 334.629   1
  -3   2   7 6738.46 345.694   1
   3  -2   7 4993.40 299.094   2
   2  -3   7 6184.18 289.823   6
   3  -2   7 5770.88 285.054   6
  -2   3   7 6690.70 291.028   6
   3   2   7 6015.14 290.705   6
   2   3   7 5857.69 289.520   6
  -2  -3   7 6419.15 292.424   6
  -3  -2   7 6367.54 289.967   6
  -3   2   7 6737.85 288.231   6
   3   2   8 46.5375 131.410   2
   2   3   8 166.362 139.116   2
  -3   2   8-124.120 138.124   2
   2  -3   8 9.96856 80.4264   6
  -2  -3   8 59.9889 87.0852   6
  -2   3   8 93.7747 81.9510   6
   3   2   8-10.6649 86.4217   6
  -3   2   8 101.170 77.1965   6
  -3  -2   8 71.1795 77.0039   6
   2   3   8-76.3821 93.1320   6
   3  -2   8 20.3360 80.3892   6
  -3   2   9 1045.84 154.357   2
   2   3   9 921.785 145.375   2
   3   2   9 1104.00 147.524   2
  -2  -3   9 871.398 116.098   6
   3  -2   9 932.406 115.458   6
  -2   3   9 818.535 102.668   6
  -3  -2   9 910.935 114.881   6
   2   3   9 926.565 113.108   6
   3   2   9 971.825 116.593   6
   2  -3   9 938.842 109.808   6
  -3   2   9 956.325 107.913   6
   3  -3   0 515383. 19788.3   3
   3   3   0 481009. 19810.2   4
   3  -3   1-33.4063 57.1484   3
   3   3   1 72.2075 57.9742   1
   3  -3   1-5.12664 25.6539   6
   3   3  -1-38.2109 90.9667   4
   3   3   1 42.3615 84.4298   4
   3   3   2 113069. 4637.98   3
   3   3   2 144037. 4652.46   2
   3  -3   2 115450. 4643.17   3
  -3   3   2 140852. 4650.55   2
   3   3   2 131251. 4641.94   1
   3  -3   2 113629. 4634.30   6
  -3  -3   2 113834. 4633.35   6
  -3   3   2 115153. 4631.76   6
   3   3   2 111526. 4644.63   4
   3   3  -2 115923. 4648.30   4
   3   3   3 57.3370 69.0881   3
   3   3   3-27.9332 87.2320   1
  -3  -3   3 17.0797 69.6930   2
  -3   3   3 88.0008 111.406   1
  -3   3   3 96.2041 93.7824   2
   3   3   3 23.6087 85.4355   2
   3  -3   3 6.26085 72.0259   2
  -3   3   3-8.08980 39.3500   6
  -3  -3   3 34.9896 42.4900   6
  -3  -3  -3-17.4247 153.877   5
   3   3  -3-20.2362 58.2765   4
   3   3   3 10.7536 54.6344   4
   3   3   4 310.253 83.4528   3
   3   3   4 198.219 35.3197   4
  -3  -3   4 189.819 51.4577   6
   3   3   4 264.364 64.5577   6
  -3   3   4 263.477 50.7528   6
  -3   3   4 451.509 162.373   1
   3   3   4 339.189 126.007   1
  -3   3   4 371.300 108.427   2
   3  -3   4 260.422 87.8482   2
   3   3   4 221.815 101.314   2
  -3  -3   4 183.832 86.0182   2
  -3  -3   5-17.5355 54.9330   6
   3   3   5 21.8198 58.7457   6
  -3   3   5 143.305 62.2119   6
  -3   3   5 352.559 122.994   2
   3  -3   5 700.339 113.127   2
  -3   3   5 704.180 154.620   1
  -3  -3   5-89.7728 94.9729   2
   3   3   5-2.50603 100.360   1
   3   3   5-56.8396 105.562   2
  -3  -3   6 809.325 86.6355   6
   3  -3   6 733.030 84.4862   6
  -3   3   6 752.879 81.9987   6
   3   3   6 784.709 87.6103   6
  -3  -3   6 756.133 122.901   2
   3   3   6 496.431 128.640   2
   3  -3   6 727.821 121.440   2
  -3   3   6 753.643 138.382   2
  -3   3   7 65.3322 69.5617   6
  -3  -3   7 14.2681 75.2622   6
   3   3   7-84.7831 83.5078   6
   3  -3   7-3.06404 78.9886   6
  -3   3   7-178.331 146.050   2
   3   3   7-132.629 131.189   2
  -3   3   7 59.3940 143.017   1
   3   3   8 1883.21 179.044   2
  -3   3   8 1639.78 184.085   2
   3  -3   8 1865.85 140.364   6
  -3   3   8 2191.60 141.975   6
  -3  -3   8 1777.70 146.148   6
   3   3   8 1871.37 147.193   6
  -3   3   9-42.2602 129.035   2
   3   3   9 281.645 127.105   2
  -3  -3   9-48.3617 88.5158   6
   3  -3   9-52.8987 81.5317   6
   3   3   9 132.479 83.8049   6
  -3   3   9 75.5851 82.9838   6
   4   0   0 152866. 5955.27   4
   4   0   1 97.0615 52.2600   3
   4   0   1-0.98881 56.9157   4
   4   0  -1-62.3274 59.7883   4
  -4   0   1-95.8126 47.4869   2
   4   0   1 2.57052 45.2887   2
  -4   0   1 59.9325 21.8044   6
   0   4   2 118395. 4489.61   3
   4   0   2 115110. 4495.10   2
  -4   0   2 115808. 4494.78   2
  -4   0   2 111059. 4503.23   1
  -4   0   2 114407. 4487.97   6
   0  -4   2 117520. 4492.23   6
   4   0  -2 110795. 4495.75   4
   4   0   2 116441. 4495.26   4
   0   4   3 61.4021 60.6717   3
   4   0   3 16.0795 38.6772   4
   0   4   3 68.5752 93.8430   2
  -4   0   3-9.40233 81.8673   2
   0   4   3-36.0317 104.490   1
   4   0   3 14.5675 78.4088   2
  -4   0   3 59.0409 112.151   1
   0  -4   3 32.4742 46.2269   6
  -4   0   3 20.4715 36.0369   6
  -4   0   4 1049.30 112.974   2
   4   0   4 988.414 114.758   3
   4   0   4 921.069 107.122   2
   0  -4   4 1092.78 106.450   2
   0   4   4 923.225 114.260   2
   0   4   4 1245.92 151.690   1
  -4   0   4 967.028 68.2736   6
   0   4   4 1032.09 80.0041   6
   0  -4   4 988.400 75.9012   6
  -4   0   4 793.567 106.817   5
   0   4   4 692.349 55.4494   4
   0   4   5-11.8814 60.4169   6
   0  -4   5-3.79661 59.5826   6
   4   0   5 15.5939 62.1372   6
  -4   0   5 31.3590 51.3257   6
   0   4   5-23.6250 117.572   1
   0   4   5-36.2362 112.798   2
  -4   0   5-47.7476 107.559   2
   4   0   5-23.0193 102.178   2
   4   0   6 1373.87 138.057   2
  -4   0   6 1369.58 145.825   2
   0   4   6 1441.12 111.567   6
   4   0   6 1561.03 112.511   6
  -4   0   6 1623.53 108.381   6
   0  -4   6 1435.97 111.686   6
   0   4   6 1190.78 153.697   2
   4   0   7-23.6653 78.5244   6
  -4   0   7 57.7525 69.0419   6
   0  -4   7-17.3402 72.5936   6
   0   4   7-5.90048 80.5106   6
   4   0   7-9.61665 116.008   2
   0   4   7-12.8962 148.980   1
  -4   0   7 45.8816 130.470   2
   0   4   7-311.631 149.854   2
   0   4   8 2799.57 227.436   2
   4   0   8 3137.05 210.685   2
  -4   0   8 3151.47 220.964   2
   0  -4   8 3186.51 186.892   6
  -4   0   8 3089.92 183.253   6
   4   0   8 3161.52 188.695   6
   0   4   8 3259.36 191.440   6
   0   4   9 42.0800 128.569   2
  -4   0   9-14.2758 81.5736   6
   4   0   9-3.65494 78.1995   6
   0   4   9 36.6800 79.1411   6
   0  -4   9 108.036 87.8604   6
   4  -1   0 14.0225 46.1492   4
   4   1   0-19.9211 62.5315   4
   4   1   1 165004. 6207.16   2
  -4   1   1 170167. 6207.49   2
   4  -1   1 164894. 6212.49   3
   4  -1   1 167198. 6205.97   2
  -4  -1   1 170779. 6205.77   2
  -4  -1   1 136847. 6210.93   1
  -1  -4  -1 204295. 6268.03   5
  -1  -4   1 217329. 6263.95   5
   4  -1   1 165670. 6206.46   6
  -4   1   1 139950. 6200.90   6
  -1  -4   1 166501. 6210.43   6
  -4  -1   1 157535. 6206.47   6
   4  -1   1 168685. 6214.41   4
   4  -1  -1 166330. 6215.32   4
   4   1   1 174970. 6219.41   4
   4   1  -1 165273. 6219.93   4
  -4   1   2 180692. 6910.46   2
   4  -1   2 175483. 6913.74   3
   1   4   2 187251. 6908.25   3
  -4  -1   2 182358. 6909.11   2
   4   1   2 178045. 6910.40   2
  -1   4   2 160846. 6900.66   3
   4  -1   2 187407. 6911.43   2
  -4   1   2 169352. 6918.19   1
   1   4   2 195464. 6916.27   1
  -4  -1   2 163087. 6917.85   1
   4  -1   2 180533. 6907.63   6
  -4   1   2 179872. 6902.53   6
  -4  -1   2 180179. 6904.08   6
  -1  -4   2 180074. 6907.29   6
   4  -1  -2 171741. 6909.51   4
   4  -1   2 181293. 6909.80   4
   4   1  -2 173661. 6913.95   4
   4   1   2 181954. 6912.45   4
  -4  -1   3 2854.42 152.927   2
   4  -1   3 2855.44 153.281   2
   4   1   3 3093.66 158.020   3
  -4   1   3 2903.67 156.271   2
   1   4   3 2543.45 138.558   3
   4   1   3 2854.59 153.770   2
   1   4   3 2984.76 162.372   2
   1   4   3 3835.84 184.421   1
  -1   4   3 3470.35 177.129   1
  -4  -1   3 2544.87 172.800   1
  -4  -1   3 3193.59 132.528   6
  -1  -4   3 3066.62 135.646   6
  -1   4   3 2952.62 134.150   6
  -4   1   3 2983.96 129.754   6
   1   4   3 2327.18 137.370   4
   1   4  -3 3076.09 147.971   4
   4   1   3 2580.12 130.360   4
   4   1  -3 2422.22 129.254   4
  -4   1   4 1204.36 117.372   2
   4  -1   4 906.942 107.983   2
   4  -1   4 1053.53 118.619   3
  -4  -1   4 1107.77 113.984   2
   4   1   4 1074.20 114.760   3
   4   1   4 909.690 108.488   2
   1   4   4 1035.80 120.147   2
   1   4   4 962.049 101.291   3
   1  -4   4 1089.18 108.196   2
  -1   4   4 1495.51 162.973   1
   1   4   4 1283.70 132.415   1
  -4  -1   4 1250.95 176.455   1
   1  -4   4 1087.51 80.9962   6
   1   4   4 1062.06 82.2338   6
   4   1   4 892.988 77.6305   6
  -4  -1   4 1122.90 75.2295   6
  -4   1   4 1008.96 71.8609   6
  -1  -4   4 1165.36 79.8120   6
  -1   4   4 1077.95 78.8748   6
   1   4   4 779.334 62.8223   4
  -1   4   4 785.664 62.5775   4
  -4   1   5 2116.58 163.052   2
  -4  -1   5 2170.11 158.769   2
   1   4   5 2301.28 168.799   2
   4   1   5 2043.82 153.847   2
   4  -1   5 1913.56 152.892   2
   4   1   5 2315.14 135.128   6
  -4  -1   5 2453.58 129.383   6
  -4   1   5 2400.25 128.100   6
   1  -4   5 2467.37 137.426   6
  -1   4   5 2642.93 138.583   6
  -1  -4   5 2559.37 133.821   6
   1   4   5 2280.82 133.162   6
  -1   4   5 2621.13 188.990   1
  -4  -1   5 2159.42 177.094   1
   1   4   5 2679.37 178.107   1
   1   4   6 129.624 69.8318   6
  -4   1   6 141.484 61.0363   6
   4  -1   6 31.9865 69.5804   6
  -4  -1   6 75.9787 61.8553   6
  -1   4   6 44.1384 64.5796   6
   1  -4   6 170.897 70.3974   6
  -1  -4   6 48.5523 65.6032   6
   4   1   6 118.921 68.1891   6
  -4  -1   6-25.8961 112.439   2
  -4   1   6 120.712 125.418   2
   4  -1   6 51.6660 105.274   2
   4   1   6 26.1611 110.912   2
   1   4   6 81.8007 120.623   2
  -1   4   6 242.345 177.155   1
   1   4   6 154.876 122.840   1
   1   4   7 2745.22 217.754   2
  -4   1   7 3189.87 220.537   2
   4   1   7 2615.00 205.090   2
  -4  -1   7 2704.04 206.804   2
  -1   4   7 2711.97 221.512   1
   4  -1   7 2792.43 201.272   2
   4  -1   7 3408.02 186.252   6
   1  -4   7 3425.37 183.834   6
  -1   4   7 3379.93 183.770   6
  -1  -4   7 3815.17 195.497   6
   1   4   7 3243.98 185.655   6
  -4   1   7 3474.20 179.770   6
  -4  -1   7 3514.93 183.559   6
   4   1   7 3202.61 186.124   6
   4   1   8 367.583 125.979   2
  -4   1   8 469.670 139.635   2
   1   4   8 249.376 145.608   2
  -1   4   8 389.736 88.4654   6
  -1  -4   8 434.086 97.4503   6
   4   1   8 568.641 95.7775   6
   1   4   8 354.153 96.1899   6
   4  -1   8 415.491 95.0838   6
   1  -4   8 430.523 96.3582   6
  -4  -1   8 381.660 90.7216   6
  -4   1   8 378.015 88.6457   6
   1   4   9 1186.98 154.336   2
  -1   4   9 969.534 111.473   6
  -1  -4   9 1182.48 125.153   6
  -4  -1   9 1043.44 116.095   6
   4  -1   9 1147.59 116.705   6
   1   4   9 1292.69 119.733   6
  -4   1   9 1063.44 114.041   6
   1  -4   9 1261.12 124.453   6
   4   1   9 1007.93 115.513   6
   4  -2   0 51430.0 1735.37   3
   4  -2   0 41659.2 1726.78   6
  -2  -4   0 65035.8 1832.76   5
   4  -2   0 57969.1 1747.08   4
   4   2   0 48920.5 1753.68   4
   4  -2   1 72723.7 2796.00   3
  -4  -2   1 58528.1 2792.08   1
  -2  -4   1 83831.5 2838.93   5
  -2  -4  -1 57657.7 2827.38   5
  -4   2   1 70252.6 2784.10   6
  -2  -4   1 76350.4 2796.05   6
   4  -2   1 74523.4 2789.57   6
   2  -4   1 75302.7 2790.57   6
   4   2  -1 80919.8 2810.67   4
   4   2   1 81617.6 2808.72   4
  -4   2   2 97520.6 3557.10   2
   4   2   2 93373.3 3555.69   2
   2   4   2 90347.7 3552.10   3
   4   2   2 94014.7 3557.78   3
   4  -2   2 90811.3 3558.37   3
  -4  -2   2 78599.1 3557.08   1
   4   2   2 105777. 3556.09   1
   4  -2   2 92744.3 3552.93   2
   2   4   2 112080. 3562.25   1
  -4  -2   2 95706.1 3552.70   2
  -2  -4   2 116694. 3603.44   5
  -4  -2   2 93668.3 3549.00   6
  -4   2   2 93666.0 3545.89   6
  -2  -4   2 95263.6 3551.59   6
   4  -2   2 94568.9 3551.24   6
   4   2   2 95574.2 3560.94   4
   2   4  -2 96080.2 3567.86   4
   4   2  -2 93152.2 3563.55   4
   2   4   2 91907.7 3562.96   4
   2   4   3 10573.1 477.788   2
   4   2   3 11051.3 473.062   3
   4  -2   3 11093.8 472.100   2
   2   4   3 11359.4 468.796   3
   4   2   3 10763.0 473.838   2
  -4   2   3 11137.0 476.078   2
  -4  -2   3 11254.9 470.741   2
  -2   4   3 13914.3 500.353   1
   2   4   3 14200.8 494.125   1
   4   2   3 12457.1 477.089   1
  -4  -2   3 13868.9 510.451   1
  -4  -2   3 11788.6 461.765   6
  -2  -4   3 12759.6 468.003   6
  -2   4   3 11990.2 464.346   6
  -4   2   3 11920.3 460.916   6
   4  -2   3 11056.8 464.762   6
   2   4  -3 11713.6 478.467   4
   4   2  -3 9418.79 462.742   4
   2   4   3 10926.6 470.097   4
   4   2   3 10245.4 463.210   4
   2   4   4-38.4699 82.1055   3
   4   2   4 105.383 89.8971   3
   4   2   4 80.1810 33.8049   4
   4   2   4 3.68093 93.6848   2
   2   4   4 111.121 111.439   1
   2   4   4 146.889 101.365   2
   4  -2   4 73.0770 87.8159   2
  -4  -2   4 35.2370 103.151   1
  -2   4   4-16.1127 149.755   1
  -4  -2   4 156.441 89.8784   2
  -4   2   4 88.6449 98.5532   2
  -4  -2   4-15.2473 91.1750   5
  -2  -4   4 36.1027 49.6534   6
  -4   2   4 112.733 46.4950   6
  -2   4   4 63.9270 50.9920   6
   4   2   4 34.0510 55.7541   6
   2   4   4-1.57595 54.3394   6
  -4  -2   4 22.8887 46.7938   6
   2   4   4 66.5251 41.9406   4
   2   4   5 3448.99 213.462   2
  -4   2   5 3757.11 213.430   2
   4   2   5 3134.66 203.486   2
   4   2   5 4029.17 218.683   3
   2   4   5 3699.68 188.022   6
   4   2   5 3793.23 191.708   6
  -4  -2   5 3678.93 182.155   6
   2  -4   5 3962.79 188.418   6
  -4   2   5 4120.48 184.285   6
  -2  -4   5 3942.40 185.937   6
  -2   4   5 3731.94 184.519   6
  -4  -2   5 3915.51 230.905   1
  -2   4   5 4407.19 242.470   1
   4  -2   5 3604.09 203.945   2
  -4  -2   5 3637.78 207.333   2
   4   2   6 1323.97 141.775   2
  -4   2   6 1438.23 150.993   2
   2   4   6 1224.64 151.069   2
  -2   4   6 1746.13 190.342   1
   2   4   6 1504.97 153.012   1
  -4  -2   6 1433.76 142.381   2
   4  -2   6 1318.20 134.878   2
  -2   4   6 1666.39 115.088   6
  -4   2   6 1670.18 107.744   6
  -2  -4   6 1706.68 116.642   6
   4  -2   6 1721.50 117.638   6
  -4  -2   6 1744.06 112.644   6
   2   4   6 1494.85 116.221   6
   4   2   6 1568.10 117.547   6
   2  -4   6 1736.21 118.735   6
   4   2   7-30.2077 121.068   2
   2   4   7 50.6871 130.850   2
  -4   2   7-14.7947 136.878   2
  -2   4   7 77.1193 139.394   1
  -4   2   7 97.5334 153.661   1
  -4  -2   7 118.097 123.451   2
  -4  -2   7 50.0015 73.8413   6
  -4   2   7 126.301 71.5661   6
  -2   4   7 59.9451 74.6878   6
  -2  -4   7 100.691 75.8389   6
   2  -4   7 143.884 75.2153   6
   2   4   7-104.086 86.6351   6
   4  -2   7 88.6319 72.1463   6
   4   2   7 18.1030 78.2656   6
  -4   2   8 928.086 162.175   2
   4   2   8 794.059 143.574   2
   2   4   8 911.490 155.569   2
  -2  -4   8 996.203 118.253   6
  -4   2   8 1028.63 104.617   6
   2  -4   8 1051.38 117.907   6
   4   2   8 980.162 116.225   6
   4  -2   8 1046.66 112.712   6
   2   4   8 889.030 113.422   6
  -4  -2   8 1207.92 116.953   6
  -2   4   8 1020.65 106.626   6
  -4   2   9 163.426 131.161   2
   2   4   9 304.883 126.100   2
   4   2   9 205.721 89.8737   6
   2   4   9 83.6301 80.5509   6
   4  -2   9 93.9051 81.5778   6
   2  -4   9 164.872 86.8536   6
  -2   4   9 82.8123 78.6302   6
  -4  -2   9-3.92232 85.4976   6
  -4   2   9-13.2649 73.7662   6
  -2  -4   9-49.2639 97.4094   6
   4  -3   0 73.4282 41.6992   3
   4  -3   0 2.95161 16.9828   6
   3   4   0-50.8862 92.8171   4
   4   3   0-1.71580 90.5460   4
   4  -3   1 1872.77 104.989   3
   4   3   1 2315.59 99.1590   1
   4  -3   1 1927.22 86.9800   6
   3  -4   1 1901.69 87.7725   6
  -4   3   1 1856.92 80.8468   6
   4   3   1 2266.23 148.274   4
   3   4  -1 2016.91 136.694   4
   3   4   1 2315.55 144.570   4
   4   3  -1 2101.98 137.802   4
  -4   3   2 15891.6 560.823   2
   4   3   2 12402.4 548.867   3
   4  -3   2 14237.2 558.745   3
   4   3   2 13258.6 551.260   2
   3   4   2 19408.9 567.090   1
  -4  -3   2 11664.7 551.611   1
   4   3   2 17764.8 556.896   1
  -3  -4   2 18729.2 646.561   5
  -3  -4   2 13886.0 546.083   6
  -4   3   2 13558.5 538.928   6
   4  -3   2 14199.0 545.116   6
   3  -4   2 13654.8 544.280   6
  -4  -3   2 12676.3 543.251   6
   4   3  -2 13976.6 566.244   4
   3   4   2 14616.4 567.364   4
   3   4  -2 14902.6 574.713   4
   4   3   2 13224.8 559.152   4
   4  -3   3 18334.2 723.750   3
  -4   3   3 18433.5 718.018   2
   4   3   3 16167.8 712.418   2
   3   4   3 17622.0 710.764   3
  -3   4   3 18507.7 720.444   2
   3   4   3 16917.4 716.121   2
   4   3   3 17200.6 712.527   3
   4   3   3 24695.5 734.941   1
  -3   4   3 21292.6 735.166   1
  -4  -3   3 18186.5 710.175   2
   3   4   3 20714.0 723.576   1
   4  -3   3 17886.8 711.880   2
  -4  -3   3 17002.3 718.963   1
  -4  -3   3 26775.2 822.673   5
  -4   3   3 17941.1 700.627   6
  -3  -4   3 22826.2 766.345   5
   4  -3   3 18256.7 706.148   6
  -3   4   3 18210.5 703.289   6
  -3  -4   3 19023.9 705.709   6
  -4  -3   3 17620.0 702.606   6
   3   4  -3 17749.2 720.266   4
   3   4   3 16512.1 712.108   4
   4   3  -3 16248.0 712.409   4
   4   3   3 16463.0 709.343   4
   4   3  -4 310.680 48.8898   4
   3   4   4 383.711 86.3733   3
   4   3   4 350.999 89.8537   3
   4   3   4 322.302 47.4115   4
  -3   4   4 544.468 142.512   1
  -4  -3   4 261.382 86.7959   2
   3   4   4 550.484 106.430   1
   4  -3   4 400.927 93.7038   2
   4   3   4 349.262 94.5400   1
   3   4   4 339.638 103.906   2
  -3   4   4 522.638 110.627   2
  -4   3   4 437.728 113.939   2
   4   3   4 335.824 101.587   2
  -4  -3   4 353.475 58.4065   6
   4   3   4 434.402 65.4677   6
  -4   3   4 388.106 53.3028   6
  -3   4   4 387.668 58.4620   6
  -3  -4   4 325.471 61.7117   6
   3   4   4 401.159 63.6983   6
   3   4  -4 271.803 54.6954   4
   3   4   4 329.941 52.0069   4
   4   3   5 37.0052 104.034   3
   3   4   5 156.636 97.5926   3
   3   4   5 83.8815 106.775   2
   4  -3   5 103.820 91.6989   2
  -3   4   5 283.524 136.476   1
  -4  -3   5 213.065 95.0737   2
   3   4   5 77.7004 111.440   1
  -4   3   5 318.258 143.734   1
  -4   3   5 116.950 109.031   2
   4   3   5 168.052 102.831   2
  -3   4   5 276.315 115.871   2
   4   3   5 163.574 64.9530   6
  -3  -4   5 165.263 59.7569   6
  -3   4   5 155.730 57.4277   6
  -4  -3   5 162.505 61.3070   6
  -4   3   5 159.699 57.7665   6
   3   4   5 160.453 65.3938   6
  -4   3   6 336.089 127.620   2
  -3   4   6 76.0933 130.895   2
  -4  -3   6 262.214 111.985   2
  -4   3   6 443.084 161.632   1
   3   4   6 123.046 121.346   2
   4   3   6 191.729 114.052   2
  -3   4   6 422.936 158.921   1
  -4  -3   6 320.894 70.4885   6
  -3  -4   6 378.917 72.3026   6
   4   3   6 262.448 76.6833   6
   3   4   6 409.500 83.7696   6
  -4   3   6 397.867 69.7567   6
  -3   4   6 336.165 72.2992   6
   3  -4   6 438.958 78.3965   6
  -4   3   7 750.055 153.270   2
   3   4   7 591.801 139.541   2
  -4   3   7 705.578 158.815   1
  -3   4   7 652.712 149.154   2
   4   3   7 691.508 143.653   2
  -3   4   7 788.363 173.985   1
   3   4   7 747.210 102.436   6
  -3  -4   7 858.939 98.9036   6
  -4   3   7 749.143 88.9416   6
   4  -3   7 852.710 99.6625   6
   3  -4   7 987.974 100.940   6
  -3   4   7 820.001 92.2349   6
   4   3   7 816.378 101.512   6
  -4  -3   7 815.777 94.7030   6
  -3   4   8 90.4555 144.990   2
   3   4   8 368.772 137.719   2
  -4   3   8 412.613 147.537   2
   4   3   8 175.044 130.335   2
   3   4   8 223.329 86.7320   6
  -3  -4   8 233.781 96.6139   6
   3  -4   8 322.982 91.6555   6
  -4   3   8 356.885 81.1843   6
   4  -3   8 170.035 84.6298   6
  -3   4   8 290.630 84.7586   6
   4   3   8 263.104 91.0283   6
  -4  -3   8 245.830 90.9807   6
   3   4   9 110.663 121.385   2
  -3   4   9 243.715 134.070   2
  -4   3   9 502.327 139.396   2
   4   3   9 214.867 121.703   2
  -3  -4   9 151.238 99.9044   6
  -3   4   9 86.3607 74.4197   6
  -4   3   9 110.928 75.7862   6
   3  -4   9 139.020 82.9740   6
   4   3   9 156.867 80.6342   6
   4  -3   9 130.964 88.5415   6
   3   4   9 57.9340 80.9834   6
  -4  -3   9 204.929 96.6924   6
   4  -4   0 24287.6 858.736   3
   4   4   0 14957.4 878.592   4
   4  -4   1-47.9480 64.9023   3
   4   4   1 26.5933 67.6792   1
   4  -4   1 16.1171 28.4923   6
   4   4   1 3.95922 149.257   4
   4   4  -1 45.1397 107.623   4
   4  -4   2 68803.6 2751.05   3
   4   4   2 76999.3 2745.93   1
  -4  -4   2 69296.2 2742.49   6
   4  -4   2 69713.2 2739.90   6
  -4   4   2 68037.0 2735.50   6
   4   4  -2 70750.1 2764.33   4
   4   4   2 70085.7 2759.90   4
   4   4   3-68.9150 76.8267   3
   4   4   3-7.68202 83.1044   2
   4   4   3-18.7521 91.1220   1
  -4   4   3 11.8276 95.2110   2
   4  -4   3 3.55327 48.2390   6
  -4   4   3-13.0812 39.4153   6
  -4  -4   3 13.6290 44.7726   6
  -4  -4  -3 29.0223 164.255   5
   4   4  -3 54.8982 90.5338   4
   4   4   3-9.33130 65.2853   4
   4   4   4 2244.85 152.959   2
  -4   4   4 2575.15 164.005   2
   4   4   4 2553.44 144.055   3
  -4   4   4 3038.76 193.103   1
   4   4   4 3313.92 185.517   1
  -4  -4   4 2515.87 125.729   6
  -4   4   4 2449.04 120.840   6
   4   4   4 2350.04 127.060   6
   4  -4   4 2563.03 132.994   6
   4   4   4 1861.46 118.379   4
   4   4  -4 2084.24 124.959   4
   4   4   5-33.9010 102.055   3
   4   4   5 17.9079 103.815   1
   4   4   5-67.4677 106.796   2
   4   4   5 31.2683 61.4473   6
  -4  -4   5 25.4123 55.1262   6
  -4   4   5 249.945 61.5377   6
  -4   4   6 143.145 131.541   2
  -4   4   6 355.484 147.662   1
   4   4   6 217.476 118.103   2
  -4   4   6 414.801 69.7298   6
   4   4   6 285.195 80.5420   6
  -4  -4   6 377.214 72.9344   6
  -4   4   7-50.7860 173.433   1
  -4   4   7-89.0634 137.064   2
   4   4   7-46.5508 126.157   2
  -4   4   7-10.3729 64.0690   6
   4   4   7-28.0784 80.6659   6
  -4  -4   7-23.8731 75.3466   6
   4   4   8 257.724 133.765   2
  -4   4   8 458.035 149.184   2
   4  -4   8 471.889 92.6612   6
  -4   4   8 486.716 84.4592   6
   4   4   8 440.727 94.8844   6
  -4  -4   8 411.696 101.294   6
  -4   4   9 188.759 134.184   2
   4   4   9 177.407 118.636   2
  -4  -4   9 159.676 99.9387   6
   4  -4   9 71.5993 76.5923   6
   4   4   9 49.9614 81.3625   6
   5   0   0-38.4338 66.4225   4
   5   0   1 90198.8 3523.85   2
  -5   0   1 89115.4 3523.53   2
   5   0  -1 93626.1 3539.80   4
   5   0   1 92844.5 3538.48   4
   5   0   2 9.79443 73.0828   3
   5   0   2-13.8031 53.6897   4
   0   5   2-3.32863 50.6847   3
   5   0  -2-58.9656 59.3699   4
  -5   0   2-104.720 67.4367   2
   5   0   2-0.88301 65.0391   2
  -5   0   2-40.1171 97.2574   1
  -5   0   2-1.48487 24.9082   6
   5   0   2 1.62329 39.8260   6
   5   0   3 14517.4 632.345   2
   0   5   3 14369.9 623.485   3
  -5   0   3 15884.6 635.825   2
  -5   0   3 16728.9 655.172   1
  -5   0   3 15356.1 621.384   6
   5   0   3 15007.3 628.605   6
   0  -5   3 17275.0 629.938   6
   5   0   3 15283.7 626.905   4
   5   0  -3 13766.0 625.707   4
   5   0   4-13.5395 97.1970   3
   0   5   4 106.240 111.914   2
  -5   0   4-5.04021 118.666   1
  -5   0   4-127.246 91.4830   2
   0   5   4 31.3716 148.452   1
   5   0   4-104.198 91.4105   2
  -5   0   4 31.3191 41.9262   6
   0  -5   4-37.1574 56.2032   6
   0   5   4 20.2105 52.7656   6
   0   5   4 2.62367 60.5162   4
   0   5   5 214.452 129.501   1
  -5   0   5 237.567 166.790   1
   5   0   5 122.670 99.4395   2
   0   5   5 161.554 116.173   2
  -5   0   5 193.849 110.213   2
   0   5   5 222.005 65.3269   6
   0  -5   5 180.979 62.9272   6
  -5   0   5 228.412 55.4089   6
  -5   0   6-14.0835 124.878   1
   0   5   6-44.1149 173.941   1
   0   5   6-60.6741 123.615   2
  -5   0   6-58.3968 111.060   2
   5   0   6-126.965 105.156   2
  -5   0   6 4.15505 56.9425   6
   5   0   6 28.3632 69.6916   6
   0   5   6-9.77541 65.5252   6
   0  -5   6-9.65176 65.7924   6
   0   5   7 743.463 151.536   1
  -5   0   7 646.902 135.151   2
   5   0   7 612.821 119.330   2
   0   5   7 630.741 154.573   2
   0   5   7 804.078 99.6665   6
   5   0   7 836.866 96.9964   6
  -5   0   7 827.025 93.9871   6
   0  -5   7 901.137 105.378   6
  -5   0   8 23.7259 130.783   2
   0   5   8-155.994 161.389   2
   0  -5   8 62.0538 88.9292   6
  -5   0   8 40.3005 71.4711   6
   5   0   8 62.7529 75.6794   6
   0   5   8 20.9610 81.0279   6
   0   5   9 240.603 140.859   2
  -5   0   9 44.5830 84.1774   6
   0  -5   9-49.8648 95.9102   6
   5   0   9 18.2783 79.2022   6
   0   5   9 14.5914 78.3772   6
   5   1   0 9175.89 394.159   4
   5  -1   0 8650.29 386.309   4
   5  -1   1 55551.2 2099.58   3
   5   1   1 53909.5 2090.93   2
  -5   1   1 55627.2 2091.48   2
  -5  -1   1 53632.8 2088.88   2
   1  -5   1 57034.8 2095.51   6
   5  -1   1 52250.9 2090.53   6
   5   1  -1 57281.9 2109.93   4
   5  -1   1 56856.8 2102.84   4
   5   1   1 58024.6 2107.97   4
   5  -1  -1 55933.2 2103.42   4
   5   1   2 18343.4 745.431   2
   1   5   2 17563.7 740.152   3
  -1   5   2 18545.3 736.073   3
   5  -1   2 18561.2 751.563   3
  -5  -1   2 20089.9 745.742   2
   5  -1   2 19799.8 745.670   2
  -5   1   2 20301.2 748.354   2
  -5  -1   2 17636.4 759.706   1
  -5   1   2 14686.5 751.362   1
   5  -1   2 19300.5 743.311   6
  -5  -1   2 17792.9 738.082   6
  -5   1   2 18350.0 735.443   6
  -1  -5   2 19716.3 745.027   6
   5  -1   2 20213.3 750.949   4
   5   1   2 19839.1 753.476   4
   5  -1  -2 20316.3 751.869   4
   5   1  -2 19117.1 753.974   4
  -5  -1   3 18324.1 707.213   2
   5   1   3 16163.1 704.619   2
   5  -1   3 17184.1 706.107   2
  -5   1   3 17652.4 707.708   2
   1   5   3 23181.5 740.240   2
   1   5   3 17280.2 700.245   3
   5   1   3 16903.8 709.742   3
  -1   5   3 21602.8 730.022   1
   1   5   3 24637.2 739.453   1
  -5  -1   3 16960.6 717.823   1
  -5   1   3 18227.3 726.735   1
   5  -1   3 17294.6 700.251   6
  -5   1   3 17962.0 693.838   6
  -1  -5   3 18080.1 701.665   6
  -5  -1   3 17389.6 695.027   6
   5   1   3 15848.3 698.402   4
   1   5  -3 17461.6 714.892   4
   5   1  -3 16264.3 701.144   4
   1   5   3 14399.3 703.746   4
   5  -1   4 1231.08 118.159   2
   1   5   4 1400.10 137.640   2
  -5  -1   4 1465.05 124.500   2
  -5   1   4 1303.99 125.227   2
   5   1   4 1299.11 120.759   3
   5  -1   4 1453.79 133.664   3
   1   5   4 1305.65 111.737   3
   5   1   4 1237.76 120.484   2
  -5   1   4 1175.02 151.585   1
  -1   5   4 1547.57 169.647   1
   1   5   4 2046.58 167.256   1
  -5  -1   4 1203.01 147.634   1
  -1   5   4 1690.50 101.129   6
  -5   1   4 1563.59 84.3549   6
  -1  -5   4 1691.25 99.2308   6
   1  -5   4 1624.38 95.0413   6
   1   5   4 1532.90 96.5765   6
  -5  -1   4 1501.36 86.7778   6
   1   5  -4 1356.67 99.0060   4
   1   5   4 1164.74 88.8122   4
   5   1   5-109.050 115.041   3
  -5  -1   5-45.9510 98.9270   2
   1   5   5-26.4395 116.767   1
   5   1   5 50.9095 94.3712   2
   5  -1   5-28.3283 94.3488   2
   1   5   5-52.1990 117.174   2
  -5   1   5-31.4739 104.717   2
  -1   5   5 54.3449 127.841   1
  -5  -1   5 33.4596 120.457   1
   1  -5   5 35.0340 60.5264   6
  -5  -1   5-42.1138 50.9066   6
  -5   1   5 9.61852 52.0370   6
  -1   5   5 53.4316 56.2891   6
  -1  -5   5-27.3439 61.2231   6
   1   5   5 10.1729 62.7185   6
   1   5   6 89.1298 152.993   1
  -5  -1   6 95.6371 109.897   2
   5   1   6 98.4564 108.296   2
   1   5   6 167.502 122.595   2
  -5   1   6 122.620 120.646   2
   5  -1   6 90.0496 100.768   2
  -1   5   6 156.487 140.049   1
   5   1   6 158.327 70.4576   6
  -5   1   6 135.533 59.5227   6
  -1  -5   6 103.612 71.7096   6
   1  -5   6 120.330 70.5241   6
  -1   5   6 120.427 68.6415   6
   1   5   6 85.3586 70.6351   6
  -5  -1   6 177.647 63.1872   6
   5  -1   7-18.7922 109.770   2
  -5  -1   7 114.267 123.002   2
   1   5   7-26.7804 143.951   2
  -1   5   7-82.6772 146.547   1
   5   1   7-19.8251 115.985   2
  -5   1   7-169.833 132.759   2
  -5   1   7-5.06185 65.2515   6
  -1  -5   7-99.7200 79.4158   6
  -5  -1   7 18.5405 67.8862   6
   5  -1   7 3.14428 82.8548   6
   1   5   7-109.315 82.9422   6
   5   1   7 27.3705 76.2383   6
  -1   5   7-2.93700 75.2752   6
   1  -5   7-37.9851 82.3175   6
   1   5   8-81.5435 152.805   2
   5   1   8 156.706 119.033   2
  -5   1   8 101.359 129.234   2
   5  -1   8-57.9263 76.8086   6
  -5   1   8 9.08245 70.8012   6
  -1  -5   8 68.2885 89.1623   6
   5   1   8-24.4049 81.8217   6
  -5  -1   8 26.7892 80.1414   6
  -1   5   8 3.37475 76.9381   6
   1   5   8-20.5810 82.7382   6
   1  -5   8 62.0816 84.2026   6
   1   5   9 224.012 136.301   2
   1  -5   9 8.03658 86.0820   6
  -5  -1   9 63.2517 85.2574   6
   1   5   9 129.664 79.5393   6
  -5   1   9 123.907 82.7154   6
  -1   5   9 121.692 82.0243   6
   5   1   9 160.327 85.5050   6
   5  -1   9 152.027 81.2994   6
  -1  -5   9 118.132 94.5767   6
   5  -2   0-141.154 73.5066   4
   5  -2   0 13.6200 13.2167   6
   5   2   0-259.560 119.932   4
  -2  -5   0 122.123 188.876   5
   5  -2   1 874.305 76.4817   3
  -5  -2   1 695.817 72.6371   1
   2  -5   1 828.141 52.6519   6
  -5   2   1 677.857 35.8343   6
   5  -2   1 994.640 49.5303   6
   5  -2   1 1007.21 79.3134   4
   5  -2  -1 971.017 85.0799   4
   5   2  -1 938.113 99.6278   4
   5   2   2 3086.20 149.629   2
  -5   2   2 3475.48 158.021   2
   5  -2   2 3011.38 158.588   3
  -5  -2   2 3172.54 144.254   2
   2   5   2 3810.88 163.811   1
  -5  -2   2 2895.93 163.930   1
   5  -2   2 3569.87 149.297   2
  -5   2   2 3041.98 129.668   6
  -2  -5  -2 1627.66 241.465   5
  -2  -5   2 4075.19 265.545   5
   5  -2   2 3319.25 141.234   6
  -5  -2   2 2762.37 135.927   6
   2  -5   2 2972.02 138.135   6
  -2  -5   2 2967.08 142.511   6
   5   2   2 2986.16 155.916   4
   5   2  -2 3455.95 168.299   4
   5  -2   3 21719.0 866.491   3
   5   2   3 20851.6 861.270   3
   2   5   3 20624.9 853.419   3
   2   5   3 21970.6 867.625   2
   5   2   3 20275.0 857.844   2
  -5   2   3 22375.7 862.814   2
  -5   2   3 20737.1 873.655   1
  -5  -2   3 22272.2 857.370   2
  -5  -2   3 22621.6 874.418   1
   5  -2   3 20978.3 856.728   2
  -2   5   3 24534.7 876.099   1
  -5  -2   3 21148.4 847.977   6
   5  -2   3 21342.6 852.375   6
  -2  -5   3 21890.1 853.166   6
  -5   2   3 21216.7 845.527   6
   5   2   3 19380.2 852.756   4
   2   5   3 20978.3 866.897   4
   5   2  -3 18818.4 854.688   4
   2   5  -3 23403.8 880.900   4
   5   2   4 4722.09 247.601   2
   2   5   4 5299.56 260.007   2
   5   2   4 5467.94 252.031   3
   2   5   4 5084.23 242.098   3
  -5   2   4 5621.49 255.741   2
   5  -2   4 5194.40 249.163   2
  -5  -2   4 5450.67 274.646   1
  -5  -2   4 5511.54 249.336   2
  -2   5   4 6609.60 286.417   1
   2   5   4 6507.88 271.104   1
   5  -2   4 5304.60 234.872   6
   2   5   4 5351.29 234.919   6
  -2  -5   4 5646.94 236.531   6
  -5   2   4 5785.16 229.543   6
  -2   5   4 6032.69 235.919   6
  -5  -2   4 5782.75 233.330   6
   2   5  -4 5096.83 235.982   4
   5   2   4 4869.75 222.313   4
   2   5   4 4156.76 226.215   4
   5   2  -4 4417.54 221.708   4
   5   2   5 168.154 106.304   3
  -2  -5   5 154.502 63.8905   6
  -5  -2   5 126.746 57.2713   6
   2   5   5 156.155 63.4833   6
  -2   5   5 138.766 63.7817   6
   5   2   5 107.543 65.8431   6
  -5   2   5 158.729 52.1086   6
   5   2   5 37.9830 102.961   2
  -2   5   5 205.150 142.097   1
  -5   2   5 247.502 109.777   2
   2   5   5 10.8614 117.000   2
  -5  -2   5 132.209 96.8699   2
   2   5   5 125.605 119.598   1
   5  -2   5 102.391 91.1774   2
  -5  -2   5 218.167 120.100   1
  -5   2   6 1501.52 156.157   2
   5   2   6 1291.44 143.010   2
   2   5   6 1347.59 153.542   2
  -5   2   6 2029.05 115.742   6
  -5  -2   6 1858.65 115.765   6
  -2  -5   6 1650.38 116.772   6
   5   2   6 1566.53 119.943   6
   2   5   6 1708.50 126.220   6
  -2   5   6 1669.85 115.107   6
   2  -5   6 1662.80 118.991   6
   2   5   6 1637.99 158.247   1
  -2   5   6 1600.48 175.094   1
   5  -2   6 1558.62 139.162   2
  -5  -2   6 1658.86 143.867   2
  -5  -2   7 491.607 82.4047   6
  -2  -5   7 446.728 92.4245   6
   5   2   7 414.903 87.1481   6
  -2   5   7 592.865 86.2701   6
  -5   2   7 437.922 76.1684   6
   2  -5   7 562.502 89.5762   6
   2   5   7 427.050 90.2274   6
  -5   2   7 555.091 140.603   2
   2   5   7 297.407 135.768   2
   5   2   7 546.617 125.321   2
  -2   5   7 359.017 163.712   1
   2   5   8 1841.69 191.774   2
   5   2   8 1637.91 161.561   2
  -5   2   8 1980.79 182.442   2
  -5   2   8 2003.42 142.008   6
   5   2   8 2132.48 151.179   6
   5  -2   8 2291.73 150.623   6
   2   5   8 2025.50 148.829   6
  -5  -2   8 1889.68 143.486   6
   2  -5   8 2080.01 148.237   6
  -2   5   8 2035.37 141.000   6
  -2  -5   8 1918.48 151.140   6
   2   5   9 584.878 144.513   2
   2   5   9 486.507 95.4033   6
   5  -2   9 707.820 99.9541   6
  -5  -2   9 577.653 105.333   6
   2  -5   9 746.015 108.699   6
  -2  -5   9 657.672 113.128   6
   5   2   9 684.792 97.9517   6
  -2   5   9 717.312 96.8505   6
   5  -3   0 111316. 3853.47   3
   5  -3   0 95396.6 3845.17   6
  -3  -5   0 95074.6 3958.36   5
   5   3   0 105853. 3879.09   4
   3   5   0 99219.3 3877.37   4
   5  -3   1 12608.2 486.261   3
   5  -3   1 13553.1 475.412   6
   3  -5   1 13259.8 478.315   6
   5   3  -1 13732.6 511.181   4
   3   5  -1 13175.0 513.641   4
   3   5   1 13596.8 514.566   4
   5   3   1 14094.5 514.460   4
  -5   3   2 608.529 83.9022   2
   5  -3   2 597.955 77.9653   3
  -5  -3   2 426.280 84.8083   1
   3   5   2 710.753 87.8809   1
   5   3   2 582.629 79.4788   2
   5   3   2 657.525 74.3192   1
  -3  -5   2 769.434 64.4861   6
   3  -5   2 716.192 54.7620   6
  -5   3   2 703.198 41.4714   6
  -5  -3   2 683.351 58.2967   6
   5  -3   2 698.543 54.0577   6
   3   5  -2 696.158 111.164   4
   3   5   2 714.430 99.2162   4
  -3  -5   2 751.358 175.169   5
   5   3  -2 771.824 113.497   4
   5   3   2 834.967 100.303   4
  -3   5   3 1855.59 141.216   2
   5   3   3 1674.03 117.105   3
  -5   3   3 1681.11 124.927   2
   5  -3   3 2005.25 133.038   3
   5   3   3 1691.19 117.750   2
   3   5   3 1503.53 107.097   3
   3   5   3 1608.89 128.746   2
  -3   5   3 2428.03 168.406   1
  -5  -3   3 1672.52 110.168   2
  -5  -3   3 1072.60 121.598   1
   3   5   3 2305.59 142.743   1
   5   3   3 2176.91 123.694   1
  -5   3   3 1665.40 84.8229   6
   3  -5   3 1825.55 98.0386   6
  -3   5   3 1753.39 91.8278   6
   5  -3   3 1792.48 96.1870   6
  -3  -5   3 1600.11 95.6405   6
  -5  -3   3 1591.52 92.3884   6
   5   3  -3 1462.58 112.723   4
   5   3   3 1634.59 107.237   4
   3   5  -3 1768.14 138.683   4
   3   5   3 1509.85 120.343   4
   5   3   4 84.3942 92.6937   3
   5   3   4 42.5343 49.7900   4
   5   3  -4 2.53823 52.6534   4
   3   5   4 84.1438 69.8399   3
   5   3   4 29.9622 93.4608   2
  -3   5   4 208.534 137.422   1
  -5  -3   4-14.3999 112.957   1
  -5   3   4 310.826 107.534   2
   3   5   4 31.3059 100.050   2
   3   5   4 110.710 109.128   1
   5  -3   4 92.2541 85.6645   2
  -3   5   4 106.479 112.049   2
  -5  -3   4 27.2532 83.9701   2
  -3   5   4-5.40350 47.8191   6
  -5  -3   4 19.2638 118.080   5
   5   3   4 28.3104 59.6327   6
  -5  -3   4 26.7579 47.6281   6
   5  -3   4 82.8401 56.8962   6
  -3  -5   4-30.2548 55.6023   6
  -5   3   4 48.2761 42.8968   6
   3   5  -4 68.1158 70.0932   4
   3   5   4 56.4977 62.0696   4
   3   5   5 6233.63 298.871   3
  -3   5   5 6550.69 315.056   2
  -5   3   5 5965.29 304.401   2
   5   3   5 6514.09 308.741   3
   5   3   5 5260.51 295.743   2
   3   5   5 5446.39 302.056   2
   5  -3   5 5974.54 295.109   2
  -5  -3   5 6257.73 295.154   2
  -3   5   5 8743.11 358.924   1
   3   5   5 8373.28 341.823   1
  -5  -3   5 5970.25 276.529   6
  -5   3   5 6720.34 277.361   6
   3   5   5 6405.40 287.980   6
  -3  -5   5 6349.76 281.249   6
   5   3   5 6040.10 283.409   6
  -3   5   5 6379.90 279.747   6
  -3   5   6 32.5736 143.538   1
   3   5   6-116.525 130.170   2
   3   5   6 173.002 121.937   1
  -3   5   6-183.136 133.609   2
   5   3   6-49.1012 109.193   2
  -5   3   6 178.503 119.351   2
  -3   5   6 80.2961 63.7772   6
   5   3   6 100.942 73.0888   6
  -5   3   6 42.4478 54.9189   6
   3   5   6 45.9431 74.2946   6
  -3  -5   6 132.560 67.3759   6
  -5  -3   6 66.3480 62.9066   6
  -3   5   7-22.1302 184.602   1
  -5   3   7 121.550 145.775   2
   3   5   7-80.9106 132.127   2
  -3   5   7 11.7133 136.927   2
   5   3   7-41.8724 122.439   2
  -5   3   7 92.3764 67.5254   6
  -5  -3   7 84.2527 74.7104   6
   3   5   7-3.19880 88.1520   6
   3  -5   7 99.6603 75.2288   6
  -3   5   7 130.147 73.1836   6
  -3  -5   7 95.6504 82.2355   6
   5   3   7 6.19063 75.8477   6
   3   5   8 429.857 146.470   2
  -5   3   8 232.122 144.009   2
   5   3   8 322.964 128.419   2
  -3   5   8 361.274 156.796   2
  -5   3   8 358.946 80.6824   6
   5   3   8 310.057 86.0868   6
   3  -5   8 313.576 88.9947   6
  -5  -3   8 182.126 91.5055   6
  -3   5   8 241.948 80.8876   6
   3   5   8 314.221 95.2889   6
  -3  -5   8 176.963 93.2431   6
   3   5   9 1002.00 150.223   2
  -3   5   9 1010.56 160.295   2
   5   3   9 872.837 135.264   2
  -5   3   9 934.627 156.020   2
  -5  -3   9 683.916 114.753   6
  -3   5   9 690.111 94.6212   6
   5  -3   9 752.735 105.828   6
   5   3   9 916.501 105.800   6
   3  -5   9 817.114 115.109   6
   3   5   9 779.569 106.537   6
  -3  -5   9 625.867 122.476   6
   5  -4   0-12.7682 44.9281   3
   4   5   0 35.8801 115.392   4
   5   4   0-20.4829 114.361   4
   5  -4   1 4258.37 194.340   3
   5  -4  -1 3691.85 176.251   3
  -5   4   1 4121.34 173.406   6
   5  -4   1 4865.71 182.153   6
   4  -5   1 4382.34 182.566   6
   5   4  -1 4877.49 235.347   4
   4   5   1 5490.52 246.950   4
   4   5  -1 4968.13 244.648   4
   5   4   1 5234.99 234.838   4
   5   4   2 13240.6 513.334   2
   5  -4   2 11860.7 512.336   3
   5   4   2 18631.3 521.202   1
   4   5   2 17230.9 522.019   1
   4  -5   2 11857.1 496.963   6
  -5   4   2 11748.9 489.949   6
  -4  -5   2 11056.8 501.465   6
  -5  -4   2 10834.4 500.932   6
  -4  -5   2 11833.2 635.016   5
   5  -4   2 12192.6 497.232   6
   5   4   2 11751.3 519.393   4
   4   5  -2 13017.1 538.849   4
   5   4  -2 12010.2 527.572   4
   4   5   2 12656.1 526.926   4
   5   4   3 9864.56 440.438   2
  -4   5   3 10733.1 448.383   2
   4   5   3 10016.1 442.525   2
  -5   4   3 11169.5 446.500   2
   4   5   3 11061.6 440.669   3
   5   4   3 10572.3 439.579   3
   5   4   3 12666.1 447.569   1
   4   5   3 12018.0 445.464   1
  -4  -5   3 11302.5 432.153   6
   4  -5   3 11349.4 429.896   6
   5  -4   3 10871.9 429.156   6
  -5  -4   3 10772.5 429.419   6
  -5   4   3 10427.7 420.596   6
  -4   5   3 10663.9 423.486   6
  -5  -4   3 8726.20 530.310   5
   4   5   3 10050.2 445.608   4
   5   4   3 10083.4 440.481   4
   4   5  -3 10911.1 463.964   4
   5   4  -3 9764.76 448.428   4
   4   5   4 5249.73 272.794   2
   5   4   4 5295.55 272.485   2
  -5   4   4 7169.00 286.595   2
   5   4   4 6127.13 271.876   3
   4   5   4 6025.60 267.739   3
  -4   5   4 6505.82 285.558   2
  -4   5   4 8075.73 319.563   1
   4   5   4 7434.48 293.280   1
   5   4   4 6133.29 271.762   1
  -4  -5   4 6617.89 260.151   6
  -5  -4   4 6476.80 257.522   6
   4  -5   4 6362.47 258.249   6
   5  -4   4 6060.80 257.489   6
  -4   5   4 6439.92 253.894   6
  -5   4   4 6360.39 249.303   6
   5   4   4 5888.95 256.218   6
   4   5  -4 5197.87 262.164   4
   5   4   4 4931.50 250.323   4
   4   5   4 4813.92 253.240   4
   5   4  -4 4798.93 253.561   4
   4   5   5 7698.30 359.446   3
  -4   5   5 7563.10 368.694   2
   4   5   5 6415.60 357.108   2
  -5   4   5 9957.58 377.918   2
   5   4   5 6556.05 353.910   2
   5   4   5 7825.17 363.362   3
   4   5   5 7625.70 358.853   1
  -4   5   5 9867.06 411.631   1
  -5   4   5 8887.96 337.793   6
  -5  -4   5 8022.15 340.814   6
  -4  -5   5 7745.79 340.880   6
  -4   5   5 7618.86 334.850   6
   5  -4   5 7483.82 340.433   6
   4   5   5 7789.20 346.926   6
   5   4   5 7660.47 344.246   6
  -5   4   6 203.992 125.622   2
  -4   5   6 330.030 154.536   1
  -4   5   6-143.806 138.104   2
   5   4   6 286.721 115.704   2
   4   5   6 31.4009 127.279   2
   4   5   6 116.048 72.8415   6
  -5  -4   6 165.111 68.2827   6
   5   4   6 178.468 77.7669   6
  -5   4   6 126.128 59.8230   6
  -4  -5   6 184.402 73.7751   6
  -4   5   6 193.133 63.6370   6
  -5   4   7 1618.59 229.771   1
  -5   4   7 979.486 163.717   2
  -4   5   7 1154.20 168.043   2
   5   4   7 987.552 145.817   2
  -4   5   7 1949.77 241.640   1
   4   5   7 911.507 150.912   2
   5   4   7 1313.91 119.297   6
  -5   4   7 1359.17 108.609   6
  -4  -5   7 1285.08 124.460   6
  -4   5   7 1367.35 107.374   6
   4   5   7 1167.77 118.511   6
  -5  -4   7 1266.94 118.176   6
   5   4   8 405.396 131.451   2
  -4   5   8 600.794 181.183   1
  -5   4   8 485.101 147.184   2
  -4   5   8 390.159 155.299   2
   4   5   8 291.544 135.842   2
  -5   4   8 481.123 81.9975   6
  -4   5   8 587.567 87.9394   6
   4  -5   8 575.979 100.668   6
   5   4   8 468.687 98.7561   6
   4   5   8 468.974 101.086   6
  -4  -5   8 674.868 111.329   6
  -5  -4   8 548.133 104.297   6
  -4   5   9 786.850 157.881   2
  -5   4   9 545.461 146.522   2
   4   5   9 789.606 139.977   2
   5   4   9 680.795 131.349   2
  -4  -5   9 693.052 120.830   6
   5   4   9 887.770 104.143   6
   5  -4   9 728.965 102.820   6
   4   5   9 915.181 112.556   6
   4  -5   9 842.772 110.176   6
  -5  -4   9 791.044 126.712   6
   5  -5   0 4175.43 175.293   3
   5   5   0 3338.20 224.551   4
   5  -5   1-32.9700 67.2020   3
   5   5   1 46.8272 55.9785   1
   5  -5   1 11.8333 26.9689   6
   5   5   1-22.5946 111.438   4
   5   5  -1 16.4683 112.741   4
  -5   5   2 43088.2 1779.91   6
   5  -5   2 44049.8 1786.00   6
   5   5   2 44953.1 1812.77   4
   5   5  -2 47932.2 1822.39   4
   5   5   3-14.5861 90.8889   3
   5   5   3 16.4170 92.1902   2
   5   5   3 3.09590 86.4613   1
  -5   5   3 16.4202 102.264   2
  -5   5   3-0.87165 37.8098   6
   5  -5   3 17.8356 49.1797   6
  -5  -5   3 27.2768 54.5106   6
   5   5  -3-10.0464 103.285   4
  -5  -5   3 34.0266 155.363   5
   5   5   3 98.4185 76.9729   4
   5   5   4 50603.0 2213.34   2
  -5   5   4 59509.5 2222.32   2
   5   5   4 57989.0 2215.49   3
   5   5   4 59780.3 2218.72   1
  -5  -5   4 73674.0 2316.61   5
   5  -5   4 57081.2 2206.92   6
  -5  -5   4 60449.6 2209.78   6
  -5   5   4 60384.3 2201.61   6
   5   5   4 48597.4 2206.54   4
   5   5  -4 47411.6 2210.18   4
   5   5   5-67.1607 97.8173   3
  -5  -5   5 55.2116 65.2033   6
   5   5   5 2.44861 73.3556   6
   5  -5   5 52.8918 63.7366   6
  -5   5   5 72.1287 52.8654   6
  -5   5   5 102.774 179.133   1
  -5   5   5-82.2532 123.908   2
   5   5   5-53.3692 109.814   2
   5   5   5 65.9226 109.474   1
   5   5   6 8399.08 439.270   2
  -5   5   6 9873.38 456.238   2
   5  -5   6 9503.33 425.684   6
   5   5   6 8979.69 426.565   6
  -5   5   6 10861.1 423.763   6
  -5  -5   6 10176.9 432.545   6
  -5   5   6 11186.6 484.367   1
  -5  -5   7-39.6218 84.2029   6
  -5   5   7 33.1288 64.4058   6
   5   5   7-41.5850 78.7720   6
  -5   5   7-121.223 210.257   1
   5   5   7-57.0472 120.265   2
  -5   5   7-4.04170 139.544   2
  -5   5   8 1659.65 181.274   2
  -5   5   8 1365.16 202.045   1
   5   5   8 1359.99 159.710   2
  -5  -5   8 1319.86 136.786   6
   5   5   8 1324.58 126.320   6
  -5   5   8 1325.08 110.943   6
  -5   5   9 214.519 137.278   2
   5   5   9 115.489 113.562   2
  -5  -5   9 125.680 103.777   6
   5   5   9 19.1971 80.2216   6
   6   0   0 18052.8 734.828   4
  -6   0   1 5.84678 40.8948   2
   6   0   1 13.3762 38.5848   2
   6   0  -1-35.6893 81.5160   4
   6   0   1-19.7400 71.7922   4
  -6   0   2 138568. 5082.74   2
   6   0   2 127768. 5089.29   3
   6   0   2 136543. 5082.95   2
   0   6   2 125983. 5077.90   3
  -6   0   2 114706. 5090.54   1
  -6   0   2 125041. 5075.96   6
   6   0   2 134332. 5082.09   6
   6   0  -2 138793. 5095.34   4
   6   0   2 139910. 5093.25   4
   0   6   3 45.6040 52.4521   3
   6   0   3-3.85168 51.0591   4
   6   0  -3 41.0697 58.8761   4
  -6   0   3-51.7954 74.3217   2
  -6   0   3 144.796 135.100   1
   6   0   3 15.1078 72.3915   2
   0   6   3 95.6401 110.052   1
   6   0   3 20.1616 47.5917   6
  -6   0   3 16.4851 35.0891   6
   6   0   4 656.754 106.067   3
   6   0   4 386.069 98.4823   2
  -6   0   4 487.518 128.883   1
   0   6   4 553.978 119.430   2
  -6   0   4 479.671 97.8054   2
   0   6   4 807.331 148.138   1
   0  -6   4 625.596 73.0521   6
  -6   0   4 652.107 55.7024   6
   6   0   4 540.595 68.6915   6
   0   6   4 722.976 69.0795   6
   0   6  -4 323.621 74.6056   4
   0   6   4 407.737 69.9354   4
   6   0   5-170.385 122.029   3
   0   6   5 137.055 130.878   1
  -6   0   5-216.780 113.627   2
  -6   0   5-31.2191 158.072   1
   6   0   5-128.249 103.826   2
   0   6   5 102.107 122.644   2
   0  -6   5-2.14366 65.5102   6
  -6   0   5-30.7331 49.4409   6
   0   6   5-10.2133 58.7756   6
  -6   0   6 842.710 133.042   2
   0   6   6 1295.10 163.647   1
   0   6   6 996.635 150.239   2
  -6   0   6 905.109 157.202   1
   6   0   6 958.285 124.837   2
   0  -6   6 1085.11 101.557   6
   0   6   6 1122.92 105.162   6
  -6   0   6 1104.90 91.0260   6
   0   6   7-128.066 148.223   2
   0   6   7-73.6770 137.827   1
  -6   0   7-26.9110 119.859   2
   6   0   7 39.0326 105.281   2
   0  -6   7 15.2551 78.2671   6
   0   6   7 18.2277 77.3942   6
  -6   0   7 10.1523 63.8819   6
   0   6   8 94.0936 150.923   2
   6   0   8 431.660 88.7711   6
   0  -6   8 385.003 101.115   6
   0   6   8 432.651 88.6546   6
  -6   0   8 386.824 83.8918   6
   0   6   9-31.3990 132.923   2
   0   6   9 49.9604 81.7953   6
   6   0   9 160.357 86.1639   6
   0  -6   9 12.6083 91.5791   6
   6  -1   0 40.4567 88.0561   4
   6   1   0 146.327 116.029   4
   6   1   1 22339.1 835.986   2
  -6   1   1 22220.0 836.265   2
   6  -1   1 21389.7 846.558   3
   1  -6   1 20242.2 842.982   6
   6  -1   1 20962.1 835.537   6
   6   1   1 23607.7 859.675   4
   6  -1   1 23776.7 854.783   4
   6  -1  -1 21993.2 854.178   4
   6   1  -1 24289.3 864.685   4
   6  -1   2 25813.3 1057.03   3
  -6   1   2 27793.0 1050.84   2
   6  -1   2 28522.8 1050.30   2
   6   1   2 25688.2 1049.10   2
  -6  -1   2 27564.4 1048.68   2
  -1   6   2 25510.9 1040.44   3
  -6  -1   2 26460.6 1071.36   1
  -6   1   2 21435.7 1058.81   1
  -1  -6   2 29809.0 1055.35   6
  -6   1   2 26111.7 1040.36   6
  -6  -1   2 25645.2 1044.68   6
   6  -1   2 28299.3 1049.49   6
   6   1  -2 26461.4 1063.34   4
   6  -1   2 28157.5 1059.59   4
   6  -1  -2 26565.6 1059.43   4
   6   1   2 27386.5 1060.03   4
   1   6   3 145.865 62.4669   3
   6   1  -3 113.563 66.2433   4
   6   1   3 168.525 58.2875   4
  -1   6   3 83.2155 52.4007   3
   6   1   3 107.866 79.2173   2
  -6  -1   3 161.358 76.3086   2
  -1   6   3 219.956 116.617   1
   1   6   3 125.557 123.053   1
  -6   1   3 66.9639 80.8207   2
  -6   1   3 139.519 121.879   1
   6  -1   3 120.794 74.7491   2
  -6  -1   3 133.546 106.395   1
   6   1   3 201.280 50.7614   6
   6  -1   3 150.037 49.8097   6
  -6   1   3 138.220 34.3357   6
  -1  -6   3 143.545 56.9662   6
  -6  -1   3 150.103 38.5684   6
   6   1   4 1986.78 144.667   2
  -6   1   4 2293.11 153.231   2
   1   6   4 2290.32 163.845   2
  -6  -1   4 2243.29 146.634   2
   6  -1   4 2102.24 141.013   2
   6   1   4 2313.50 155.065   3
   1   6   4 2248.31 139.171   3
  -6  -1   4 2119.10 172.877   1
  -1   6   4 2754.39 190.258   1
   1   6   4 3096.33 208.153   1
  -6   1   4 2243.38 187.153   1
  -6  -1   4 2542.20 120.453   6
   6  -1   4 2373.04 127.336   6
  -1  -6   4 2583.00 130.065   6
  -1   6   4 2624.60 129.393   6
  -6   1   4 2444.65 116.823   6
   1   6  -4 2213.90 146.346   4
   1   6   4 1962.31 133.796   4
   6   1   4 2131.33 115.766   4
   6   1   5 6079.99 296.942   3
   1   6   5 5362.55 291.628   2
  -6  -1   5 5679.06 281.320   2
  -6   1   5 5538.53 284.010   2
   6   1   5 4690.66 275.237   2
   6  -1   5 5235.57 277.268   2
   1   6   5 6373.35 305.993   1
  -1   6   5 7404.65 325.923   1
  -6  -1   5 6328.41 327.476   1
  -6   1   5 5482.40 302.182   1
   1  -6   5 6137.84 270.096   6
  -1  -6   5 5776.67 266.453   6
  -6   1   5 6069.37 258.064   6
  -6  -1   5 5986.80 261.850   6
  -1   6   5 6073.34 266.124   6
   1   6   5 6205.32 271.266   6
  -1   6   6 861.235 153.357   1
  -6   1   6 994.849 197.550   1
  -6  -1   6 689.841 125.477   2
   6   1   6 690.079 116.224   2
  -6  -1   6 969.374 163.701   1
   1   6   6 743.367 141.097   2
  -6   1   6 876.477 136.747   2
   6  -1   6 616.973 110.387   2
  -1   6   6 791.178 89.2574   6
   1   6   6 873.955 96.5704   6
   1  -6   6 947.476 99.6031   6
  -6   1   6 1014.68 82.5413   6
  -6  -1   6 798.657 81.1179   6
  -1  -6   6 928.243 94.3502   6
   6  -1   7 724.514 125.375   2
  -6   1   7 776.772 180.609   1
   1   6   7 562.535 149.510   2
   1   6   7 637.081 147.866   1
   6   1   7 631.283 125.830   2
  -1   6   7 552.982 166.066   1
  -6  -1   7 766.906 135.800   2
  -6   1   7 722.368 144.966   2
   1  -6   7 728.919 95.3355   6
   1   6   7 679.817 98.1743   6
  -6  -1   7 721.172 92.2066   6
   6   1   7 770.020 97.9299   6
  -1   6   7 858.254 96.4489   6
  -6   1   7 881.968 91.1129   6
  -1  -6   7 582.732 97.5551   6
   1   6   8 592.525 157.563   2
  -6   1   8 778.990 146.868   2
   6   1   8 710.044 133.062   2
  -6   1   8 787.429 97.9970   6
  -6  -1   8 654.518 98.5207   6
  -1   6   8 830.786 103.157   6
   1  -6   8 823.676 111.545   6
  -1  -6   8 763.708 113.420   6
   1   6   8 807.968 105.512   6
   6   1   8 726.003 104.004   6
   1   6   9 106.535 136.749   2
   6   1   9 195.325 87.9321   6
  -1  -6   9 239.972 106.256   6
   6  -1   9 157.955 80.6245   6
   1   6   9 286.361 84.4389   6
  -6  -1   9 121.299 94.7987   6
   1  -6   9 150.346 93.6958   6
  -1   6   9 186.201 85.7867   6
  -2  -6   0 127407. 3255.08   5
   6  -2   0 121671. 3158.00   4
   6   2   0 124758. 3172.50   4
   6  -2   1 890.093 78.0727   3
   6   2   1 962.393 70.6556   2
  -6   2   1 1492.05 93.3730   2
  -6  -2   1 683.724 82.6329   1
   2  -6   1 1059.90 68.2452   6
  -2  -6   1 1585.05 210.057   5
  -2  -6  -1 1045.65 231.320   5
   6  -2   1 1067.16 55.8099   6
   6  -2   1 1068.27 88.2999   4
   6   2  -1 985.531 109.751   4
   6   2   1 1245.17 112.033   4
   6  -2  -1 950.675 91.3261   4
  -6   2   2 24524.0 946.783   2
   6  -2   2 23258.3 952.882   3
   6   2   2 22955.6 944.352   2
  -6  -2   2 23040.0 941.539   6
  -6   2   2 23879.3 933.242   6
   2  -6   2 25654.8 944.960   6
  -2  -6   2 26810.2 951.514   6
   6  -2   2 25859.8 944.123   6
   6   2   2 24158.3 957.351   4
   6   2  -2 25639.5 964.622   4
   6   2   3 5235.54 245.162   3
   2   6   3 5378.43 231.114   3
  -6   2   3 5123.47 240.073   2
   6  -2   3 4755.92 239.230   3
   6   2   3 4748.88 232.515   2
  -6  -2   3 5050.35 231.134   2
   6  -2   3 4874.54 231.575   2
  -6  -2   3 4731.84 252.494   1
  -6   2   3 4363.34 262.161   1
  -2  -6   3 5927.42 231.452   6
  -6   2   3 5399.21 215.489   6
   6  -2   3 5219.89 225.573   6
  -6  -2   3 5622.81 223.046   6
   6   2  -3 4858.50 238.961   4
   6   2   3 4765.23 231.103   4
   2   6   3 4579.57 241.109   4
   2   6  -3 4973.39 258.875   4
   6   2   4 2425.47 156.240   3
   6   2   4 2148.19 154.126   2
   2   6   4 2717.15 170.464   2
  -6   2   4 2372.31 160.019   2
   2   6   4 2324.33 144.795   3
   6  -2   4 2275.70 148.318   2
   2   6   4 3100.34 192.626   1
  -2   6   4 3495.65 207.479   1
  -6   2   4 2929.15 227.530   1
  -6  -2   4 2613.89 199.393   1
  -6  -2   4 2456.11 150.423   2
  -6   2   4 2528.82 121.721   6
  -2  -6   4 2921.62 139.758   6
   6  -2   4 2736.47 137.423   6
  -6  -2   4 2821.01 129.769   6
  -2   6   4 2899.31 138.904   6
   6   2  -4 2205.28 127.580   4
   6   2   4 2212.15 123.248   4
   2   6  -4 2652.24 158.362   4
   2   6   4 2106.66 138.430   4
   2   6   5 9511.62 455.413   2
  -6   2   5 10266.0 454.460   2
   6   2   5 8518.37 442.407   2
   6   2   5 11345.7 465.098   3
  -6  -2   5 9783.19 444.905   2
   2   6   5 10561.6 460.517   1
  -2   6   5 13167.7 498.792   1
  -6   2   5 10509.2 480.426   1
  -6  -2   5 9134.92 458.712   1
   6  -2   5 8870.88 440.026   2
   6  -2   5 10179.9 437.797   6
   2   6   5 11192.1 446.903   6
  -6  -2   5 10717.6 432.342   6
  -2   6   5 10691.5 436.445   6
  -6   2   5 10909.9 431.131   6
  -2  -6   5 10806.7 439.645   6
  -2   6   6 1268.26 176.649   1
   6  -2   6 1135.97 126.994   2
   2   6   6 1507.90 183.811   1
  -6   2   6 1110.56 145.735   2
   2   6   6 1117.29 155.694   2
   6   2   6 1072.55 133.770   2
  -6  -2   6 1012.09 131.878   2
  -2  -6   6 1324.16 111.224   6
  -2   6   6 1334.29 103.235   6
   6   2   6 1150.57 103.042   6
  -6  -2   6 1342.46 101.421   6
   2   6   6 1190.56 104.713   6
   2  -6   6 1202.13 107.260   6
  -6   2   6 1135.76 89.9745   6
   2   6   7-38.0395 134.013   2
   6   2   7-65.0200 117.361   2
  -2   6   7-295.947 195.590   1
  -6   2   7-55.0152 131.282   2
  -2   6   7 107.811 74.3062   6
   2   6   7-144.650 86.4061   6
  -2  -6   7-26.1148 79.7803   6
   6   2   7 3.20599 79.2812   6
  -6   2   7 47.8953 64.8565   6
  -6  -2   7 14.4208 72.6674   6
   2  -6   7 47.0986 76.9876   6
  -6   2   8 451.406 139.673   2
   6   2   8 618.462 123.113   2
   2   6   8 537.448 150.655   2
  -2  -6   8 538.986 104.670   6
  -6   2   8 553.212 84.3951   6
  -6  -2   8 532.968 95.4489   6
  -2   6   8 608.168 93.0229   6
   2  -6   8 605.916 104.927   6
   6   2   8 541.716 92.4314   6
   2   6   8 573.929 103.060   6
   2   6   9 449.632 141.887   2
  -6  -2   9 442.412 106.907   6
  -2  -6   9 531.413 119.013   6
   6  -2   9 487.516 93.6573   6
   2  -6   9 593.444 109.851   6
  -2   6   9 500.864 89.8716   6
   6   2   9 670.959 97.4172   6
   2   6   9 523.531 94.7813   6
   6  -3   0 61.0418 56.8643   3
   6  -3   0 22.1983 11.6841   6
   6   3   0 78.9463 107.085   4
   6  -3   1 80.5893 62.6087   3
  -6  -3   1 26.9144 51.8426   1
   6  -3   1 73.0346 28.5314   6
   3  -6   1 43.7809 39.6639   6
   6   3   1 187.939 106.876   4
   6   3  -1 78.8666 107.472   4
   6   3   2 9683.93 396.854   2
   6  -3   2 9557.87 401.253   3
  -6   3   2 10796.5 401.404   2
  -6  -3   2 7342.85 403.494   1
   3   6   2 12269.2 407.205   1
   6  -3   2 10144.1 389.643   6
  -3  -6   2 9889.98 482.640   5
   3  -6   2 10266.1 391.795   6
  -6   3   2 8973.14 379.065   6
  -3  -6   2 9643.08 397.486   6
   3   6   2 10145.7 419.583   4
   6   3  -2 11463.4 427.752   4
   3   6  -2 10263.7 430.610   4
   6   3   2 11231.2 418.257   4
  -6   3   3 5140.25 245.352   2
   3   6   3 6230.14 271.385   2
   6   3   3 4942.01 239.689   2
   6  -3   3 5400.99 256.333   3
   6   3   3 4965.82 242.156   3
   3   6   3 5632.88 240.896   3
  -6  -3   3 4254.95 250.348   1
  -6   3   3 5507.16 274.890   1
  -3  -6   3 5548.94 236.413   6
  -6   3   3 5162.13 219.459   6
   6  -3   3 5271.04 230.076   6
   3  -6   3 5487.00 231.051   6
  -6  -3   3 5218.72 229.764   6
   3   6  -3 5526.79 276.484   4
   3   6   3 5013.46 256.060   4
   6   3   3 4970.02 241.075   4
   6   3  -3 4762.50 249.501   4
  -6   3   4 18558.6 737.215   2
   6   3   4 19044.0 738.217   3
  -3   6   4 18943.5 745.112   2
   3   6   4 17618.0 739.318   2
   3   6   4 18813.0 731.118   3
   6   3   4 16794.8 729.972   2
  -6  -3   4 15590.4 737.476   1
   3   6   4 21196.1 749.767   1
  -3   6   4 22324.9 764.368   1
  -6  -3   4 19054.3 729.681   2
  -3   6   4 19019.2 721.997   6
  -6  -3   4 11202.0 773.593   5
  -6   3   4 18787.3 714.866   6
   6  -3   4 18086.0 723.869   6
  -6  -3   4 18583.1 721.113   6
   3  -6   4 18900.9 725.174   6
  -3  -6   4 19403.0 727.804   6
   3   6   4 15278.1 724.890   4
   6   3  -4 15542.6 720.012   4
   3   6  -4 17412.3 736.757   4
   6   3   4 16024.5 718.262   4
   6   3   5 1354.09 134.638   2
  -3   6   5 1584.69 158.286   2
  -6   3   5 2125.48 156.397   2
   3   6   5 1292.40 135.462   3
   6   3   5 1443.59 143.733   3
   3   6   5 1339.86 148.359   2
  -6   3   5 1988.12 104.711   6
   6  -3   5 1666.60 110.423   6
  -3   6   5 1709.14 112.657   6
  -6  -3   5 1701.71 107.166   6
   3   6   5 1696.74 119.281   6
  -3  -6   5 1595.94 111.416   6
  -3   6   5 2125.44 213.362   1
   3   6   5 2191.18 170.807   1
  -6  -3   6 456.442 77.0572   6
   6   3   6 405.615 88.0701   6
   3   6   6 338.840 80.7657   6
  -6   3   6 399.201 66.2506   6
  -3  -6   6 404.103 82.3407   6
  -3   6   6 474.776 74.1852   6
   6  -3   6 421.193 80.8650   6
  -6   3   6 386.855 126.697   2
  -3   6   6 242.406 138.789   2
   3   6   6 281.436 119.830   1
   6   3   6 311.216 108.079   2
  -3   6   6 435.328 157.030   1
   3   6   6 391.635 128.899   2
  -6   3   7 2209.85 189.198   2
   3   6   7 1972.64 188.791   2
   6   3   7 1992.93 169.273   2
  -3   6   7 1889.76 192.042   2
  -3   6   7 2363.48 263.436   1
  -3  -6   7 2238.41 154.503   6
  -3   6   7 2162.43 139.412   6
   6   3   7 1962.84 140.693   6
   3   6   7 1964.52 146.951   6
  -6  -3   7 2288.90 150.945   6
  -6   3   7 2041.32 129.416   6
  -3   6   8 854.794 166.913   2
  -3   6   8 951.088 186.827   1
  -6   3   8 910.322 158.557   2
   3   6   8 723.099 155.266   2
   6   3   8 820.081 136.621   2
  -3  -6   8 886.832 120.914   6
   3   6   8 899.772 109.866   6
   3  -6   8 785.496 106.324   6
  -3   6   8 816.452 97.7372   6
  -6  -3   8 924.076 113.918   6
   6   3   8 1116.53 109.835   6
  -6   3   8 724.797 91.6204   6
  -6   3   9 443.352 140.956   2
   3   6   9 90.1617 131.307   2
  -3   6   9 228.168 143.858   2
  -6  -3   9 134.318 105.361   6
  -3  -6   9 90.1764 109.165   6
   6   3   9 138.853 79.4454   6
   3   6   9 116.274 84.2142   6
   3  -6   9 145.927 93.5025   6
   6  -4   0 3507.97 155.974   3
   4   6   0 3601.87 208.743   4
   6   4   0 3407.20 203.294   4
   6  -4   1 10831.9 463.968   3
   6  -4  -1 11035.4 453.086   3
  -4  -6   1 12533.8 629.440   5
   6  -4   1 11946.4 454.511   6
   4  -6   1 12103.3 460.105   6
   6   4   1 12748.6 497.762   4
   4   6  -1 11578.6 499.465   4
   4   6   1 12972.4 498.693   4
   6   4  -1 11933.9 499.765   4
   6  -4   2 6046.17 276.787   3
   6   4   2 5657.25 268.557   2
  -6   4   2 7485.99 285.725   2
   4   6   2 7534.03 279.410   1
  -6   4   2 5713.12 246.691   6
   4  -6   2 6417.19 260.972   6
  -4  -6   2 5156.74 353.416   5
   6  -4   2 6159.72 257.291   6
   6   4  -2 6857.23 307.835   4
   4   6  -2 6752.76 323.221   4
   6   4   2 6662.73 294.427   4
   4   6   2 6986.04 309.515   4
  -4   6   3 1067.36 147.659   2
   6   4   3 274.577 98.6385   3
   6  -4   3 414.728 106.672   3
   4   6   3 358.437 86.1187   3
  -6   4   3 480.823 105.256   2
   4   6   3 499.556 102.383   1
   6   4   3 382.902 87.4984   2
   4   6   3 1129.11 241.096   2
  -4  -6   3 473.584 180.605   5
   4  -6   3 322.462 53.9236   6
  -4  -6   3 382.343 66.9056   6
  -4   6   3 371.873 49.7774   6
   6  -4   3 365.961 55.8618   6
  -6   4   3 290.853 37.9826   6
  -6  -4   3 502.165 63.8493   6
   6   4   3 339.284 82.8551   4
   4   6   3 355.297 94.3734   4
   6   4  -3 376.580 107.189   4
   4   6  -3 386.754 120.345   4
   4   6   4 11155.7 433.547   3
  -4   6   4 11758.5 452.682   2
   6   4   4 9909.76 435.603   2
   6   4   4 11035.6 437.671   3
  -6   4   4 23511.4 488.316   2
   4   6   4 10089.4 443.894   2
   4   6   4 11139.1 440.266   1
  -4   6   4 13260.5 481.302   1
  -4  -6   4 11218.7 427.901   6
  -6  -4   4 11036.3 424.231   6
   4  -6   4 12597.4 430.954   6
  -6   4   4 11671.9 415.317   6
   6  -4   4 10791.6 424.426   6
  -6  -4   4 4681.00 443.173   5
  -4   6   4 11168.9 420.370   6
  -6  -4  -4 26.1523 428.656   5
   6   4  -4 8828.21 424.489   4
   6   4   4 9265.29 422.513   4
   4   6  -4 10506.6 450.934   4
   4   6   4 8615.58 425.148   4
   6   4   5 297.311 101.202   3
   4   6   5 306.233 102.940   3
   6   4   5 315.027 75.3053   6
  -6  -4   5 376.544 69.9098   6
  -4   6   5 337.563 61.4440   6
  -4  -6   5 441.673 80.2721   6
   4  -6   5 367.157 69.4751   6
  -6   4   5 355.561 56.8436   6
   6  -4   5 286.472 69.5892   6
   4   6   5 415.115 76.1012   6
   4   6   5 292.103 116.142   2
  -4   6   5 378.248 126.851   2
   4   6   5 250.436 131.617   1
  -6   4   5 314.323 117.109   2
   6   4   5 129.470 103.963   2
  -4   6   5 399.309 209.941   1
   6   4   6 2302.19 174.772   2
  -4   6   6 2170.51 200.783   2
   4   6   6 2275.38 187.725   2
  -4   6   6 3027.06 231.588   1
   4   6   6 2959.94 199.111   1
   4   6   6 2678.74 162.178   6
  -6   4   6 2639.20 144.999   6
  -4   6   6 2875.88 153.400   6
   6  -4   6 2577.43 155.703   6
   6   4   6 2715.80 163.352   6
  -6  -4   6 2804.13 160.789   6
  -4  -6   6 2849.07 165.125   6
   6   4   7 375.338 132.295   2
  -4   6   7 727.840 243.814   1
  -6   4   7 366.373 144.248   2
   4   6   7 444.525 141.159   2
  -4   6   7 391.810 154.994   2
  -4   6   7 412.502 85.0444   6
   4   6   7 269.552 87.7732   6
  -4  -6   7 405.720 97.7485   6
  -6  -4   7 429.479 90.8521   6
  -6   4   7 374.756 71.8888   6
   6  -4   7 343.463 84.9308   6
   6   4   7 406.020 91.1781   6
   4   6   8 162.208 139.830   2
  -4   6   8 272.702 150.215   2
  -6   4   8 324.507 146.104   2
  -4   6   8 194.738 158.843   1
   6   4   8 250.128 126.065   2
   4   6   8 168.323 85.6866   6
  -4  -6   8 141.999 102.421   6
   6   4   8 295.357 88.7195   6
  -6  -4   8 211.407 96.5823   6
  -4   6   8 212.720 78.0542   6
  -4   6   9 89.0004 142.063   2
   4   6   9 120.519 124.736   2
  -6   4   9 434.332 138.187   2
   6   4   9 342.265 118.840   2
   4   6   9 130.110 84.4696   6
  -4  -6   9 100.333 109.513   6
  -6  -4   9 142.058 97.8258   6
   6   4   9 165.197 80.4353   6
   4  -6   9 105.917 86.1502   6
   6  -5   0-26.0639 47.6396   3
   5   6   0 15.5080 125.437   4
   6   5   0-85.2280 115.980   4
   6  -5   1 25536.6 957.383   3
   6  -5  -1 22923.1 939.144   3
   5   6   1 30371.4 947.145   1
   6  -5   1 25403.1 943.902   6
   5  -6   1 23619.4 945.295   6
   6   5   1 25908.0 986.396   4
   6   5  -1 26296.4 991.890   4
   5   6   1 29360.5 998.772   4
   5   6  -1 26130.3 996.819   4
   6  -5   2 4804.51 230.540   3
   6   5   2 5396.55 213.118   1
   5   6   2 6319.97 229.440   1
   5  -6   2 4936.08 207.497   6
  -5  -6   2 3683.76 389.454   5
   6  -5   2 5084.70 207.718   6
  -6   5   2 4478.93 195.732   6
   5   6   2 5014.19 253.111   4
   6   5  -2 4700.06 256.545   4
   6   5   2 4836.53 247.984   4
   5   6  -2 4675.08 265.449   4
  -6   5   3 54818.8 1860.80   2
   5   6   3 53503.4 1855.20   3
   6   5   3 53107.8 1858.19   3
   5   6   3 50290.1 1858.38   2
   6   5   3 47097.4 1850.91   2
   5   6   3 60140.5 1857.96   1
   6   5   3 57651.1 1850.31   1
   5  -6   3 53435.5 1846.57   6
   6  -5   3 52702.3 1845.12   6
  -6  -5   3 50770.8 1850.93   6
  -6   5   3 50386.0 1835.29   6
  -5   6   3 48976.4 1837.95   6
  -5  -6   3 52114.6 1853.79   6
   6   5   3 57302.6 1876.03   4
   5   6   3 50548.2 1870.39   4
   5   6  -3 56460.4 1889.58   4
   6   5  -3 52859.0 1877.81   4
   6   5   4 2568.46 154.348   3
   5   6   4 2539.03 149.338   3
   6   5   4 2408.69 156.059   2
  -6   5   4 2992.49 170.795   2
   5   6   4 2102.35 160.241   2
  -5   6   4 2698.93 175.910   2
   5   6   4 3697.45 200.634   1
  -5   6   4 3082.14 213.785   1
  -5   6   4 2360.30 118.530   6
   6  -5   4 2208.17 125.062   6
   5  -6   4 2430.46 129.941   6
  -5  -6   4 2414.15 135.321   6
  -6   5   4 2276.08 115.091   6
  -6  -5   4 2176.22 130.843   6
   5   6   4 2172.68 140.121   4
   6   5   4 1789.52 129.645   4
   5   6  -4 1992.30 150.480   4
   6   5  -4 2027.91 148.523   4
   5   6   5 15504.8 741.710   2
   6   5   5 14859.8 736.054   2
   5   6   5 15644.9 732.387   3
  -6   5   5 22473.0 761.252   2
   6   5   5 15998.0 738.636   3
  -5   6   5 17772.4 752.011   2
   6  -5   5 17326.8 728.309   6
  -5  -6   5 18537.8 737.927   6
  -6   5   5 20322.8 724.303   6
  -5   6   5 18040.7 723.581   6
   6   5   5 17955.9 737.909   6
   5   6   5 17237.5 733.316   6
   5  -6   5 19359.6 733.785   6
  -6  -5   5 17661.7 733.144   6
  -5   6   5 23853.3 814.246   1
   5   6   5 17291.8 739.132   1
   6   5   6 763.763 137.078   3
  -5   6   6 912.626 185.379   1
   5   6   6 408.390 127.831   2
  -5   6   6 629.192 148.822   2
  -6   5   6 813.868 151.400   2
   6   5   6 632.890 125.711   2
  -6   5   6 885.384 78.0456   6
  -5  -6   6 911.720 103.332   6
   6   5   6 649.805 89.7628   6
   5  -6   6 878.357 93.8723   6
  -6  -5   6 715.885 96.8639   6
   5   6   6 857.243 94.7822   6
  -5   6   6 736.366 78.8142   6
   6  -5   6 757.727 92.8493   6
  -5   6   7 897.112 167.295   2
  -6   5   7 1073.37 166.484   2
  -5   6   7 1044.63 206.647   1
   6   5   7 883.456 141.381   2
   5   6   7 872.719 144.684   2
   6   5   7 1036.40 110.615   6
   5   6   7 837.364 106.851   6
   5  -6   7 964.823 111.228   6
  -5  -6   7 1187.20 129.994   6
  -5   6   7 1060.14 94.9091   6
  -6   5   7 1020.43 93.4727   6
   6  -5   7 966.804 103.283   6
  -6  -5   7 1192.17 124.605   6
   6   5   8 704.189 135.425   2
   5   6   8 987.704 153.156   2
  -5   6   8 673.802 176.040   1
  -6   5   8 619.954 181.131   1
  -6   5   8 842.240 162.502   2
  -5   6   8 1083.19 176.339   2
  -6  -5   8 861.932 122.694   6
  -5  -6   8 629.294 122.077   6
   5   6   8 702.783 111.410   6
   6  -5   8 807.886 106.164   6
   6   5   8 845.490 111.409   6
   5   6   9 634.398 137.816   2
  -5   6   9 834.949 158.285   2
   6   5   9 587.369 125.783   2
  -6   5   9 752.018 148.476   2
   6   5   9 845.035 107.891   6
   5   6   9 922.782 110.487   6
  -6  -5   9 592.475 124.937   6
  -5  -6   9 579.410 123.794   6
   6   6   0 3283.96 212.369   4
   6   6   1 48.3041 38.3243   1
   6  -6   1 9.57934 30.6098   6
   6   6  -1 3.22520 120.127   4
   6   6   1-83.4842 115.816   4
   6   6   2 38368.7 1291.40   1
   6  -6   2 33605.7 1288.11   6
  -6   6   2 30963.6 1279.40   6
   6   6  -2 36272.7 1337.49   4
   6   6   2 34703.3 1326.18   4
   6   6   3-3.47063 92.4923   2
  -6   6   3 313.427 118.708   2
   6   6   3-59.0218 107.367   1
  -6   6   3 5.04187 36.4655   6
   6  -6   3-38.7593 54.3276   6
   6   6  -3 18.9312 119.101   4
  -6  -6   3 31.8532 178.869   5
   6   6   3-68.4072 98.3773   4
   6   6   4 47965.0 1900.51   3
  -6   6   4 53450.6 1913.98   2
   6   6   4 43556.8 1898.53   2
   6   6   4 52783.0 1898.97   1
   6  -6   4 52958.2 1895.56   6
  -6   6   4 47686.4 1882.06   6
  -6  -6   4 53965.0 1904.40   6
   6   6   4 43215.6 1899.68   4
   6   6  -4 47017.6 1912.30   4
   6   6   5-47.8008 95.9146   3
  -6  -6   5 80.5691 72.9510   6
   6   6   5 66.1401 68.7284   6
   6  -6   5 216.986 70.3829   6
  -6   6   5 197.307 54.9533   6
   6   6   5 2.70179 114.612   2
  -6   6   6 4972.37 279.817   2
   6   6   6 5353.14 276.878   3
   6   6   6 4480.99 264.311   2
   6   6   6 4869.28 247.522   6
   6  -6   6 4736.46 241.765   6
  -6  -6   6 5222.67 258.063   6
  -6   6   6 5027.88 231.460   6
  -6   6   6 5748.43 324.620   1
  -6  -6   7-30.9521 96.4825   6
   6  -6   7-72.8932 80.6213   6
   6   6   7-16.4427 74.9706   6
  -6   6   7 15.1327 66.4552   6
  -6   6   7 246.740 145.479   2
  -6   6   7 66.3104 182.102   1
   6   6   7 14.4540 123.876   2
  -6   6   8 2137.58 200.350   2
   6   6   8 1906.38 174.789   2
   6  -6   8 1892.93 143.155   6
   6   6   8 1900.67 149.344   6
  -6  -6   8 1650.69 160.241   6
  -6   6   8 1991.45 210.624   1
   6   6   9-60.3438 78.6068   6
   6  -6   9 11.0739 78.2974   6
  -6   6   9 41.4570 134.963   2
   6   6   9 119.455 113.973   2
   7   0   0 58.9458 81.6098   4
  -7   0   1 13560.0 547.754   2
   7   0   1 14811.6 578.439   4
   7   0  -1 15513.1 581.837   4
   7   0   2 16.6967 67.0715   4
   7   0  -2 40.5636 74.3911   4
   7   0   2-16.0486 76.2044   3
   7   0   2-29.0087 58.2031   2
  -7   0   2 8.36771 102.299   1
  -7   0   2 17.5749 59.5677   2
  -7   0   2 18.0554 33.9774   6
   7   0   2 45.1714 39.1275   6
   7   0   3 63499.4 2486.17   2
  -7   0   3 62169.3 2485.00   2
   0   7   3 64767.7 2478.55   3
  -7   0   3 61934.7 2515.59   1
   7   0   3 63457.9 2485.15   6
  -7   0   3 60970.3 2475.89   6
   7   0   3 60595.7 2488.79   4
   7   0  -3 63369.2 2492.07   4
   0   7   4 157.471 70.3284   3
   0   7   4 240.180 126.350   2
  -7   0   4 13.8953 128.669   1
   0   7   4 265.071 140.834   1
  -7   0   4-125.895 101.774   2
   7   0   4-94.2302 97.8306   2
   7   0   4-18.0618 57.6999   6
  -7   0   4 31.8957 38.1639   6
   0  -7   4 21.0532 57.6137   6
   0   7  -4-116.999 94.6023   4
   0   7   4 1.96363 74.7912   4
   0   7   5 9315.01 438.868   2
   7   0   5 10918.5 448.898   3
   7   0   5 8753.55 420.410   2
  -7   0   5 9545.53 426.927   2
   0  -7   5 10420.3 420.266   6
  -7   0   5 9093.40 404.824   6
   7   0   5 9111.39 414.443   6
   0   7   5 10702.6 421.923   6
  -7   0   5 9463.44 452.625   1
   0   7   5 11858.2 466.746   1
   0  -7   6-24.6234 75.1790   6
   0   7   6 63.3584 76.0183   6
  -7   0   6 27.9976 55.7470   6
  -7   0   6-42.1004 137.823   1
   0   7   6 198.412 134.634   1
   0   7   6 93.7708 135.452   2
  -7   0   6-144.584 112.932   2
   7   0   6-32.2260 105.425   2
   0  -7   7 1393.57 124.244   6
   0   7   7 1511.09 122.926   6
  -7   0   7 1296.88 106.336   6
   0   7   7 1315.50 174.871   2
   7   0   7 1338.66 138.764   2
   0   7   7 1261.56 175.923   1
  -7   0   7 1062.17 147.541   2
  -7   0   8 75.1717 77.7143   6
   0  -7   8 61.4559 92.6100   6
   0   7   8 55.2880 80.4527   6
   0   7   8-40.6341 147.467   2
   0   7   9 1543.93 177.895   2
   7   0   9 1521.93 131.314   6
   0   7   9 1525.49 127.258   6
   0  -7   9 1731.48 160.538   6
   7  -1   0 425.506 83.6222   4
   7   1   0 345.099 94.6403   4
  -7   1   1 10226.4 384.550   2
   7   1   1 10247.7 384.121   2
   7  -1   1 9962.78 400.139   3
   7  -1   1 9740.94 385.294   6
   7  -1  -1 9822.07 409.562   4
   7   1  -1 11309.0 422.835   4
   7   1   1 11053.3 420.174   4
   7  -1   1 10708.6 410.126   4
   7  -1  -2 485.020 77.9023   4
   7   1   2 514.936 84.6762   4
   7  -1   2 497.529 86.1834   3
   7   1   2 634.863 88.7955   3
   7   1  -2 582.330 90.2930   4
  -1   7   2 515.399 49.4979   3
   7   1   2 568.739 64.9116   2
  -7   1   2 409.571 112.551   1
  -7  -1   2 471.567 108.552   1
  -7  -1   2 575.618 61.6594   2
  -7   1   2 517.729 67.1310   2
   7  -1   2 488.008 59.7188   2
   1  -7   2 544.018 61.8015   6
   7  -1   2 564.017 50.1688   6
  -7   1   2 480.741 39.6328   6
   7  -1   2 589.660 73.2290   4
  -1   7   3 542.780 59.0844   3
   7   1  -3 467.296 82.2656   4
   7  -1   3 537.593 95.1490   3
   7   1   3 443.940 75.0352   4
   1   7   3 380.417 71.4419   3
   7  -1   3 482.413 67.6648   4
  -7   1   3 361.331 127.610   1
  -7   1   3 524.811 86.8956   2
   7  -1   3 454.358 83.6572   2
   7   1   3 464.060 84.7500   2
  -7  -1   3 492.401 81.4243   2
   1   7   3 762.688 125.095   1
  -7  -1   3 372.279 114.321   1
   7   1   3 559.597 61.5399   6
  -7   1   3 492.155 42.7494   6
  -1  -7   3 563.541 67.0355   6
  -7  -1   3 511.087 49.3536   6
   7  -1   3 523.317 60.3959   6
   7  -1   4 16525.2 699.540   2
   7   1   4 16206.3 704.950   3
   1   7   4 17438.0 717.053   2
  -7  -1   4 17567.4 701.266   2
   7   1   4 15847.1 699.042   2
  -7   1   4 17441.6 704.515   2
   1   7   4 18257.4 696.996   3
  -1   7   4 21351.6 738.823   1
  -7   1   4 16741.9 735.524   1
   1   7   4 22316.0 742.665   1
  -7  -1   4 12612.1 707.952   1
  -1  -7   4 19819.3 702.400   6
  -7   1   4 18282.5 687.574   6
   7  -1   4 17524.4 697.808   6
   7   1   4 17619.0 697.395   6
  -7  -1   4 18068.5 689.368   6
  -1   7   4 18566.6 695.874   6
   1   7  -4 17256.8 721.291   4
   1   7   4 14695.3 701.264   4
   7   1  -4 14679.7 688.996   4
   7   1   4 15782.2 690.064   4
   7   1   5-46.5506 116.792   3
   7  -1   5 108.713 120.933   3
   7  -1   5 44.1910 63.7132   6
  -1  -7   5 89.5125 70.1434   6
  -7   1   5 37.0468 49.3931   6
   1   7   5 76.9405 71.2810   6
  -7  -1   5 77.1346 53.7474   6
  -1   7   5 47.4747 62.7174   6
   7   1   5 56.8647 103.286   2
  -7   1   5 3.67185 141.172   1
  -7  -1   5 54.3263 158.122   1
  -7   1   5 7.42663 106.694   2
   1   7   5 252.441 131.227   1
   1   7   5 261.945 123.716   2
  -7  -1   5-36.9148 99.1290   2
  -1   7   5 251.385 154.932   1
   7  -1   5 70.2627 92.3787   2
   1   7   6 4295.52 264.783   2
  -7   1   6 4537.62 249.246   2
   7   1   6 4070.76 238.345   2
  -7  -1   6 4288.06 240.512   2
   7  -1   6 3862.37 232.074   2
  -1   7   6 5351.65 286.873   1
  -7  -1   6 4652.88 278.402   1
  -7   1   6 5428.76 314.887   1
   1   7   6 5054.04 275.971   1
   1  -7   6 4629.74 228.923   6
  -7  -1   6 4871.94 222.658   6
  -1  -7   6 4602.14 230.387   6
   7  -1   6 4402.34 226.310   6
  -1   7   6 4888.07 231.365   6
   1   7   6 4780.45 230.344   6
  -7   1   6 4355.55 215.714   6
   1   7   7 7.87243 130.567   1
   7   1   7 20.7389 104.761   2
  -1   7   7-215.785 189.575   1
  -7   1   7 87.9820 165.060   1
   1   7   7 106.652 143.611   2
  -7   1   7-112.857 129.140   2
  -1  -7   7 33.3774 81.6691   6
   1  -7   7 92.4726 81.3310   6
  -7   1   7 24.8589 64.7738   6
  -1   7   7 45.8798 76.3615   6
  -7  -1   7 101.622 72.9806   6
   1   7   7-53.7035 79.5996   6
   1   7   8 432.622 149.842   2
  -7   1   8 800.824 143.942   2
   1  -7   8 524.297 107.003   6
  -7   1   8 548.482 89.4991   6
  -7  -1   8 556.475 96.9578   6
  -1  -7   8 499.137 106.247   6
  -1   7   8 726.003 97.2735   6
   1   7   8 557.764 97.6134   6
   1   7   9 378.873 140.010   2
  -1  -7   9 237.820 105.553   6
   1  -7   9 211.686 101.067   6
   7   1   9 252.216 84.9435   6
  -1   7   9 157.080 80.7727   6
   1   7   9 250.859 81.3494   6
   7  -2   0-54.7183 75.4779   4
   7  -2   0 11.5276 14.8796   6
  -2  -7   0-75.0569 244.302   5
   7   2   0 38.6989 94.9933   4
   7  -2   1-45.1315 70.1757   4
   7  -2   1 14.0071 70.1872   3
   7  -2  -1-22.6814 71.0107   4
  -7   2   1 65.2474 50.5661   2
  -7  -2   1 45.3014 81.4418   1
   7   2   1 23.4692 43.3441   2
   7  -2   1 34.2109 28.5286   6
   7   2   1 32.5217 83.3043   4
   7   2  -1 38.8509 87.6030   4
  -2   7   2 326.509 28.1590   3
   7  -2   2 573.301 82.6337   3
   7  -2   2 379.392 68.4208   4
   7  -2  -2 398.493 73.4031   4
  -7  -2   2 301.129 91.5082   1
  -7   2   2 490.573 71.1733   2
   7   2   2 482.113 70.6103   2
  -7   2   2 504.676 32.1169   6
   7  -2   2 532.465 48.7294   6
   2  -7   2 651.894 58.8814   6
  -2  -7   2 697.376 75.6402   6
   7   2   2 585.232 84.9203   4
   7   2  -2 552.406 98.0519   4
  -7   2   3 5920.15 259.780   2
   7   2   3 5199.81 253.882   2
   2   7   3 5809.29 252.090   3
   7  -2   3 5524.41 266.589   3
  -7  -2   3 5551.01 251.446   2
  -7  -2   3 4535.64 269.257   1
   7  -2   3 5982.76 255.249   2
   2   7   3 7249.40 282.897   1
  -7   2   3 5765.85 292.996   1
  -2  -7   3 6417.86 259.605   6
   2  -7   3 6110.80 249.807   6
  -7   2   3 5619.58 235.386   6
   7  -2   3 5606.53 246.900   6
  -7  -2   3 5816.64 244.910   6
   2   7   3 5130.18 269.658   4
   7   2   3 5547.35 259.308   4
   7   2  -3 5728.01 268.032   4
   2   7  -3 6147.08 290.700   4
   7   2   4 16724.8 668.139   3
   2   7   4 14966.6 647.645   3
  -7   2   4 17119.3 663.021   2
   2   7   4 16053.8 670.737   2
   7   2   4 14632.8 653.742   2
   7  -2   4 15277.1 653.277   2
  -7  -2   4 15504.4 686.923   1
  -7   2   4 19957.6 722.716   1
   2   7   4 21860.3 700.467   1
  -7  -2   4 15390.1 652.046   2
  -2   7   4 20119.2 696.151   1
  -7  -2   4 16535.9 647.666   6
  -2  -7   4 17324.7 657.350   6
  -7   2   4 15504.9 638.518   6
   7  -2   4 16241.9 651.644   6
  -2   7   4 16884.3 650.561   6
   7   2   4 16743.5 656.061   6
   7   2  -4 14696.9 651.494   4
   7   2   4 13709.7 643.294   4
   2   7  -4 16810.5 678.335   4
   2   7   4 14312.7 658.244   4
  -7   2   5 1555.10 145.219   2
   2   7   5 1667.28 138.494   3
   7   2   5 1467.02 137.624   2
   7   2   5 1945.87 159.096   3
   2   7   5 1758.27 157.960   2
  -7  -2   5 1817.34 139.184   2
  -7   2   5 2024.63 186.215   1
  -2   7   5 2668.54 232.567   1
   2   7   5 2117.84 170.811   1
  -7  -2   5 1324.75 158.978   1
   7  -2   5 1725.91 136.723   2
  -7  -2   5 2145.59 115.834   6
  -7   2   5 1800.70 103.007   6
  -2  -7   5 2140.45 127.282   6
   7  -2   5 1815.80 118.369   6
  -2   7   5 1952.12 118.048   6
   2   7   5 1896.65 122.535   6
  -7  -2   6-92.6887 107.368   2
   2   7   6 386.511 169.782   1
  -2   7   6-17.2042 152.869   1
   2   7   6 174.146 134.540   2
  -7   2   6 23.2110 167.839   1
  -7   2   6-136.384 126.816   2
   7   2   6-39.7008 108.016   2
  -2   7   6 27.0195 65.8749   6
  -7   2   6 54.4045 57.9701   6
  -7  -2   6 102.866 65.6699   6
  -2  -7   6 11.1145 72.2698   6
   2   7   6 64.5465 68.3967   6
   7  -2   6 42.1468 66.4291   6
   2   7   7 344.648 146.142   2
  -2   7   7 444.830 212.653   1
  -7   2   7 420.803 160.558   1
  -7   2   7 549.830 140.738   2
   7   2   7 419.587 122.581   2
   2   7   7 509.128 152.205   1
  -2   7   7 671.961 89.6643   6
  -2  -7   7 531.799 104.893   6
   2  -7   7 449.516 93.7192   6
   2   7   7 403.407 93.0518   6
   7  -2   7 447.322 84.5743   6
  -7   2   7 423.570 71.3924   6
  -7  -2   7 469.518 88.9736   6
  -2   7   8 180.955 163.223   1
  -7   2   8 374.746 135.112   2
   2   7   8 370.556 143.658   2
   7   2   8 151.762 114.670   2
   2   7   8 183.799 89.5371   6
  -7  -2   8 200.802 92.2851   6
  -2   7   8 322.971 88.0728   6
   2  -7   8 331.773 94.3881   6
  -2  -7   8 268.227 109.196   6
   7   2   8 160.910 84.3512   6
   2   7   9 74.4711 130.377   2
   2  -7   9-8.36415 92.2234   6
  -2  -7   9 130.993 109.096   6
   7   2   9 17.8551 72.0866   6
   2   7   9 63.1945 79.4331   6
   7  -3   0 8592.68 355.418   3
   7   3   0 8906.19 387.098   4
   7  -3   1 6075.56 251.092   3
  -7  -3   1 3856.05 242.458   1
  -3  -7   1 6230.91 359.519   5
   3  -7   1 6458.03 251.962   6
   7  -3   1 6237.94 234.825   6
  -3  -7  -1 3733.53 348.649   5
   7   3   1 7169.30 283.935   4
   7   3  -1 6591.34 288.143   4
   7  -3   2 7280.85 298.100   3
  -7   3   2 7719.83 292.815   2
   7   3   2 6568.92 284.589   2
  -7  -3   2 5696.03 299.848   1
  -3  -7   2 8754.05 439.600   5
  -7   3   2 6182.32 265.916   6
   3  -7   2 7581.44 284.396   6
   7  -3   2 7667.45 280.674   6
   7   3   2 7301.49 309.011   4
   3   7   2 7045.49 317.552   4
   3   7  -2 7639.43 330.978   4
   7   3  -2 7989.83 320.470   4
   7   3   3 1066.91 100.699   2
  -7   3   3 1070.65 108.972   2
   7   3   3 1020.72 108.330   3
   3   7   3 1197.29 98.7719   3
   7  -3   3 1073.21 111.808   3
  -7   3   3 1202.37 146.021   1
  -7  -3   3 729.481 125.749   1
   3   7   3 1535.75 127.596   1
   3  -7   3 1024.82 75.8412   6
  -3  -7   3 1119.05 91.4339   6
   7  -3   3 1023.04 73.6767   6
  -7  -3   3 879.124 76.8516   6
  -7   3   3 914.205 56.2976   6
   7   3   3 1070.99 99.9888   4
   7   3  -3 1021.70 116.277   4
   3   7  -3 1130.03 152.815   4
   3   7   3 1241.52 121.469   4
   7   3   4 1326.96 117.791   3
   7  -3   4 1228.22 132.485   3
   3   7   4 1214.36 102.318   3
  -7   3   4 1211.36 125.082   2
   7   3   4 933.317 108.978   2
  -3   7   4 1140.42 143.546   2
  -3   7   4 1726.90 173.867   1
  -7  -3   4 808.368 123.607   1
  -7   3   4 1043.08 158.485   1
   3   7   4 1010.10 131.558   2
   3   7   4 1580.34 141.058   1
  -7  -3   4 1100.83 83.7038   6
   3  -7   4 1269.26 90.8160   6
  -7   3   4 969.156 68.4840   6
   7  -3   4 1029.76 84.0234   6
  -3  -7   4 1219.23 94.6876   6
  -3   7   4 1239.59 87.7229   6
   3   7   4 929.011 106.355   4
   7   3   4 964.846 84.0986   4
   7   3  -4 946.951 93.1946   4
   3   7  -4 1237.62 129.309   4
   3   7   5 2241.38 152.768   3
  -7   3   5 2030.20 164.070   2
   7   3   5 2126.00 157.673   3
   7   3   5 1792.29 149.904   2
   3   7   5 2013.26 167.444   2
  -3   7   5 2340.39 177.589   2
   7  -3   5 1920.11 126.867   6
  -7  -3   5 2167.90 124.987   6
  -7   3   5 2068.49 114.953   6
  -3  -7   5 2308.15 136.813   6
  -3   7   5 2386.86 128.540   6
   3   7   5 2263.82 135.581   6
  -7   3   5 2415.29 202.458   1
   3   7   5 2366.23 172.072   1
  -3   7   5 2772.92 241.782   1
   7   3   6 134.620 126.153   3
  -3  -7   6 71.4673 76.6810   6
  -7   3   6 31.5458 51.0001   6
   7  -3   6-10.7193 71.3692   6
   3   7   6 104.217 74.6840   6
  -7  -3   6 70.8570 65.7277   6
  -3   7   6 41.4923 64.9496   6
  -3   7   6 59.5418 140.421   2
   7   3   6 117.612 108.450   2
   3   7   6 6.80751 128.265   2
  -7   3   6 73.2990 150.329   1
   3   7   6 187.069 129.649   1
  -7   3   6 130.208 120.276   2
  -3   7   6 77.4526 158.338   1
  -7   3   7 3166.15 218.382   2
   7   3   7 2551.85 192.582   2
   3   7   7 2702.64 220.362   2
  -3   7   7 2869.70 233.984   2
  -7   3   7 3531.84 270.318   1
  -3   7   7 3673.96 287.935   1
  -7  -3   7 3118.46 182.595   6
  -7   3   7 3036.14 166.666   6
   7  -3   7 2783.33 172.929   6
  -3   7   7 3323.05 178.072   6
   7   3   7 2839.24 175.672   6
   3   7   7 3146.84 182.688   6
  -3  -7   7 3130.33 193.449   6
   3   7   8 55.9637 136.125   2
  -3   7   8 40.8866 156.177   1
  -3   7   8 147.266 148.035   2
   7   3   8 226.379 113.488   2
  -7   3   8 37.3611 135.363   2
   3   7   8-3.67088 83.8468   6
  -7  -3   8 134.277 92.4069   6
  -3  -7   8 34.7609 99.2281   6
  -3   7   8 24.4167 69.1264   6
   7  -3   8 98.8722 79.3161   6
   7   3   8 143.371 84.5658   6
  -3   7   9 102.811 139.517   2
   3   7   9 133.191 130.581   2
  -3  -7   9 38.8730 106.041   6
   3  -7   9 85.0048 91.1873   6
   7   3   9 73.4663 77.7157   6
   3   7   9 109.957 92.6522   6
   7  -4   0 3.27480 52.9090   3
   4   7   0 28.8472 115.550   4
   7   4   0 55.1976 105.455   4
   7  -4  -1 3526.61 161.008   3
   7  -4   1 3836.55 178.776   3
   4  -7   1 3696.83 168.660   6
  -4  -7   1 2810.15 281.945   5
   7  -4   1 3855.00 157.881   6
   7   4  -1 4251.44 229.921   4
   4   7  -1 3967.26 227.098   4
   7   4   1 4620.41 225.117   4
   4   7   1 4179.04 221.007   4
   7   4   2 25788.1 1045.61   2
   7  -4   2 26497.8 1052.05   3
  -7   4   2 32264.8 1054.37   2
   4   7   2 33836.9 1056.14   1
   4  -7   2 28717.6 1044.20   6
  -7   4   2 23321.6 1027.55   6
   7  -4   2 27864.5 1040.12   6
   4   7  -2 31196.5 1099.91   4
   7   4   2 28718.7 1069.69   4
   4   7   2 29598.8 1083.53   4
   7   4  -2 29087.5 1078.81   4
   4   7   3 1691.80 115.118   3
  -7   4   3 1751.29 125.440   2
   7  -4   3 1348.03 132.295   3
   7   4   3 1834.67 136.804   3
   7   4   3 1278.25 111.804   2
  -7   4   3 1991.59 181.857   1
   4   7   3 2398.99 169.803   1
  -4  -7   3 1418.90 104.404   6
  -7   4   3 1368.29 70.8123   6
   4  -7   3 1461.62 93.3132   6
   7  -4   3 1329.24 89.0047   6
  -7  -4   3 1425.72 100.119   6
   4   7  -3 1433.79 155.936   4
   4   7   3 1338.13 136.112   4
   7   4   3 1371.75 114.295   4
   7   4  -3 1348.45 131.008   4
   7   4  -4 90.8930 80.8571   4
   4   7   4 214.896 82.8196   3
   7   4   4 155.771 92.9559   3
   4   7   4 140.279 108.296   1
   4   7   4 102.811 111.802   2
  -7   4   4 205.853 107.057   2
  -4   7   4 2.64022 123.595   2
  -4   7   4 212.366 144.006   1
   7   4   4 165.741 91.8655   2
  -7   4   4 61.1399 152.601   1
  -7  -4   4 55.3840 58.7429   6
  -4  -7   4 158.468 65.5302   6
   4  -7   4 58.7320 55.4803   6
  -7   4   4 37.0120 35.8765   6
   7  -4   4 46.6994 54.4924   6
  -4   7   4 98.1503 49.8711   6
  -7  -4   4 304.643 229.851   5
   4   7   4-23.7910 79.5255   4
   4   7  -4 82.9911 96.8472   4
   7   4   4 8.93355 60.2729   4
   4   7   5 62.8394 94.8126   3
   7   4   5 82.1839 100.115   3
  -7   4   5 1443.20 148.231   2
   4  -7   5 396.790 79.5398   6
  -4   7   5 50.9099 56.7016   6
  -7  -4   5 79.5526 71.1886   6
  -4  -7   5 120.707 77.2685   6
   4   7   5 130.885 71.4590   6
   7  -4   5 72.3619 66.9267   6
  -7   4   5 906.028 72.5446   6
  -4   7   5 183.369 132.755   2
  -4   7   5 4.48255 174.785   1
   4   7   5 84.5663 116.078   2
   7   4   5 7.31388 104.685   2
  -7   4   5 1191.43 191.485   1
   4   7   5 63.5016 151.856   1
  -4   7   6 1887.39 182.964   2
   4   7   6 1389.90 162.914   2
  -7   4   6 1670.71 161.761   2
   7   4   6 1633.92 166.459   3
   7   4   6 1391.76 145.282   2
   4   7   6 1630.02 158.686   1
  -4   7   6 2082.22 205.215   1
  -4  -7   6 1807.68 137.336   6
  -7   4   6 1588.92 105.371   6
  -4   7   6 1954.56 118.515   6
   7   4   6 1602.87 125.226   6
   4  -7   6 1739.71 128.638   6
   4   7   6 1750.03 129.226   6
   7  -4   6 1572.21 118.847   6
  -7  -4   6 1912.57 134.699   6
  -4   7   7 63.8557 174.420   1
   4   7   7 183.242 141.025   2
   7   4   7 6.90716 120.397   2
  -4   7   7 8.71125 156.221   2
  -7   4   7 4.18613 144.059   2
  -7  -4   7-51.3125 87.9279   6
  -7   4   7 26.4557 64.3103   6
   4   7   7-19.7059 80.0087   6
   7  -4   7 9.46007 75.8926   6
  -4  -7   7 27.0668 94.9106   6
  -4   7   7 33.1430 70.9921   6
   7   4   7 12.8591 77.3706   6
   4   7   8 55.5961 135.823   2
  -4   7   8 35.4672 152.981   1
  -4   7   8 104.806 151.974   2
  -7   4   8 253.286 145.884   2
   7   4   8-3.66816 114.697   2
  -7  -4   8-25.5053 100.598   6
  -4  -7   8-22.9945 109.332   6
   4   7   8-33.8957 84.4852   6
  -4   7   8 143.132 73.8905   6
   7  -4   8 73.8678 77.9877   6
   7   4   8 68.5173 81.9303   6
  -4   7   9 335.727 146.120   2
   4   7   9 54.4557 125.537   2
  -7   4   9 347.671 135.221   2
   7   4   9 108.333 109.479   2
   7  -4   9 24.8798 77.2061   6
   7   4   9 118.045 80.1231   6
   4   7   9 57.2863 85.1871   6
  -7  -4   9 84.7568 104.581   6
  -4  -7   9 64.7646 105.898   6
   5   7   0 47005.1 1805.25   4
   7   5   0 43372.7 1790.61   4
   7  -5   1 28385.2 1212.85   3
   7  -5  -1 28853.9 1200.55   3
   5  -7   1 29266.4 1208.49   6
   7  -5   1 33496.9 1203.48   6
   7   5  -1 32701.8 1250.91   4
   7   5   1 32394.6 1245.29   4
   5   7  -1 33505.6 1268.92   4
   5   7   1 36436.1 1267.92   4
   7   5   2 9581.90 357.142   2
   7  -5   2 8695.51 358.999   3
   5   7   2 10722.1 351.396   1
   5  -7   2 8686.98 338.041   6
   7  -5   2 8754.66 334.901   6
  -7   5   2 7334.54 320.033   6
   5   7  -2 8904.00 401.780   4
   5   7   2 9482.61 389.600   4
   7   5  -2 9119.49 395.203   4
   7   5   2 8972.39 379.863   4
   7  -5   3 65188.9 2231.38   3
   7   5   3 62313.6 2220.73   3
   5   7   3 68025.9 2231.73   2
   7   5   3 58596.7 2215.24   2
   5   7   3 62999.6 2216.46   3
  -7   5   3 64425.3 2220.86   2
   5   7   3 74082.3 2222.70   1
   5  -7   3 66919.6 2211.67   6
   7  -5   3 64507.0 2208.22   6
  -7   5   3 61047.0 2194.67   6
  -5   7   3 66788.8 2204.98   6
   7   5  -3 64277.2 2246.30   4
   5   7   3 62222.7 2241.22   4
   7   5   3 62934.4 2233.90   4
   5   7  -3 67462.6 2260.10   4
   7   5   4-52.1376 93.8991   3
   5   7   4-34.4333 87.5914   3
   5   7   4-149.859 100.413   1
  -5   7   4 268.975 132.555   2
  -5   7   4 170.239 157.106   1
   7   5   4 24.6444 95.0595   2
   5   7   4 128.086 112.836   2
  -7  -5   4 58.8970 63.8142   6
  -5  -7   4 117.730 72.5931   6
   7  -5   4-11.4369 57.0676   6
   5  -7   4 745.807 82.1746   6
  -7   5   4 636.587 54.8652   6
  -5   7   4 64.1954 49.7516   6
  -7  -5  -4-47.2320 205.153   5
   5   7   4-87.6237 79.9886   4
   5   7  -4 3.40476 111.939   4
   7   5   4-40.8799 71.7922   4
   7   5  -4 26.8444 90.0582   4
   7   5   5 2166.23 161.160   3
   5   7   5 2198.32 156.587   3
  -7   5   5 2325.57 177.928   2
  -5   7   5 2545.14 188.697   2
   7   5   5 1869.09 158.383   2
   5   7   5 1984.01 166.314   2
  -7  -5   5 2393.20 145.100   6
   5  -7   5 2258.57 135.286   6
  -5  -7   5 2585.72 149.115   6
  -7   5   5 2287.33 118.381   6
   7  -5   5 2162.79 132.560   6
  -5   7   5 2497.18 129.242   6
   5   7   5 2228.77 142.091   6
   5   7   5 2321.99 166.521   1
  -5   7   5 2839.91 230.563   1
   5   7   6 380.309 119.615   3
   7   5   6 506.031 130.381   3
   7  -5   6 287.074 78.2835   6
  -7   5   6 230.056 58.1509   6
  -7  -5   6 196.899 85.9015   6
  -5  -7   6 266.588 90.1915   6
   5  -7   6 251.463 80.0822   6
   7   5   6 343.050 81.8227   6
  -5   7   6 399.994 71.1602   6
   5   7   6 264.926 83.4380   6
  -5   7   6 770.772 163.476   2
   5   7   6 13.4486 128.881   2
   7   5   6 227.496 120.413   2
  -7   5   6 984.251 145.767   2
  -5   7   6 1018.18 195.139   1
   5   7   7 3364.55 228.935   2
   7   5   7 3354.90 219.970   2
  -7   5   7 3501.78 238.193   2
  -5   7   7 3908.67 254.403   2
  -5   7   7 4032.22 282.601   1
   7  -5   7 3462.97 198.993   6
  -5   7   7 3592.65 189.028   6
   7   5   7 3489.78 202.315   6
   5   7   7 3705.09 211.395   6
   5  -7   7 3490.49 199.380   6
  -7  -5   7 3921.98 217.266   6
  -5  -7   7 3780.04 224.250   6
  -5   7   8 330.528 168.100   1
   5   7   8 277.734 137.021   2
  -5   7   8-23.9882 148.601   2
  -7   5   8-22.0467 139.127   2
   7   5   8 74.5509 116.697   2
  -5  -7   8-109.267 102.371   6
   7  -5   8-24.1321 74.7975   6
   7   5   8 76.7571 83.4408   6
   5   7   8-11.1182 85.1272   6
   5  -7   8 126.010 87.6986   6
  -7  -5   8-21.8989 98.4812   6
  -5   7   9 46.8872 141.072   2
   5   7   9-4.09340 122.016   2
   7   5   9 279.587 112.087   2
  -7   5   9 16.7727 125.534   2
   7  -5   9-35.1370 75.7349   6
   7   5   9-15.1442 79.4130   6
   5   7   9 212.489 86.2776   6
   7  -6   0 9.13902 53.4451   3
  -6  -7   0 9.28888 313.137   5
   6   7   0 42.8856 135.993   4
   7   6   0 9.93223 123.139   4
   7  -6   1 12319.4 536.396   3
   7  -6   1 12154.3 521.345   6
   6  -7   1 11826.7 525.379   6
   6   7   1 13336.6 580.349   4
   7   6   1 12858.3 574.328   4
   6   7  -1 12113.3 580.472   4
   7   6  -1 12467.4 579.770   4
   6   7   2 61204.4 1900.77   1
   6  -7   2 52940.0 1896.98   6
   7  -6   2 53023.1 1895.23   6
  -7   6   2 48064.6 1881.96   6
   7   6   2 52758.5 1935.36   4
   7   6  -2 56962.6 1949.55   4
   6   7  -2 57883.1 1957.67   4
   6   7   2 53278.9 1940.21   4
  -6   7   3 1505.14 151.756   2
   7   6   3 1027.48 109.723   3
   6   7   3 1283.40 109.570   3
   7   6   3 440.284 98.4209   2
   6   7   3 727.005 92.2105   1
  -7   6   3 521.971 115.283   2
   6   7   3 1446.92 241.679   2
   6  -7   3 529.641 62.3756   6
   7  -6   3 488.049 61.6442   6
  -7   6   3 552.412 42.3283   6
  -6   7   3 582.321 48.2152   6
   6   7  -3 605.935 146.496   4
   7   6   3 414.911 115.750   4
   7   6  -3 469.472 146.473   4
   6   7   3 383.052 113.575   4
   7   6   4 1907.59 146.187   3
   6   7   4 1840.43 145.311   3
  -6   7   4 2388.33 168.269   2
   6   7   4 1908.55 152.605   2
  -7   6   4 2637.55 166.320   2
   7   6   4 1751.30 142.078   2
  -6   7   4 2308.62 201.568   1
   6   7   4 2668.98 164.467   1
  -7  -6   4 2071.97 137.914   6
   6  -7   4 2005.67 116.747   6
   7  -6   4 2133.16 121.518   6
  -7   6   4 2044.10 100.719   6
  -6   7   4 2015.74 105.414   6
  -6  -7   4 2237.35 139.269   6
   7   6   4 1581.87 129.681   4
   6   7   4 1823.83 142.659   4
   7   6  -4 1760.59 147.570   4
   6   7  -4 1908.71 159.915   4
   6   7   5 12307.9 617.776   2
  -7   6   5 19129.4 647.687   2
   7   6   5 11921.6 612.548   2
  -6   7   5 16022.0 638.588   2
   7   6   5 12925.6 614.539   3
   6   7   5 13010.4 612.142   3
  -7  -6   5 14020.6 614.740   6
  -6  -7   5 14287.7 617.995   6
  -7   6   5 16887.7 598.270   6
  -6   7   5 15196.0 597.835   6
   7  -6   5 15111.3 609.284   6
   7   6   5 13162.0 608.095   6
   6   7   5 13439.2 608.971   6
   6  -7   5 15281.9 608.161   6
  -6   7   5 19185.4 683.012   1
   6   7   5 16222.6 625.686   1
   7   6   6 3028.02 203.122   2
  -7   6   6 3536.28 224.735   2
   6   7   6 2629.97 201.944   2
   6   7   6 3326.80 209.790   3
  -6   7   6 4110.67 239.579   2
   7   6   6 3397.05 215.319   3
  -6   7   6 4690.32 285.741   1
  -6  -7   6 3243.10 195.910   6
   6   7   6 3011.43 180.301   6
  -7  -6   6 3184.63 191.840   6
   6  -7   6 3318.81 181.759   6
   7  -6   6 2981.33 176.407   6
  -7   6   6 3184.31 161.927   6
  -6   7   6 3270.43 167.506   6
   7   6   6 2853.51 178.125   6
   6   7   7 555.502 137.427   2
  -6   7   7 277.759 187.191   1
   7   6   7 253.735 124.178   2
  -6   7   7 718.546 163.227   2
  -7   6   7 610.340 154.961   2
  -6  -7   7 229.310 101.039   6
   7  -6   7 266.756 82.3174   6
   7   6   7 237.721 85.0532   6
   6   7   7 349.934 99.7689   6
   6  -7   7 272.706 85.3848   6
  -7  -6   7 205.549 97.0392   6
   7   6   8 456.748 127.413   2
  -7   6   8 735.568 159.239   2
  -6   7   8 448.938 159.516   2
   6   7   8 563.659 142.996   2
  -6   7   8 583.382 187.321   1
   7  -6   8 586.962 94.9201   6
   6  -7   8 413.306 96.7926   6
   6   7   8 621.983 102.414   6
   7   6   8 497.870 100.058   6
  -7  -6   8 371.193 118.302   6
  -6  -7   8 560.095 131.430   6
   7   6   9 233.667 110.779   2
  -6   7   9 426.102 150.510   2
   6   7   9 230.798 126.117   2
  -7   6   9 147.085 128.940   2
   6  -7   9 264.809 93.7120   6
   7  -6   9 300.724 89.5922   6
   7   6   9 362.361 90.2588   6
   6   7   9 257.013 88.5370   6
   7   7   0 110.286 129.110   4
   7  -7   1 9.79841 40.0167   6
   7   7  -1 12.0363 140.756   4
   7   7   1-87.9426 134.169   4
   7  -7   2 1723.51 92.2839   6
  -7   7   2 1654.24 76.0992   6
   7   7   2 1762.16 159.137   4
   7   7  -2 1597.95 186.910   4
   7   7   3 7.44563 90.2983   2
   7   7   3 15.5117 66.1982   1
   7  -7   3 43.7337 46.8930   6
  -7   7   3 46.5439 28.5746   6
   7   7  -3-83.4099 122.638   4
  -7  -7   3 113.638 174.821   5
  -7  -7  -3-33.2568 242.509   5
   7   7   3-124.073 101.984   4
   7   7   4 17742.4 657.062   3
  -7   7   4 19843.3 672.752   2
   7   7   4 16041.8 652.883   2
   7  -7   4 18163.4 640.867   6
  -7   7   4 18030.9 625.997   6
   7   7   4 16137.2 659.531   4
   7   7  -4 17433.6 679.256   4
   7   7   5 23.4110 105.293   3
   7   7   5-5.69020 111.473   2
   7  -7   5 95.1984 62.1714   6
  -7   7   5 61.3853 46.2479   6
   7   7   5 9.83089 65.8655   6
  -7  -7   5 33.5871 83.2753   6
   7   7   5-15.2593 68.8087   4
   7   7   6 2571.51 190.675   2
   7   7   6 3108.73 206.406   3
   7  -7   6 2787.09 166.772   6
   7   7   6 2771.99 170.684   6
  -7  -7   6 2973.25 192.675   6
   7   7   7-14.5615 121.835   2
   7  -7   7-32.0566 80.0612   6
   7   7   7 192.063 91.1501   6
  -7  -7   7-48.2253 105.304   6
  -7   7   8 194.636 155.693   2
   7   7   8 236.505 124.116   2
  -7   7   8 449.813 185.036   1
   7   7   8 131.869 84.8815   6
   7  -7   8 188.220 82.0566   6
  -7   7   9 91.3563 138.346   2
   7   7   9 71.9175 108.394   2
   7  -7   9 114.037 82.7715   6
   7   7   9 93.8967 79.0746   6
   8   0   0 3566.88 191.806   4
   8   0  -1 34.3500 83.8553   4
   8   0   1-50.9402 78.0210   4
   8   0   2 18853.4 746.503   3
   8   0   2 19595.9 729.285   2
  -8   0   2 18905.0 728.031   2
   8   0   2 17745.7 728.551   6
   8   0  -2 19940.0 756.936   4
   8   0   2 19193.7 749.425   4
   8   0  -3-137.292 82.7089   4
   0   8   3 122.832 55.2396   3
   8   0   3 100.188 90.8566   3
   8   0   3-101.142 72.1008   4
  -8   0   3 21.0121 38.9237   6
   8   0   3-18.9905 54.9225   6
  -8   0   3-85.9938 154.767   1
   8   0   3-115.223 80.4692   2
   8   0   4 68895.5 2838.94   2
   0   8   4 76279.2 2859.85   2
  -8   0   4 74554.1 2842.79   2
   0   8   4 72391.2 2833.07   3
  -8   0   4 71594.2 2830.61   6
   8   0   4 70013.6 2838.74   6
  -8   0   4 64383.4 2858.74   1
   8   0   5-85.0299 121.412   3
   8   0   5-58.9113 67.6697   6
   0  -8   5 75.5407 69.4825   6
  -8   0   5-32.0471 48.5201   6
   0   8   5 178.245 76.0032   6
   0   8   5 392.437 145.516   2
   0   8   5 574.950 160.432   1
  -8   0   5 3.56234 144.465   1
  -8   0   5-83.9222 101.769   2
   8   0   5-98.3930 99.8836   2
   0   8   6 6909.20 351.717   2
  -8   0   6 7150.52 303.941   6
   0  -8   6 7526.61 321.254   6
   0   8   6 6822.44 312.530   6
   8   0   6 6649.93 310.465   6
   8   0   6 5479.45 310.589   2
  -8   0   6 6036.93 348.863   1
  -8   0   6 6438.04 325.890   2
   0   8   6 8088.69 371.363   1
   0   8   7 129.806 79.6885   6
   0  -8   7-40.5063 91.3519   6
  -8   0   7-29.9008 70.0747   6
   8   0   7-64.0773 77.3482   6
   0   8   7 104.334 181.071   1
   0   8   7-79.9091 145.914   2
  -8   0   7-109.795 123.618   2
   8   0   7-33.3874 108.754   2
   0   8   8 1648.89 192.771   2
   0  -8   8 1901.81 161.133   6
   0   8   8 2017.48 148.348   6
   0   8   9 42.0839 136.280   2
   0  -8   9 96.6046 104.062   6
   0   8   9-54.8781 73.4799   6
   8  -1   0-70.5417 79.1698   4
   8   1   0-13.3837 88.6800   4
   8   1   1 4944.91 177.261   2
   8  -1   1 4427.32 202.477   3
  -8   1   1 4343.10 177.184   2
   8  -1   1 4245.98 180.309   6
   8   1  -1 4931.18 222.882   4
   8   1   1 4627.95 216.475   4
   8  -1  -1 4349.85 212.586   4
   8  -1   1 4690.83 211.194   4
   8   1   2 19627.3 781.510   3
   8  -1   2 18763.9 780.504   3
   8   1   2 19968.1 766.347   2
  -8   1   2 19306.1 766.232   2
  -8   1   2 16415.6 787.589   1
  -8  -1   2 13445.8 777.792   1
  -8  -1   2 18752.3 763.279   2
   8  -1   2 21075.7 769.329   6
   1  -8   2 22833.7 782.993   6
   8   1   2 20064.4 789.100   4
   8  -1   2 20262.4 786.690   4
   8   1  -2 19521.8 794.357   4
   8  -1  -2 21075.9 790.684   4
   8   1   3 30779.3 1206.01   2
   1   8   3 30534.1 1200.52   3
  -1   8   3 29771.0 1192.85   3
   8  -1   3 31791.7 1220.07   3
  -8   1   3 31977.8 1208.33   2
  -8  -1   3 24060.5 1216.16   1
  -8  -1   3 32320.7 1205.65   2
  -8   1   3 27241.6 1226.52   1
   8  -1   3 31310.4 1204.84   2
   1   8   3 39009.6 1234.49   1
  -8  -1   3 30081.5 1200.29   6
   8  -1   3 30083.5 1203.93   6
  -8   1   3 28995.4 1194.45   6
   8   1   3 30992.8 1205.93   6
   8   1  -3 32030.7 1221.66   4
   8  -1  -3 29517.7 1214.87   4
   8   1   3 30841.3 1215.71   4
   8  -1   3 30631.8 1213.02   4
  -8   1   4 1344.80 120.866   2
   1   8   4 1699.65 155.312   2
   1   8   4 1459.21 100.995   3
   8   1   4 1343.10 116.229   2
   1   8   4 1931.64 166.924   1
  -8  -1   4 1473.36 119.125   2
  -8  -1   4 1039.33 139.604   1
   8  -1   4 1282.87 110.286   2
  -1   8   4 2061.51 177.661   1
  -8   1   4 1373.01 180.572   1
  -1  -8   4 1624.65 106.101   6
  -8   1   4 1258.14 79.1546   6
   8  -1   4 1464.37 97.3208   6
   8   1   4 1395.84 97.0105   6
  -8  -1   4 1370.59 85.6079   6
   1   8   4 1213.60 114.725   4
   8   1   4 1291.24 95.0191   4
   8   1  -4 1356.77 103.848   4
   1   8  -4 1364.25 137.441   4
   8   1   5 15378.7 625.083   3
  -8   1   5 14501.3 610.989   2
   1   8   5 14208.8 623.605   2
   8   1   5 12672.6 599.327   2
  -8  -1   5 14769.6 592.456   6
  -1  -8   5 15389.4 606.733   6
   8  -1   5 14280.8 597.991   6
   8   1   5 14239.9 600.984   6
  -1   8   5 15226.3 601.297   6
   1   8   5 14733.5 601.595   6
  -8   1   5 13409.1 583.467   6
   8  -1   5 12452.6 595.771   2
   1   8   5 16986.0 637.960   1
  -8  -1   5 14816.3 647.181   1
  -8  -1   5 13630.4 599.357   2
  -8   1   5 14510.4 638.628   1
   1   8   6 3034.51 213.671   2
   8   1   6 2221.87 172.315   2
  -8   1   6 2374.77 185.464   2
  -1   8   6 3235.99 228.419   1
   1   8   6 3292.02 221.325   1
  -8  -1   6 2316.84 208.862   1
  -8  -1   6 2403.72 178.444   2
   8  -1   6 2026.19 168.930   2
  -8   1   6 2697.92 256.272   1
  -8  -1   6 2552.35 149.816   6
  -8   1   6 2713.96 147.133   6
   8  -1   6 2495.85 154.925   6
   8   1   6 2611.07 158.494   6
  -1   8   6 2946.86 162.635   6
   1   8   6 2679.76 159.934   6
  -1  -8   6 3208.06 176.083   6
   1  -8   6 2876.93 163.222   6
   8   1   7 643.881 119.642   2
  -8   1   7 644.408 183.500   1
   1   8   7 927.837 166.216   2
  -8   1   7 807.217 139.692   2
   1   8   7 1010.85 166.784   1
  -8  -1   7 978.515 102.111   6
  -1  -8   7 887.472 113.942   6
   1  -8   7 1002.30 109.766   6
   1   8   7 972.272 109.927   6
   8  -1   7 824.231 101.258   6
  -1   8   7 935.926 101.788   6
  -8   1   7 851.770 90.6630   6
   1   8   8 663.978 160.293   2
  -1   8   8 769.812 183.006   1
   1   8   8 810.903 107.218   6
  -8  -1   8 826.902 109.285   6
  -1  -8   8 777.527 129.897   6
  -1   8   8 838.653 102.832   6
   8  -1   8 743.787 102.640   6
   1  -8   8 803.529 113.444   6
   1   8   9 466.391 146.435   2
  -1  -8   9 612.257 126.760   6
   1  -8   9 538.750 115.889   6
  -1   8   9 393.628 87.7826   6
   1   8   9 507.277 93.0570   6
   8  -2   0 29202.7 1159.61   6
   8   2   0 32931.1 1201.77   4
   8  -2   0 32432.0 1193.84   4
  -8   2   1 32037.5 1174.34   2
   8  -2   1 34150.5 1193.55   3
   8   2   1 30465.7 1172.47   2
   8  -2   1 30841.7 1174.92   6
   8   2  -1 35605.9 1218.43   4
   8  -2  -1 34110.6 1205.48   4
   8  -2   1 35635.2 1206.32   4
   8   2   1 35539.6 1215.34   4
  -2   8   2 40.5253 26.1472   3
   8  -2   2 14.1172 77.7341   3
   8  -2   2 9.52721 69.3773   4
   8  -2  -2 19.2810 72.3596   4
  -8   2   2 0.99845 66.6966   2
   8   2   2 12.3829 58.2252   2
  -8  -2   2-8.60032 84.6047   1
   2  -8   2 23.1224 56.6079   6
   8  -2   2 13.7563 39.6759   6
   8   2  -2-24.9358 98.7576   4
   8   2   2-22.6447 86.0259   4
   8   2   3 40702.9 1666.57   2
   8  -2   3 39336.1 1674.55   3
   2   8   3 50489.2 1673.97   3
  -8   2   3 43072.8 1668.93   2
   2   8   3 52681.0 1691.73   1
  -8  -2   3 28009.7 1667.62   1
  -8   2   3 39570.8 1695.37   1
  -8  -2   3 43274.7 1665.79   6
   2  -8   3 46701.0 1671.62   6
   8  -2   3 43386.5 1666.50   6
  -2  -8   3 48538.3 1679.50   6
  -8   2   3 41249.9 1653.46   6
   2   8   3 40230.2 1687.98   4
   8   2   3 40819.6 1677.85   4
   8   2  -3 42340.9 1685.12   4
   2   8  -3 44945.0 1705.92   4
  -8   2   4 2706.09 171.835   2
   2   8   4 3092.19 197.560   2
   8   2   4 2517.76 164.646   2
   8   2   4 3202.51 184.382   3
   2   8   4 3413.04 165.796   3
   8  -2   4 3376.76 196.269   3
  -8   2   4 3687.63 261.156   1
  -2   8   4 3917.91 228.267   1
   2   8   4 4298.56 228.943   1
  -8  -2   4 2708.83 218.865   1
  -8  -2   4 2875.73 167.484   2
  -8  -2   4 3038.47 152.302   6
  -2  -8   4 3775.90 174.374   6
   2  -8   4 3432.20 164.353   6
  -8   2   4 2880.96 138.531   6
   8  -2   4 2968.21 155.789   6
   8   2   4 3514.21 165.717   6
  -2   8   4 3221.12 154.109   6
   2   8   4 2988.40 185.350   4
   2   8  -4 3111.57 207.804   4
   8   2   4 2605.36 153.602   4
   8   2  -4 2734.17 164.488   4
   8   2   5 547.995 120.851   3
   2   8   5 590.731 102.520   3
  -2  -8   5 639.823 86.2555   6
  -8  -2   5 773.179 77.1407   6
  -8   2   5 496.920 58.6612   6
   8  -2   5 583.228 80.5980   6
   8   2   5 542.122 77.7847   6
  -2   8   5 727.034 80.7657   6
   2   8   5 655.162 82.4442   6
  -8   2   5 381.856 115.385   2
   2   8   5 825.561 144.419   2
  -8  -2   5 311.117 125.365   1
   8   2   5 388.060 104.849   2
  -2   8   5 860.834 193.750   1
   2   8   5 701.953 146.882   1
  -8   2   5 488.089 158.183   1
  -8  -2   5 337.212 104.054   2
   8   2   6 383.691 136.763   3
  -2   8   6 332.988 75.7671   6
  -2  -8   6 355.862 89.3103   6
  -8   2   6 277.598 60.3559   6
  -8  -2   6 345.239 76.4253   6
   2   8   6 371.025 84.2008   6
   8  -2   6 294.046 78.6699   6
   2   8   6 604.279 172.202   1
  -8   2   6 315.792 174.790   1
   2   8   6 540.395 147.942   2
  -8   2   6 44.3675 127.393   2
   8   2   6 146.562 109.292   2
  -2   8   6 540.251 168.997   1
   2   8   7 3088.27 233.954   2
  -8   2   7 3372.30 222.565   2
   2   8   7 3595.10 232.336   1
  -2   8   7 4407.73 302.284   1
  -8   2   7 2873.48 239.373   1
   8   2   7 2965.43 200.251   2
  -2  -8   7 3720.88 214.778   6
  -8   2   7 3133.57 174.475   6
   8  -2   7 3264.80 188.323   6
  -8  -2   7 3301.56 193.463   6
  -2   8   7 3824.30 195.943   6
   2   8   7 3248.41 195.319   6
   8   2   8 241.266 109.032   2
  -8   2   8 274.887 130.285   2
  -2   8   8-50.3196 150.634   1
   2   8   8-107.705 140.318   2
  -8  -2   8 64.9202 93.0999   6
   2   8   8 11.3717 83.8239   6
  -2  -8   8 27.0528 106.578   6
   8  -2   8 21.0392 81.2513   6
   2  -8   8 4.02930 90.6185   6
  -2   8   8 77.8643 77.9731   6
   2   8   9 206.575 134.137   2
  -2  -8   9 101.878 104.236   6
   8  -2   9-41.1070 74.5322   6
   8   2   9 28.1872 78.7253   6
   2  -8   9 55.2382 97.3704   6
   2   8   9 46.5531 86.2271   6
   8  -3   0 11.4723 71.1900   4
   8  -3   0 54.4360 58.4745   3
   8   3   0-26.9986 101.913   4
   8   3   1 505.021 56.5826   2
   8  -3   1 528.003 80.4462   3
  -8  -3   1 284.157 76.2256   1
   8  -3   1 615.399 40.4149   6
   8   3  -1 509.757 112.637   4
   8   3   1 619.682 111.971   4
   8  -3   2 61554.6 2433.87   3
  -8   3   2 64693.1 2424.57   2
   8   3   2 59983.1 2421.37   2
   8  -3   2 63918.9 2420.98   6
   3  -8   2 73135.6 2433.63   6
   3   8   2 61149.3 2454.16   4
   8   3   2 62963.5 2445.50   4
   8   3  -2 65767.3 2453.25   4
   3   8  -2 65525.4 2465.12   4
   8  -3   3 55578.5 2223.10   3
  -8   3   3 60549.9 2218.79   2
   8   3   3 53395.6 2211.90   2
   3   8   3 61616.2 2216.59   3
  -8   3   3 44979.5 2227.56   1
   3   8   3 68939.7 2231.27   1
  -8  -3   3 44208.1 2222.63   1
  -8   3   3 53223.9 2197.40   6
   3  -8   3 60908.2 2215.79   6
   8  -3   3 58264.9 2211.03   6
  -3  -8   3 62889.2 2226.83   6
   3   8  -3 61211.2 2256.46   4
   8   3   3 57370.2 2227.28   4
   8   3  -3 55086.6 2232.12   4
   3   8   3 57121.9 2238.26   4
  -8   3   4 3277.15 186.482   2
   3   8   4 3281.33 205.423   2
   8  -3   4 3659.82 206.876   3
   3   8   4 3623.71 177.262   3
   8   3   4 3102.99 178.311   2
   8   3   4 3443.10 190.807   3
  -3   8   4 3800.68 214.770   2
  -3   8   4 4281.69 240.490   1
   3   8   4 4510.95 220.924   1
  -8   3   4 3180.27 226.231   1
  -8  -3   4 2323.54 191.500   1
  -8  -3   4 3520.23 170.505   6
   3  -8   4 3619.50 170.376   6
  -8   3   4 3208.00 148.748   6
   8  -3   4 3338.71 165.552   6
  -3  -8   4 3848.05 183.527   6
  -3   8   4 3456.08 163.286   6
   8   3   4 3221.06 167.644   6
   3   8   4 2926.01 188.602   4
   3   8  -4 3401.42 214.230   4
   8   3   4 2696.79 164.298   4
   8   3  -4 2884.51 175.619   4
   8   3   5 7169.61 373.495   2
  -8   3   5 8556.59 388.728   2
  -3   8   5 9232.12 408.414   2
   8   3   5 8458.46 388.155   3
   3   8   5 8584.03 380.964   3
   3   8   5 7817.45 391.745   2
   3  -8   5 8315.15 369.280   6
  -8   3   5 7945.10 352.814   6
   8  -3   5 8204.37 367.912   6
  -3   8   5 8775.41 366.361   6
  -8  -3   5 8509.18 367.977   6
  -3  -8   5 9953.56 391.176   6
   3   8   5 8124.71 370.861   6
   3   8   5 9309.93 403.352   1
  -8   3   5 8890.46 425.535   1
  -3   8   5 10190.6 440.585   1
   8   3   6 3647.17 235.604   3
   8   3   6 3241.76 211.860   2
  -3   8   6 3852.88 246.886   2
   3   8   6 3000.86 229.123   2
  -8   3   6 3546.72 222.921   2
  -8   3   6 3264.37 172.955   6
  -8  -3   6 3410.62 191.198   6
   8  -3   6 3472.68 193.171   6
  -3   8   6 3649.62 188.379   6
   3   8   6 3838.72 199.397   6
  -3  -8   6 4134.99 217.456   6
   3   8   6 4578.08 264.488   1
  -8   3   6 3505.19 255.583   1
  -3   8   6 4339.71 269.283   1
   3   8   7 1983.23 191.931   2
  -3   8   7 1971.35 201.803   2
  -8   3   7 2098.46 184.165   2
   8   3   7 1842.64 163.776   2
  -3   8   7 1966.06 220.190   1
  -8   3   7 2238.13 236.441   1
  -3  -8   7 2429.18 167.965   6
   8  -3   7 1765.79 138.624   6
  -3   8   7 2027.52 138.680   6
   3   8   7 2002.31 153.912   6
  -8  -3   7 1995.61 146.701   6
  -3   8   8 254.544 152.600   1
   3   8   8 57.0678 141.765   2
  -3   8   8 249.662 154.430   2
  -8   3   8 354.317 133.612   2
   8   3   8 203.789 109.147   2
  -3  -8   8 173.664 114.527   6
   3   8   8 261.285 91.8820   6
   8  -3   8 206.893 78.1315   6
  -3   8   8 196.120 76.2698   6
  -8  -3   8 173.300 93.6514   6
  -3   8   9 695.618 158.388   2
   3   8   9 604.479 143.667   2
   8  -3   9 579.274 91.7563   6
   8   3   9 443.544 87.1490   6
   3   8   9 458.994 96.1142   6
   3  -8   9 589.135 111.333   6
  -3  -8   9 481.996 132.300   6
   8  -4   0 161.916 56.7293   3
   4   8   0 262.821 118.166   4
   8   4   0 264.162 109.736   4
   8  -4   1 28440.6 1168.46   3
   8  -4  -1 27298.8 1157.50   3
   8  -4   1 30314.5 1154.88   6
   8   4  -1 32654.2 1205.22   4
   4   8   1 32221.5 1207.12   4
   8   4   1 30983.9 1197.57   4
   4   8  -1 30741.8 1209.16   4
   8   4   2 10601.6 472.213   2
  -8   4   2 11882.0 479.191   2
   8  -4   2 10683.8 483.431   3
   4   8   2 13364.1 486.699   1
   4  -8   2 12810.2 477.655   6
   8  -4   2 11493.0 466.872   6
   8   4   2 11914.6 504.636   4
   4   8  -2 12116.7 525.491   4
   4   8   2 11248.3 509.653   4
   8   4  -2 11207.9 512.808   4
   4   8   3 38485.9 1519.10   3
   8   4   3 40183.0 1531.09   3
   8   4   3 34845.3 1516.26   2
  -8   4   3 40569.7 1523.97   2
   8  -4   3 41485.8 1537.99   3
   4   8   3 46827.7 1536.08   1
  -8   4   3 36666.6 1549.68   1
  -8   4   3 35025.8 1499.09   6
   8  -4   3 40296.2 1515.68   6
   4  -8   3 41587.6 1519.68   6
   8   4   3 36455.2 1532.22   4
   4   8  -3 43161.4 1573.59   4
   8   4  -3 38563.8 1545.03   4
   4   8   3 38850.0 1549.34   4
   8  -4   4 37037.0 1278.09   3
  -8   4   4 34715.5 1260.84   2
  -4   8   4 36122.8 1275.67   2
   4   8   4 31344.3 1264.79   2
   8   4   4 33215.4 1262.10   3
   8   4   4 29384.1 1250.97   2
   4   8   4 34455.5 1254.88   3
  -4   8   4 39344.2 1294.12   1
  -8   4   4 31690.4 1286.88   1
   4   8   4 38089.9 1269.11   1
  -8   4   4 30980.7 1231.33   6
   8  -4   4 32927.4 1246.96   6
   4  -8   4 34252.1 1250.27   6
  -8  -4   4 32731.5 1252.43   6
  -4   8   4 35387.4 1247.21   6
  -4  -8   4 36981.7 1266.38   6
   8   4   4 30726.4 1247.75   6
   8   4   4 28875.7 1251.23   4
   8   4  -4 29196.1 1260.52   4
   4   8  -4 33221.8 1283.58   4
   4   8   4 28252.6 1262.25   4
   4   8   5 3365.33 190.882   3
   8   4   5 3375.62 201.177   3
   4   8   5 3088.08 213.892   2
  -4   8   5 3600.19 227.463   2
   8   4   5 2877.15 194.039   2
  -8   4   5 3540.16 210.291   2
  -8  -4   5 3927.94 189.747   6
  -4  -8   5 3791.96 196.510   6
   4  -8   5 3484.49 177.831   6
  -8   4   5 3073.66 156.817   6
   8  -4   5 3079.38 176.692   6
  -4   8   5 3705.78 177.975   6
   4   8   5 3332.70 180.420   6
  -8   4   5 3821.84 271.290   1
   4   8   5 3783.11 217.327   1
  -4   8   5 4150.67 267.337   1
   4   8   6 11101.2 533.163   2
  -8   4   6 12205.0 531.514   2
   8   4   6 9549.13 511.733   2
  -4   8   6 12757.0 552.933   2
   8   4   6 12837.4 543.662   3
   4   8   6 11658.1 526.342   1
  -8   4   6 12942.4 571.095   1
  -4   8   6 14460.7 583.657   1
  -8  -4   6 12838.4 519.919   6
  -4  -8   6 12867.4 528.611   6
   4  -8   6 11900.9 511.564   6
  -8   4   6 11297.0 494.094   6
   8  -4   6 11127.4 505.046   6
  -4   8   6 12369.3 505.294   6
   4   8   6 11994.8 516.396   6
  -8   4   7 1241.88 237.725   1
  -4   8   7 999.647 202.782   1
  -4   8   7 1073.97 176.823   2
   8   4   7 802.140 134.088   2
   4   8   7 847.719 158.524   2
  -8   4   7 1048.87 160.739   2
  -4  -8   7 798.441 128.589   6
  -8  -4   7 846.338 114.066   6
   8  -4   7 917.496 106.778   6
   4  -8   7 900.367 112.701   6
  -4   8   7 957.224 97.2490   6
   4   8   7 1070.60 117.924   6
  -4   8   8 107.632 160.439   1
   4   8   8 154.860 135.220   2
  -8   4   8 234.787 180.598   1
  -4   8   8 245.789 150.054   2
  -8   4   8 313.297 137.185   2
   8   4   8 126.466 107.255   2
   8  -4   8 240.133 80.0697   6
   4   8   8 224.068 89.0733   6
  -8  -4   8 142.109 104.238   6
   8   4   8 165.491 82.8568   6
  -4  -8   8 147.938 110.919   6
  -4   8   9 250.720 145.231   2
   4   8   9 108.997 126.208   2
   8  -4   9-42.6321 74.7088   6
   8   4   9 50.9653 79.9467   6
   4   8   9-29.7629 78.9178   6
   8  -5   0 56.9728 55.0280   3
   5   8   0-44.6544 125.173   4
   8   5   0 25.2504 116.467   4
   8  -5  -1 83.9360 41.7159   3
   8  -5   1 108.687 69.7123   3
   8  -5   1 71.9648 29.2374   6
   8   5   1 52.6476 120.463   4
   5   8   1 83.3207 123.549   4
   5   8  -1 117.311 135.008   4
   8   5  -1 48.0366 127.474   4
  -5  -8   1 27.0166 215.876   5
   8   5   2 43223.2 1755.42   2
   8  -5   2 49606.0 1771.76   3
  -8   5   2 64737.8 1781.58   2
   5   8   2 56538.6 1763.25   1
   5  -8   2 48337.2 1756.99   6
   8  -5   2 46603.8 1750.80   6
  -5  -8   2 28492.0 1830.66   5
   5   8  -2 57437.5 1833.77   4
   8   5   2 49583.3 1791.60   4
   8   5  -2 48172.8 1797.44   4
   5   8   2 52186.7 1810.90   4
   8   5   3 6561.99 323.313   2
  -8   5   3 8606.39 339.313   2
   5   8   3 7841.37 326.253   3
   8   5   3 8065.65 337.512   3
   8  -5   3 8150.70 347.796   3
   5   8   3 9759.03 344.708   1
  -5  -8   3 5706.66 435.015   5
   5  -8   3 7817.42 318.175   6
  -8   5   3 6561.89 296.723   6
   8  -5   3 8074.10 316.406   6
  -5   8   3 7752.04 309.644   6
   5   8   3 7233.97 355.833   4
   5   8  -3 8144.32 382.513   4
   8   5   3 7163.81 345.626   4
   8   5  -3 7719.46 362.214   4
  -8   5   4 2295.52 162.610   2
  -5   8   4 2635.68 187.274   2
   5   8   4 1921.14 167.501   2
   8   5   4 1985.37 148.550   2
   8   5   4 2193.01 157.606   3
   5   8   4 2274.78 149.261   3
  -5   8   4 2580.54 200.415   1
  -8   5   4 2767.54 219.849   1
   5   8   4 2605.29 166.905   1
  -5  -8   4 2734.62 154.811   6
   5  -8   4 2426.25 130.072   6
  -8   5   4 2380.69 107.278   6
  -5   8   4 2307.23 118.662   6
   8  -5   4 2315.90 126.330   6
   5   8   4 1452.43 148.988   4
   5   8  -4 1791.39 173.116   4
   8   5   4 2014.68 141.986   4
   8   5  -4 1900.31 152.836   4
  -5   8   5 13016.3 551.129   2
  -8   5   5 13378.5 542.744   2
   8   5   5 10450.2 524.011   2
   8   5   5 11038.3 528.857   3
   5   8   5 11577.3 526.391   3
   5   8   5 10555.2 533.328   2
  -8  -5   5 12263.3 526.373   6
  -8   5   5 12378.7 502.302   6
   8  -5   5 11821.4 515.916   6
  -5   8   5 12780.6 511.946   6
   5  -8   5 12989.1 523.808   6
  -5  -8   5 12529.3 533.650   6
   5   8   5 11683.1 520.785   6
   5   8   5 15118.1 560.116   1
  -5   8   5 15706.8 595.822   1
  -8   5   5 15971.6 622.399   1
   5   8   6 5822.33 340.642   2
  -5   8   6 7237.06 367.152   2
   8   5   6 5324.00 326.140   2
  -8   5   6 7226.96 352.197   2
   8   5   6 7421.94 354.271   3
   5   8   6 6958.02 342.862   3
  -8  -5   6 6963.57 330.175   6
  -5  -8   6 7637.45 344.710   6
   8  -5   6 6829.24 321.260   6
  -5   8   6 7027.15 311.759   6
   5  -8   6 6589.54 318.543   6
   5   8   6 7228.84 329.541   6
  -8   5   6 6809.18 390.252   1
  -5   8   6 9673.70 430.391   1
   5   8   6 8125.47 353.080   1
   8   5   7 1719.40 163.950   2
  -5   8   7 1933.44 199.256   2
   5   8   7 1766.56 177.909   2
  -8   5   7 1796.79 184.425   2
  -5   8   7 2021.85 215.111   1
  -5  -8   7 1815.88 159.024   6
  -8  -5   7 1442.61 142.414   6
   5  -8   7 1560.99 134.716   6
   8  -5   7 1423.12 123.473   6
   8   5   7 1706.82 135.540   6
   5   8   7 1740.09 145.631   6
   8   5   8 166.335 115.459   2
  -5   8   8 341.975 152.457   2
   5   8   8 197.607 132.671   2
  -5   8   8 133.451 179.299   1
  -8   5   8 184.261 136.893   2
   8   5   8 98.5704 85.1284   6
   5  -8   8 137.304 88.6032   6
   8  -5   8 85.4598 76.1450   6
   5   8   8 90.3903 82.5368   6
  -5  -8   8 154.895 125.162   6
  -5   8   9 239.907 144.551   2
   5   8   9 137.796 122.690   2
  -8   5   9 270.456 133.998   2
   8   5   9 100.603 107.194   2
   5  -8   9 140.816 94.1570   6
   8  -5   9 184.239 77.3555   6
   8   5   9 190.511 85.4964   6
   5   8   9 102.362 83.4745   6
   8   6   0 5793.22 338.082   4
   6   8   0 6109.68 354.663   4
   8  -6   1 32708.9 1214.73   3
   8  -6  -1 28618.9 1196.08   3
   6   8   1 37519.8 1201.90   1
   8  -6   1 31539.8 1198.53   6
   6   8   1 36405.0 1269.42   4
   8   6  -1 32711.9 1257.84   4
   6   8  -1 33558.5 1270.69   4
   8   6   1 32029.9 1249.35   4
   8  -6   2 235.650 92.9381   3
   6   8   2 350.891 90.2770   1
   6  -8   2 213.109 51.5158   6
   8  -6   2 197.758 42.3267   6
   8   6  -2 44.7636 153.817   4
   6   8  -2 56.2927 153.481   4
   8   6   2 154.463 117.738   4
   6   8   2 236.800 128.869   4
   8   6   3 8538.23 343.390   3
   8   6   3 6896.03 330.079   2
   6   8   3 7308.37 327.834   3
  -8   6   3 8500.11 345.886   2
   6   8   3 9699.09 335.781   1
  -6  -8  -3-25.2058 379.790   5
   6  -8   3 8145.63 320.933   6
   8  -6   3 8721.13 321.688   6
  -6  -8   3 3537.54 391.729   5
  -6   8   3 8052.29 310.902   6
   6   8  -3 7960.04 385.095   4
   6   8   3 7585.36 363.379   4
   8   6   3 7599.03 353.076   4
   8   6  -3 8128.38 378.569   4
  -8  -6   3 748.452 399.294   5
   6   8   4-22.7975 97.7181   3
   8   6   4-18.0092 103.927   3
  -8   6   4 4321.93 167.488   2
  -8   6   4 3628.44 216.858   1
  -6   8   4 618.571 182.929   1
   8   6   4-2.12030 94.3484   2
  -6   8   4 198.092 135.100   2
   6   8   4 73.0350 124.524   1
   6   8   4 143.098 110.537   2
   6  -8   4 420.551 71.4914   6
  -6   8   4 149.448 50.0787   6
   8  -6   4-16.0764 60.3475   6
   6   8  -4 12.5540 126.757   4
   8   6  -4-87.2158 105.370   4
   8   6   4 43.1123 79.9296   4
   6   8   4 35.1270 92.5103   4
  -8  -6   4-25.4811 176.112   5
  -8  -6  -4 8.03814 225.869   5
   8   6   5 274.572 75.3718   4
   6   8   5 587.866 108.685   3
   8   6   5 782.924 124.828   3
  -8   6   5 753.963 138.383   2
  -6   8   5 950.819 196.823   1
   8   6   5 629.999 115.555   2
  -6   8   5 870.922 150.755   2
   6   8   5 763.449 112.574   1
   6   8   5 608.830 127.753   2
   6  -8   5 744.334 83.4815   6
   8  -6   5 584.721 81.5126   6
  -6   8   5 730.368 68.8294   6
  -6  -8   5 661.038 111.638   6
   6   8   5 347.140 82.1091   4
  -6   8   6 1706.77 182.927   2
  -8   6   6 1694.84 170.253   2
   8   6   6 1276.60 152.032   3
   6   8   6 1204.95 141.206   3
  -6  -8   6 1031.57 130.444   6
   6  -8   6 1024.30 104.752   6
  -6   8   6 1209.81 93.6180   6
   8  -6   6 1135.87 105.600   6
   8   6   6 1113.63 109.350   6
   6   8   6 1231.18 117.965   6
  -8  -6   6 1064.50 124.944   6
   6   8   6 989.091 145.615   2
   8   6   6 797.432 134.410   2
  -6   8   7 5421.36 304.105   2
   8   6   7 4465.73 266.648   2
  -8   6   7 5550.56 293.241   2
   6   8   7 4587.46 274.621   2
  -6   8   7 5851.44 339.738   1
   6   8   7 5197.97 265.136   6
   8  -6   7 4809.13 248.906   6
   8   6   7 4776.11 256.391   6
  -6  -8   7 5165.43 290.155   6
   6  -8   7 4820.84 254.201   6
   8   6   8 269.418 117.193   2
  -6   8   8 381.507 158.660   2
  -8   6   8 259.328 143.459   2
  -6   8   8 204.755 196.047   1
   6   8   8 74.3745 123.648   2
   8   6   8 192.894 86.9841   6
   6  -8   8 188.963 87.5589   6
   8  -6   8 259.667 84.5702   6
   6   8   8 88.2519 85.8370   6
  -6   8   9 325.503 144.177   2
   6   8   9 205.595 122.935   2
  -8   6   9-24.7984 127.209   2
   8   6   9 103.089 104.918   2
   8  -6   9 130.977 84.1399   6
   8   6   9 43.5068 77.7751   6
   6   8   9 61.6236 80.4457   6
   6  -8   9 126.324 87.3600   6
  -7  -8   0 73.0948 351.798   5
   8   7   0-88.8967 141.020   4
   7   8   0 8.42917 141.597   4
   8  -7   1 863.735 61.1742   6
   7   8   1 964.513 158.828   4
   8   7  -1 1174.98 165.271   4
  -7  -8  -1 355.003 402.808   5
  -7  -8   1 314.738 378.756   5
   7   8  -1 1197.05 164.829   4
   8   7   1 965.171 155.425   4
   7   8   2 27604.6 883.579   1
   7  -8   2 23407.9 885.401   6
   8  -7   2 22080.1 879.906   6
  -7   8   2 22163.5 871.092   6
   8   7   2 22764.8 928.843   4
   7   8  -2 25557.5 959.847   4
   8   7  -2 24718.7 947.503   4
   7   8   2 24432.5 942.530   4
  -8   7   3 13840.8 526.035   2
   7   8   3 15190.5 542.023   2
   8   7   3 12949.2 514.218   3
   8   7   3 11884.6 512.432   2
   7   8   3 18196.7 522.159   1
  -7  -8   3 3806.05 565.209   5
   7  -8   3 12896.3 500.690   6
   8  -7   3 12974.6 498.802   6
  -7   8   3 12587.0 488.158   6
  -7  -8  -3 49.0640 540.536   5
   7   8   3 12100.6 540.602   4
  -8  -7  -3 14.6510 617.525   5
   7   8  -3 13780.1 567.639   4
   8   7  -3 13725.6 566.044   4
   8   7   3 13784.0 551.506   4
   7   8   4 437.479 98.0938   3
   8   7   4 687.562 108.466   3
  -8   7   4 1101.79 139.745   2
   7   8   4 790.153 124.202   2
  -7   8   4 910.217 139.509   2
   8   7   4 724.611 106.972   2
   7   8   4 1153.59 100.686   1
   7  -8   4 882.880 80.5499   6
   8  -7   4 759.224 76.4902   6
  -7  -8   4 258.373 271.616   5
  -7   8   4 749.192 58.2598   6
  -7  -8  -4 28.6585 260.079   5
   7   8  -4 826.807 137.885   4
   8   7   4 630.999 102.319   4
   8   7  -4 678.491 125.031   4
   7   8   4 579.843 114.810   4
  -8   7   5 8267.99 321.271   2
   8   7   5 4722.94 280.338   2
  -7   8   5 6901.33 314.445   2
   8   7   5 6215.41 293.491   3
   7   8   5 5992.56 289.290   3
   7   8   5 5227.75 286.890   2
  -7   8   5 8683.36 401.959   1
   7  -8   5 7318.07 278.500   6
   8  -7   5 6162.73 266.953   6
   8   7   5 4167.31 258.017   4
   7   8   5 4530.71 266.602   4
  -7   8   6 1734.32 186.539   2
   7   8   6 1478.46 156.046   2
  -8   7   6 2132.78 183.402   2
   8   7   6 1390.63 148.411   2
   8   7   6 1618.03 158.959   3
   7   8   6 1689.14 160.226   3
  -7   8   6 2011.75 250.870   1
   7  -8   6 1360.89 116.468   6
   8  -7   6 1483.81 115.808   6
   8   7   6 1435.44 121.317   6
   7   8   6 1387.93 123.616   6
  -7   8   7 357.370 205.314   1
  -7   8   7 269.574 155.281   2
   7   8   7 177.932 130.117   2
  -8   7   7 43.4744 145.298   2
   8   7   7-21.2574 119.466   2
   8   7   7 80.4009 90.1238   6
   7  -8   7 123.492 78.7857   6
   8  -7   7 137.479 80.8364   6
   7   8   7 159.703 89.2241   6
  -8   7   8 134.356 142.352   2
   7   8   8 183.819 126.884   2
  -7   8   8 137.046 210.553   1
  -7   8   8 218.607 150.178   2
   8   7   8 182.633 118.689   2
   7   8   8 11.5642 81.3300   6
   7  -8   8 11.1147 79.4100   6
   8  -7   8 13.7647 77.0129   6
   8   7   8 47.5141 80.7290   6
  -7   8   9 138.951 142.779   2
   7   8   9 33.8108 114.141   2
  -8   7   9-95.0630 129.133   2
   8   7   9-27.0781 102.189   2
   7  -8   9 7.71459 84.4799   6
   8  -7   9-85.2126 79.4851   6
   8   7   9 39.1573 76.5856   6
   7   8   9-32.8122 78.8736   6
   8   8   0 4450.96 279.708   4
  -8  -8  -1 12.4809 357.891   5
   8   8  -1-4.39902 142.882   4
  -8  -8   1 33.9993 330.048   5
   8   8   1 20.4555 130.166   4
   8  -8   2 1484.83 87.4601   6
  -8  -8   2 393.081 357.482   5
   8   8   2 1546.18 169.279   4
  -8  -8  -2 139.020 431.153   5
   8   8  -2 1829.23 193.441   4
   8   8   3 105.466 93.2101   2
   8  -8   3 11.4802 47.6067   6
   8   8  -3-52.2834 144.016   4
  -8  -8  -3-9.42474 238.911   5
   8   8   3 7.16346 105.196   4
  -8   8   4 35498.8 990.371   2
   8   8   4 28652.4 966.888   3
   8   8   4 27778.4 964.128   2
   8  -8   4 33345.7 957.053   6
   8   8   4 26253.4 977.344   4
   8   8  -4 30561.9 1009.95   4
   8   8   5 58.5965 103.927   3
   8   8   5 8.86301 111.381   2
  -8   8   5 66.4474 134.219   2
   8  -8   5 41.2338 65.9352   6
   8   8   5 83.7075 75.1727   4
   8   8   6 394.083 127.156   3
   8   8   6 294.460 85.5175   6
   8  -8   6 278.384 79.6626   6
   8   8   6 321.232 119.220   2
  -8   8   6 263.825 148.510   2
   8  -8   7 15.7538 74.3107   6
   8   8   7 7.31218 84.7061   6
   8   8   7 94.7399 119.880   2
  -8   8   7 232.177 156.370   2
   8  -8   8 18.2406 81.3915   6
   8   8   8-30.7326 84.4740   6
  -8   8   8 135.905 155.164   2
   8   8   8-11.5787 115.776   2
   9   0   0 37.9223 84.1626   4
   9   0   1 41901.6 1680.66   4
   9   0  -1 42618.7 1683.62   4
   9   0   2 1.85935 91.6926   3
   9   0   2-106.430 87.5067   4
   9   0  -2-126.842 93.0645   4
   9   0   2-18.8701 41.4088   6
  -9   0   2-41.7933 109.503   1
  -9   0   2-81.4022 54.4795   2
   9   0   2-58.7847 55.0435   2
   9   0   3 434.142 78.9543   4
   9   0   3 433.319 98.7103   3
   0   9   3 511.287 63.9187   3
   9   0  -3 250.756 93.4717   4
   9   0   3 482.969 62.5393   6
  -9   0   3 304.951 162.839   1
  -9   0   3 338.670 77.0915   2
   9   0   3 375.485 76.9025   2
   0   9   4 57.9796 60.3234   3
  -9   0   4 19.4599 43.1853   6
   9   0   4-1.74458 56.8047   6
  -9   0   4-117.112 89.7682   2
   9   0   4-79.1908 82.8252   2
  -9   0   4 148.978 138.541   1
   0   9   4 51.1901 128.930   1
   0   9   5 27418.7 1103.23   2
   9   0   5 29064.5 1102.02   3
  -9   0   5 27065.9 1079.83   2
  -9   0   5 22142.8 1097.45   1
   9   0   5 23579.4 1070.85   2
  -9   0   5 26758.5 1065.78   6
   9   0   5 25258.6 1072.29   6
   0   9   5 28489.5 1079.37   6
   0   9   6 43.2535 142.793   2
   0   9   6 330.422 150.941   1
   9   0   6-161.332 108.881   2
  -9   0   6-33.1488 152.159   1
  -9   0   6-33.4019 60.5040   6
   9   0   6 13.2311 72.9001   6
   0  -9   6 61.6886 82.0258   6
   0   9   6 68.9213 75.2329   6
   0   9   7 999.191 209.411   1
   0   9   7 727.465 170.899   2
   0   9   7 655.624 98.9330   6
   0  -9   7 726.898 115.943   6
   9   0   7 635.946 96.2664   6
   0   9   8-182.245 156.821   2
   0   9   8 97.2192 152.717   1
   0  -9   8 76.2346 98.0816   6
   9   0   8-16.7830 74.3033   6
   0   9   8-49.8450 80.5616   6
   0   9   9 115.191 143.411   2
   0  -9   9 194.355 109.457   6
   9   0   9 151.437 82.2518   6
   0   9   9 207.373 80.9082   6
   9  -1   0 8989.56 394.666   4
   9   1   0 8984.32 398.959   4
   9  -1   1 10313.3 392.451   3
   9  -1   1 10273.6 373.254   6
   9   1  -1 11416.9 423.488   4
   9   1   1 11932.1 419.162   4
   9  -1   1 11054.7 407.746   4
   9  -1  -1 11695.5 412.584   4
  -9   1   2 16231.1 629.309   2
   9   1   2 17026.1 629.833   2
   9   1   2 16118.6 648.527   3
   9  -1   2 15218.0 644.412   3
  -9   1   2 11099.5 646.205   1
  -9  -1   2 10435.4 642.796   1
   1  -9   2 17073.4 648.473   6
   9  -1   2 16912.0 632.859   6
   9   1   2 16699.5 658.684   4
   9   1  -2 18360.3 670.944   4
   9  -1   2 17601.4 658.577   4
   9  -1  -2 17092.2 660.279   4
   9  -1   3 28159.5 1102.93   3
   9   1   3 28264.0 1104.73   3
  -1   9   3 26002.6 1073.49   3
   1   9   3 28337.3 1084.14   3
  -9   1   3 29041.6 1088.55   2
   9   1   3 28937.5 1088.81   2
  -9  -1   3 28900.4 1084.52   2
   1  -9   3 31440.7 1100.23   6
  -9   1   3 26257.6 1078.37   6
   9  -1   3 27452.7 1086.31   6
   9   1   3 28230.6 1088.50   6
   9   1   3 28777.6 1103.37   4
   9   1  -3 28191.5 1105.97   4
   9  -1   3 29331.0 1102.90   4
   9  -1  -3 28694.4 1103.89   4
  -9   1   4 5621.00 251.357   2
   9   1   4 5095.25 243.285   2
   1   9   4 5223.95 232.596   3
   9  -1   4 5386.41 260.157   3
  -1   9   4 7056.28 305.116   1
   9  -1   4 5077.02 240.177   2
   1   9   4 7766.28 313.804   1
  -9  -1   4 3965.22 260.712   1
  -9  -1   4 5162.08 240.744   2
  -9   1   4 4881.39 292.796   1
  -1  -9   4 5921.87 252.520   6
  -9   1   4 5007.00 223.917   6
  -9  -1   4 4874.84 229.930   6
   9  -1   4 5282.58 236.885   6
   9   1   4 4974.68 235.506   6
   9   1  -4 4862.02 244.947   4
   1   9  -4 4984.93 278.711   4
   1   9   4 4393.58 254.119   4
   9   1   4 4824.16 239.923   4
   9   1   5 1718.63 157.348   3
   1   9   5 2348.40 186.424   2
   9   1   5 1348.91 131.267   2
  -9  -1   5 1581.53 107.201   6
  -9   1   5 1602.09 99.5396   6
   9  -1   5 1660.72 113.701   6
  -1  -9   5 1864.56 130.460   6
   9   1   5 1638.15 119.929   6
  -1   9   5 2012.61 126.408   6
   1   9   5 1925.26 123.407   6
  -9  -1   5 1596.54 202.470   1
   9  -1   5 1314.62 126.907   2
  -9  -1   5 1295.21 132.711   2
  -1   9   5 2413.56 226.425   1
  -9   1   5 1102.28 139.343   2
  -9   1   5 1538.13 187.016   1
   1   9   5 2900.08 213.819   1
   1   9   6 1758.60 187.695   2
   9   1   6 2050.82 187.447   3
  -9  -1   6 1891.78 124.250   6
   9  -1   6 1843.37 129.101   6
   9   1   6 1782.29 130.089   6
  -1  -9   6 2235.14 149.480   6
  -1   9   6 2116.44 133.924   6
   1   9   6 2073.60 136.416   6
  -9   1   6 1801.59 114.821   6
  -9   1   6 1773.36 233.705   1
   9   1   6 1463.78 144.275   2
  -1   9   6 2314.80 213.572   1
   1   9   6 1900.96 188.967   1
  -9  -1   6 1633.89 154.089   2
  -9   1   6 1660.71 160.689   2
  -9  -1   6 1710.68 190.756   1
   1   9   7 3812.78 261.288   2
   1   9   7 4493.98 276.952   1
   9   1   7 3217.73 216.715   2
  -9   1   7 3998.93 278.318   1
  -1   9   7 5318.98 321.897   1
  -9   1   7 3791.99 233.733   2
  -9  -1   7 3724.55 212.024   6
   1  -9   7 3676.31 220.962   6
   9  -1   7 3699.89 209.314   6
   9   1   7 3885.52 212.734   6
  -1   9   7 4171.13 216.592   6
  -1  -9   7 4419.36 240.715   6
   1   9   7 4156.82 218.693   6
  -1   9   8 136.789 144.661   1
   1   9   8 37.8064 147.571   2
   1   9   8 69.2746 79.0262   6
  -1  -9   8-14.2073 104.027   6
   9  -1   8 43.5107 79.2306   6
   1  -9   8 140.612 107.350   6
   9   1   8 149.571 81.2265   6
  -1   9   8 3.41214 76.9542   6
   1   9   9-75.5613 142.275   2
   1  -9   9 127.812 108.132   6
   9  -1   9 24.0365 71.4641   6
   1   9   9-3.69857 79.4617   6
  -1  -9   9-15.0413 102.141   6
   9  -2   0-19.9523 82.0320   4
   9  -2   0 17.6748 17.1794   6
   9   2   0-61.1927 99.6021   4
   9  -2   1 716.569 97.4504   4
   9  -2  -1 702.288 104.241   4
  -9   2   1 690.658 51.4019   2
   9  -2   1 694.829 94.9956   3
   9   2   1 773.745 46.9950   2
   9  -2   1 687.245 45.0612   6
   9   2  -1 608.930 118.851   4
   9   2   1 679.789 113.913   4
  -9   2   2 53893.1 1720.35   2
   9  -2   2 50803.2 1735.78   3
   9   2   2 38639.1 1727.65   3
  -2   9   2 34091.2 1705.96   3
   9   2   2 51972.4 1718.37   2
  -9  -2   2 27279.1 1719.69   1
   9  -2   2 51180.8 1720.21   6
   2  -9   2 57306.7 1739.24   6
   9   2  -2 56724.4 1761.40   4
   9   2   2 53348.5 1749.66   4
   9  -2  -2 58409.5 1752.92   4
   9  -2   2 56941.3 1749.57   4
   9  -2   3 7681.92 332.815   3
   9   2   3 7321.22 310.887   2
   2   9   3 8348.00 316.669   3
  -9   2   3 8018.07 318.446   2
   2   9   3 8815.21 339.668   1
  -9   2   3 5949.54 346.244   1
  -9  -2   3 4314.20 319.312   1
   2  -9   3 8559.87 324.618   6
  -2  -9   3 8305.88 332.373   6
   9  -2   3 7324.27 307.435   6
  -9   2   3 6538.15 294.683   6
   2   9   3 7054.07 344.030   4
   9   2  -3 7413.97 338.744   4
   2   9  -3 7877.06 365.856   4
   9   2   3 7578.10 329.025   4
   9   2  -4 378.819 90.5776   4
   2   9   4 558.430 86.0810   3
   9   2   4 552.666 112.558   3
   9  -2   4 578.058 121.216   3
   9   2   4 316.317 74.9440   4
  -9   2   4 503.831 98.9182   2
   9   2   4 321.332 89.7358   2
   2   9   4 554.263 140.803   1
  -2   9   4 627.525 160.500   1
   2   9   4 1065.14 194.999   2
  -9   2   4 550.846 186.641   1
  -9  -2   4 262.870 161.657   1
  -9  -2   4 562.754 67.4724   6
   2  -9   4 654.626 80.9320   6
  -9   2   4 449.304 47.9748   6
   9   2   4 479.484 80.6091   6
  -2  -9   4 649.805 92.9831   6
   9  -2   4 490.108 67.1320   6
   2   9  -4 259.731 135.646   4
   2   9   4 302.284 113.236   4
   2   9   5 6910.32 293.504   3
   9   2   5 5309.49 292.854   2
   2   9   5 6590.40 329.683   2
  -9   2   5 6010.58 304.382   2
   9   2   5 6048.85 304.322   3
  -9   2   5 6263.89 270.681   6
   9  -2   5 6225.65 287.428   6
   9   2   5 5919.56 284.846   6
  -2   9   5 6567.14 288.220   6
  -9  -2   5 6828.33 287.973   6
   2   9   5 6361.22 290.147   6
  -2  -9   5 6902.25 303.234   6
  -2   9   5 7852.98 362.433   1
  -9  -2   5 4370.55 304.883   1
  -9   2   5 6298.01 344.477   1
   2   9   5 7151.22 330.589   1
   9   2   6 5056.54 302.335   3
   2   9   6 5550.92 312.296   2
   9   2   6 4724.14 274.377   2
  -9   2   6 5494.38 291.920   2
  -2   9   6 7325.11 349.377   1
  -9   2   6 5749.66 337.415   1
   2   9   6 6633.10 315.524   1
  -9  -2   6 5614.27 270.315   6
   9  -2   6 5199.42 265.396   6
  -2  -9   6 6498.55 292.030   6
   9   2   6 5076.05 265.601   6
  -2   9   6 6357.44 276.518   6
   2   9   6 5620.31 274.208   6
  -9   2   6 5487.93 254.256   6
   2   9   7 845.329 148.679   1
  -9   2   7 851.935 177.195   1
   2   9   7 659.592 159.092   2
  -2   9   7 658.583 176.373   1
  -9   2   7 578.011 137.355   2
   9   2   7 574.048 116.840   2
  -9  -2   7 632.431 101.013   6
  -2  -9   7 654.164 117.824   6
   9   2   7 558.183 94.9825   6
  -2   9   7 698.660 95.1658   6
   2   9   7 716.557 106.485   6
   9  -2   7 537.139 92.9813   6
  -9   2   8 402.621 132.451   2
  -2   9   8 78.5523 148.590   1
   2   9   8 175.963 141.521   2
  -2  -9   8 234.544 114.208   6
   2   9   8 264.516 89.7997   6
   9  -2   8 222.926 84.0170   6
  -2   9   8 198.630 78.6475   6
   2   9   9 173.850 138.851   2
   2  -9   9 128.587 100.790   6
   9  -2   9 120.767 76.9392   6
   2   9   9-3.73192 78.3240   6
  -2  -9   9 134.087 122.081   6
   9  -3   0 666.034 73.8442   3
   9  -3   0 669.050 95.7772   4
   9   3   0 564.597 119.187   4
  -9   3   1 17981.9 590.170   2
   9   3   1 16271.2 585.524   2
   9  -3   1 16913.0 605.226   3
  -3  -9  -1 17501.2 866.935   5
   9  -3   1 17318.8 586.300   6
   9   3   1 17502.8 635.543   4
   9   3  -1 18385.3 642.356   4
  -9   3   2 47312.2 1678.56   2
   9   3   2 42356.8 1674.26   2
   9  -3   2 44549.6 1690.18   3
   9  -3   2 44629.2 1674.61   6
   3  -9   2 48890.6 1689.45   6
   9   3   2 46973.2 1708.16   4
   9   3  -2 49587.7 1719.91   4
   9   3   3 14826.9 619.606   2
   3   9   3 16263.3 624.541   3
  -9   3   3 16628.3 626.253   2
   9  -3   3 15709.3 637.051   3
  -9   3   3 13137.3 647.697   1
   3   9   3 21530.1 656.967   1
  -9  -3   3 12099.7 636.662   1
   3  -9   3 16356.8 626.679   6
   9  -3   3 15781.5 617.227   6
  -9   3   3 13892.6 602.963   6
   3   9   3 14960.8 652.140   4
   3   9  -3 16345.9 674.539   4
   9   3   3 14846.1 635.476   4
   9   3  -3 17155.7 655.198   4
  -3   9   4 67231.0 2186.48   2
   9   3   4 51018.2 2146.20   2
   3   9   4 56726.9 2146.53   3
  -9   3   4 58238.8 2153.70   2
   3   9   4 57842.0 2169.42   2
   9   3   4 55496.6 2159.72   3
   9  -3   4 60372.4 2171.37   3
  -3   9   4 65381.5 2188.38   1
   3   9   4 89907.2 2219.80   1
  -9   3   4 51906.0 2178.19   1
  -9  -3   4 34758.2 2143.82   1
  -9   3   4 51006.6 2128.80   6
   3  -9   4 59379.3 2153.44   6
  -3  -9   4 60509.3 2162.88   6
   9  -3   4 55226.9 2144.96   6
   9   3   4 53505.8 2146.92   6
  -3   9   4 56349.2 2143.91   6
   3   9   4 48066.3 2164.51   4
   9   3  -4 52391.2 2158.38   4
   3   9  -4 59051.2 2193.73   4
   9   3   4 49149.3 2148.90   4
  -9   3   5 5940.03 289.970   2
   3   9   5 6008.44 309.232   2
  -3   9   5 6891.07 323.181   2
   9   3   5 5133.73 275.565   2
   9   3   5 5943.21 294.803   3
   3   9   5 6116.89 280.528   3
  -3  -9   5 6128.45 288.522   6
  -9   3   5 5139.09 247.590   6
  -9  -3   5 5621.80 267.732   6
   3  -9   5 5805.62 271.715   6
   9  -3   5 5472.56 264.548   6
  -3   9   5 6086.87 265.666   6
   9   3   5 5304.46 266.363   6
  -3   9   5 7652.06 351.241   1
   3   9   5 6670.79 312.110   1
  -9   3   5 5909.38 333.429   1
   3   9   6 19555.6 874.188   2
   9   3   6 16586.3 847.478   2
  -3   9   6 20718.3 882.752   2
  -9   3   6 21543.2 869.316   2
   9   3   6 20997.8 877.824   3
  -9   3   6 17242.6 879.719   1
  -3   9   6 24755.4 915.740   1
   3   9   6 27862.4 920.021   1
  -9  -3   6 19789.3 850.951   6
  -3  -9   6 22925.3 875.643   6
   3  -9   6 21410.9 859.202   6
   9  -3   6 20073.3 850.834   6
  -3   9   6 22321.4 850.174   6
   9   3   6 20023.9 855.155   6
   3   9   6 20857.9 858.007   6
  -3   9   7-32.4991 172.030   1
   3   9   7 354.499 146.914   1
  -3   9   7 330.728 161.514   2
   3   9   7 169.964 144.774   2
  -9   3   7-11.3898 185.108   1
  -9   3   7 82.6096 133.757   2
   9   3   7 12.5509 108.134   2
  -3   9   7 46.9015 72.9278   6
  -3  -9   7 27.2607 111.796   6
   3   9   7 145.192 93.1588   6
   9  -3   7 23.9840 74.5056   6
  -9  -3   7 24.3591 84.7267   6
  -3   9   8 529.743 170.789   1
  -3   9   8 628.417 161.165   2
   3   9   8 421.792 149.839   2
  -9   3   8 451.351 131.715   2
   9   3   8 511.105 113.389   2
   9  -3   8 487.837 88.9141   6
   3   9   8 407.726 94.5307   6
  -3  -9   8 368.710 125.294   6
  -3   9   9 112.542 148.563   2
   3   9   9 48.5993 130.131   2
   9  -3   9-49.3271 75.4858   6
   3   9   9-40.5028 80.8609   6
   9  -4   0-138.278 62.6174   3
   4   9   0-55.7647 124.054   4
   9   4   0 35.7205 117.173   4
   9   4   1 611.497 61.5737   2
   9  -4   1 564.017 78.1079   3
   9  -4  -1 631.089 64.1526   3
   9  -4   1 550.902 38.7451   6
  -4  -9   1 362.458 243.987   5
   9   4  -1 502.669 125.738   4
   4   9  -1 536.779 143.870   4
   9   4   1 510.009 121.476   4
   4   9   1 393.946 131.201   4
  -9   4   2 19021.5 696.259   2
   9   4   2 15582.6 688.076   2
   9  -4   2 15622.3 698.835   3
   4  -9   2 18254.0 700.359   6
   9  -4   2 17267.5 685.889   6
   4   9   2 17186.5 735.379   4
   9   4   2 17127.9 722.640   4
   4   9  -2 18095.3 751.108   4
   9   4  -2 19192.4 737.302   4
   4   9   3 63711.8 3065.54   3
   9   4   3 79141.6 3084.78   3
   9   4   3 72576.2 3069.41   2
   9  -4   3 79025.1 3086.07   3
  -9   4   3 82601.7 3076.32   2
  -9   4   3 74437.3 3103.51   1
   4   9   3 99358.0 3092.08   1
   4  -9   3 84924.8 3076.57   6
   9  -4   3 79159.5 3068.54   6
   4   9  -3 91139.7 3143.75   4
   4   9   3 86067.0 3118.43   4
   9   4  -3 80166.4 3104.20   4
   9   4   3 73640.3 3088.53   4
   9  -4   4 1148.01 143.316   3
  -4   9   4 1648.31 171.180   2
   4   9   4 810.941 105.844   3
   4   9   4 1103.85 142.486   2
   9   4   4 767.158 119.239   3
   9   4  -4 782.407 114.842   4
   9   4   4 886.277 106.217   2
  -9   4   4 978.113 175.242   1
  -4   9   4 1385.89 187.361   1
   4   9   4 1429.40 146.174   1
  -9   4   4 847.007 119.240   2
  -4  -9   4 1171.24 121.968   6
   4  -9   4 1090.82 92.8962   6
   9  -4   4 1007.60 83.6020   6
  -4   9   4 1170.76 85.1624   6
   9   4   4 867.473 85.9500   6
   4   9   4 951.767 123.131   4
   4   9  -4 891.441 150.560   4
   9   4   4 898.099 101.964   4
   9   4   5 47813.6 1967.15   3
  -4   9   5 56861.8 1994.47   2
   9   4   5 44041.3 1957.26   2
   4   9   5 49365.5 1959.01   3
   4   9   5 49403.6 1977.94   2
  -9   4   5 52598.1 1970.09   2
  -4   9   5 64162.1 2024.38   1
  -9   4   5 52678.3 2015.25   1
   4   9   5 55334.3 1977.68   1
  -4  -9   5 54471.7 1976.60   6
   4  -9   5 54050.0 1965.74   6
  -9  -4   5 50988.7 1964.62   6
   9  -4   5 52199.7 1959.15   6
  -4   9   5 53056.1 1955.00   6
   9   4   5 50369.5 1962.51   6
   9   4   5 39377.3 1944.10   4
   4   9   5 39080.4 1957.32   4
   9   4   6 558.723 151.794   3
  -4  -9   6 520.550 112.396   6
   4  -9   6 608.866 100.602   6
  -4   9   6 697.114 85.9430   6
   9  -4   6 499.943 84.0010   6
   4   9   6 736.470 103.285   6
  -9  -4   6 597.924 103.825   6
  -9   4   6 763.242 198.136   1
   9   4   6 324.796 121.445   2
  -4   9   6 865.795 178.850   2
   4   9   6 602.238 159.722   2
  -4   9   6 1174.90 231.207   1
  -9   4   6 711.154 145.534   2
   4   9   6 789.640 145.868   1
  -9   4   7 4608.19 262.204   2
   4   9   7 3744.37 261.268   2
  -4   9   7 4557.72 283.002   2
   9   4   7 3828.04 237.768   2
  -4   9   7 4891.99 312.248   1
  -9   4   7 5411.05 362.616   1
  -9  -4   7 3996.34 241.637   6
  -4  -9   7 4509.69 258.851   6
   4  -9   7 4634.35 242.416   6
   9  -4   7 4453.02 232.135   6
  -4   9   7 4486.32 226.445   6
   4   9   7 4445.58 242.568   6
  -9   4   8 220.507 177.742   1
  -4   9   8-138.213 156.450   2
   4   9   8 13.2423 135.048   2
  -4   9   8-102.874 166.694   1
  -9   4   8 105.731 124.831   2
   9   4   8-25.8363 99.4864   2
   4  -9   8 67.1877 87.0226   6
   4   9   8-75.6665 88.0555   6
   9  -4   8 36.3301 73.3976   6
  -4  -9   8-52.0581 117.344   6
  -4   9   9 1110.25 170.092   2
   4   9   9 976.447 151.504   2
   9  -4   9 946.721 106.460   6
   4   9   9 916.500 110.094   6
   9  -5   0 1705.93 96.4464   3
   9   5   0 1295.71 157.904   4
   5   9   0 1446.01 166.802   4
   9  -5   1 7559.63 348.777   3
   9  -5  -1 7549.90 337.411   3
   9  -5   1 8845.96 333.789   6
   9   5  -1 9249.85 402.543   4
   5   9  -1 8841.88 410.651   4
   9   5   1 8665.20 392.039   4
   5   9   1 9052.17 402.339   4
   9   5   2 32056.5 1420.17   2
  -9   5   2 36068.2 1426.65   2
   9  -5   2 33563.9 1432.21   3
   5   9   2 43502.0 1433.46   1
   9  -5   2 34587.5 1416.06   6
   5  -9   2 36983.3 1428.99   6
   5   9   2 40441.1 1484.59   4
   5   9  -2 40999.6 1500.65   4
   9   5   2 36067.5 1458.26   4
   9   5  -2 36877.4 1469.92   4
   9   5   3 1228.56 125.890   3
   9  -5   3 1205.77 129.939   3
  -9   5   3 884.851 110.809   2
   9   5   3 761.995 98.2177   2
   5  -9   3 1090.57 87.5291   6
   9  -5   3 929.592 72.3642   6
   5   9  -3 892.485 169.111   4
   9   5  -3 894.422 130.194   4
   5   9   3 972.592 138.016   4
   9   5   3 868.348 112.020   4
  -9   5   4 45868.8 1595.36   2
   9   5   4 38316.4 1580.37   2
   5   9   4 39833.5 1596.09   2
  -5   9   4 47280.6 1610.89   2
   9   5   4 43566.8 1597.43   3
   5   9   4 44801.9 1591.10   3
  -5   9   4 54168.1 1643.00   1
  -9   5   4 47617.7 1636.07   1
   5   9   4 51016.5 1600.52   1
   5  -9   4 44925.5 1584.58   6
   9  -5   4 42587.5 1577.12   6
  -5   9   4 45218.3 1574.31   6
   5   9  -4 45619.6 1636.86   4
   5   9   4 37291.5 1602.48   4
   9   5   4 35925.9 1584.61   4
   9   5  -4 40879.1 1602.79   4
   9   5   5 418.184 75.8361   4
   5   9   5 734.047 105.494   3
   9   5   5 858.793 130.401   3
  -5   9   5 1161.99 224.683   1
  -9   5   5 1125.39 234.941   1
   5   9   5 1128.71 170.155   1
  -9   5   5 994.763 137.398   2
   9   5   5 738.275 116.997   2
   5   9   5 805.192 140.224   2
  -5   9   5 1121.70 171.890   2
   5  -9   5 801.677 93.7701   6
   9  -5   5 606.987 80.2781   6
  -5   9   5 840.370 75.1529   6
  -5  -9   5 800.237 117.175   6
   5   9   5 525.315 90.5690   4
  -9   5   6 12844.5 577.291   2
  -5   9   6 14154.8 604.226   2
   5   9   6 10828.7 573.144   2
   9   5   6 10351.8 555.963   2
   5   9   6 14002.3 576.080   3
   9   5   6 13000.3 586.157   3
  -9   5   6 13343.8 619.907   1
   5   9   6 13187.0 570.877   1
  -5   9   6 16035.7 648.328   1
   5  -9   6 13444.3 562.998   6
   9  -5   6 13238.9 556.867   6
  -5  -9   6 14187.5 587.729   6
  -5   9   6 14188.3 552.392   6
   5   9   6 12579.5 564.936   6
  -5   9   7 210.674 156.631   2
  -5   9   7 410.528 202.994   1
   5   9   7 61.4817 138.175   2
  -9   5   7 446.588 228.878   1
  -9   5   7 114.648 143.198   2
   9   5   7 95.3714 114.865   2
   5  -9   7 112.262 89.1419   6
   9  -5   7 209.790 77.6008   6
   5   9   7 49.0840 84.2265   6
  -5  -9   7-51.8258 117.340   6
  -5   9   8 760.172 223.359   1
   5   9   8 427.925 139.014   2
  -9   5   8 746.105 149.814   2
  -5   9   8 544.824 161.132   2
   9   5   8 793.396 119.124   2
  -9   5   8 734.190 183.412   1
   5  -9   8 534.215 100.698   6
   5   9   8 465.933 101.258   6
   9  -5   8 587.841 90.3113   6
  -9   5   9 210.318 129.398   2
   5   9   9 208.444 126.722   2
  -5   9   9 95.2013 142.420   2
   5  -9   9 140.704 91.6666   6
   9  -5   9 30.1601 73.8683   6
   9   5   9 44.0248 81.3909   6
   5   9   9 66.2742 79.9474   6
   9  -6   0 49.4536 54.8194   3
   6   9   0-56.0999 158.944   4
   9   6   0 34.9256 132.748   4
   9  -6  -1 45.8265 41.5941   3
   9  -6   1 75.8623 75.3509   3
   9  -6   1 35.1162 30.3786   6
   9   6  -1 56.8426 148.910   4
  -6  -9  -1-43.6601 258.340   5
   6   9  -1-38.4244 153.117   4
   6   9   1-52.8476 144.011   4
   9   6   1 31.9411 134.833   4
   9   6   2 1068.08 101.201   2
   9  -6   2 1222.79 118.570   3
   6   9   2 1363.03 100.530   1
   9  -6   2 1206.43 71.9152   6
   6  -9   2 1391.75 90.5139   6
   9   6  -2 993.505 154.419   4
   6   9  -2 1124.31 197.484   4
   6   9   2 1227.25 166.123   4
   9   6   2 1038.04 137.215   4
   9  -6   3 1194.32 129.596   3
  -9   6   3 1164.58 125.983   2
   9   6   3 2239.60 141.344   3
   9   6   3 1018.15 107.800   2
   6   9   3 1399.17 110.441   1
  -6  -9  -3-10.1607 283.942   5
   9  -6   3 1193.41 80.6209   6
   6  -9   3 1240.06 90.3632   6
  -6   9   3 1134.21 72.2158   6
  -6  -9   3 478.954 211.852   5
   6   9  -3 1251.30 185.388   4
   9   6   3 1141.35 125.752   4
   9   6  -3 1190.26 155.766   4
   6   9   3 937.675 141.974   4
   9   6   4 925.336 115.302   2
   9   6   4 791.049 124.559   3
   6   9   4 926.477 110.517   3
  -9   6   4 1188.90 130.505   2
  -6   9   4 1959.40 215.279   1
   6   9   4 966.390 133.226   2
  -6   9   4 1208.58 159.548   2
   6   9   4 1400.97 123.815   1
  -9   6   4 1199.01 191.201   1
   6  -9   4 1068.90 89.6240   6
   9  -6   4 1052.73 86.1964   6
  -6   9   4 1107.35 73.9323   6
   6   9   4 787.643 121.751   4
  -9  -6  -4-84.4501 369.902   5
   6   9  -4 668.363 148.822   4
   9   6  -4 933.084 133.902   4
   9   6   4 897.716 109.314   4
  -6   9   5 7050.48 324.882   2
   9   6   5 6103.27 304.548   3
  -9   6   5 7083.92 312.488   2
   6   9   5 6367.54 294.856   3
   6   9   5 5555.41 300.039   2
   9   6   5 5307.14 283.755   2
  -6   9   5 7644.68 369.241   1
  -9   6   5 8007.44 381.170   1
   6   9   5 6193.96 290.004   1
   6  -9   5 6599.87 282.885   6
   9  -6   5 6363.41 276.242   6
  -6   9   5 6335.96 264.841   6
   6   9   5 4338.34 275.056   4
   9   6   5 4564.24 267.749   4
  -9   6   6 1680.97 176.580   2
   6   9   6 1616.12 171.910   2
  -6   9   6 2346.28 208.203   2
   9   6   6 1421.47 150.350   2
   9   6   6 1927.19 173.628   3
   6   9   6 1765.30 158.672   3
   6  -9   6 1577.22 132.231   6
   9  -6   6 1623.40 123.309   6
   6   9   6 1988.74 147.257   6
  -6   9   6 2544.83 268.174   1
  -9   6   6 2039.04 237.949   1
  -9   6   7 3376.26 223.396   2
  -6   9   7 3265.10 237.576   2
   6   9   7 2613.74 207.202   2
   9   6   7 2699.87 195.090   2
  -6   9   7 3706.74 276.849   1
  -9   6   7 2650.72 260.649   1
   9  -6   7 2660.51 167.735   6
   6   9   7 2590.01 175.828   6
   6  -9   7 2742.96 177.633   6
  -9   6   8 62.6897 167.031   1
  -6   9   8 239.851 209.764   1
   6   9   8 220.017 131.299   2
  -6   9   8 270.776 152.026   2
  -9   6   8 188.754 139.101   2
   9   6   8 119.872 110.811   2
   9   6   8 54.8748 80.0123   6
   6   9   8 41.7187 85.1541   6
   9  -6   8 74.1160 74.3938   6
   6  -9   8 127.222 86.5564   6
  -6   9   9 18.6881 139.076   2
   6   9   9 114.071 119.473   2
  -9   6   9 98.9808 129.661   2
   6  -9   9 4.17549 91.1387   6
   9  -6   9 116.958 77.9072   6
   9   6   9 121.002 77.3832   6
   7   9   0 5716.28 348.003   4
   9   7   0 5228.78 328.827   4
   9  -7   1 7136.07 270.335   3
   9  -7   1 6155.15 244.817   6
   9   7   1 6744.33 314.872   4
  -7  -9  -1 154.598 334.914   5
  -7  -9   1 527.376 336.486   5
   7   9  -1 7525.90 355.283   4
   9   7  -1 6800.56 330.619   4
   7   9   1 7489.05 342.133   4
   7   9   2 579.968 71.7759   1
   7  -9   2 523.428 65.1151   6
   9  -7   2 555.214 52.4378   6
   9   7   2 575.279 145.078   4
   7   9  -2 366.922 169.580   4
   7   9   2 475.125 141.280   4
   9   7  -2 537.647 164.921   4
  -9   7   3-140.438 111.590   2
   7   9   3 78.4550 75.2695   1
   9   7   3-65.6905 88.3529   2
   7  -9   3 33.3276 51.3002   6
   9  -7   3 46.1839 43.7153   6
  -7  -9  -3 283.676 257.616   5
  -7  -9   3 42.4712 212.517   5
   9   7  -3-99.8830 136.049   4
   7   9  -3 40.8877 150.135   4
   7   9   3 192.336 117.641   4
   9   7   3-28.0043 98.1373   4
  -7   9   4 6309.25 321.309   2
   7   9   4 5199.93 300.611   2
   9   7   4 4789.41 287.015   3
  -9   7   4 13724.4 347.993   2
   7   9   4 5409.63 292.189   3
   9   7   4 5240.17 287.612   2
  -7   9   4 7886.15 381.653   1
  -9   7   4 11601.2 393.327   1
   7   9   4 6403.52 284.859   1
   7  -9   4 7451.83 287.357   6
   9  -7   4 6051.43 274.128   6
   7   9  -4 6058.41 350.811   4
   7   9   4 5287.63 311.063   4
   9   7  -4 5128.48 316.914   4
   9   7   4 4907.43 291.628   4
   9   7   5 281.450 76.2884   4
   9   7   5 404.332 113.747   3
   7   9   5 271.107 107.375   3
  -9   7   5 378.253 197.614   1
   7   9   5 377.950 117.713   2
  -9   7   5 424.609 133.756   2
   9   7   5 356.298 109.664   2
  -7   9   5 362.522 138.488   2
  -7   9   5 538.995 189.169   1
   7  -9   5 308.953 71.1663   6
   9  -7   5 308.856 65.3663   6
   7   9   5 258.059 83.3011   4
   9   7   6 168.215 125.533   3
   7   9   6 154.747 121.251   3
  -7   9   6 570.630 163.646   2
   9   7   6 27.6352 109.487   2
   7   9   6 65.8751 122.963   2
  -9   7   6 71.1828 221.173   1
  -9   7   6 135.665 141.619   2
   7   9   6 167.468 88.9588   6
   7  -9   6 94.7963 81.3704   6
   9  -7   6 90.2653 71.1290   6
   9   7   7 1036.54 141.370   2
  -7   9   7 1452.27 189.388   2
   7   9   7 1140.42 153.973   2
  -9   7   7 1207.60 166.886   2
  -7   9   7 1238.22 225.535   1
   7  -9   7 1162.30 119.504   6
   9  -7   7 1250.60 113.728   6
   9   7   7 1125.84 122.210   6
   7   9   7 1086.71 115.887   6
  -7   9   8 446.593 217.005   1
  -7   9   8 485.011 158.573   2
   7   9   8 367.898 129.461   2
  -9   7   8 321.981 142.558   2
   9   7   8 354.640 114.651   2
   7  -9   8 220.751 85.6564   6
   9   7   8 247.218 83.5076   6
   7   9   8 91.2428 86.9480   6
   9  -7   8 274.112 79.1414   6
  -8  -9   0-15.1514 394.007   5
   9   8   0 166.477 139.514   4
   8   9   0 61.2390 146.257   4
   8   9   1 13873.6 571.687   4
   9   8   1 13090.5 557.554   4
   8   9  -1 15197.4 592.678   4
   9   8  -1 13283.0 569.697   4
   8  -9   2 1677.24 99.3048   6
   9  -8   2 1599.84 89.6572   6
   8   9  -2 1749.69 197.234   4
  -8  -9   2 67.2162 223.633   5
   8   9   2 2067.35 177.658   4
   9   8   2 1775.48 161.346   4
   9   8  -2 1880.84 190.892   4
  -8  -9  -2 51.0707 268.057   5
  -9  -8  -2 304.160 375.354   5
  -9   8   3 9376.67 364.963   2
   8   9   3 9505.66 373.664   2
   9   8   3 7708.30 342.437   2
   8  -9   3 8442.76 331.601   6
   9  -8   3 8094.71 324.801   6
   8   9  -3 8346.48 401.314   4
   8   9   3 7542.91 376.762   4
  -8  -9   3 596.263 399.248   5
   9   8   3 8325.83 380.962   4
   9   8  -3 8188.01 400.116   4
  -9  -8  -3-152.851 448.167   5
   8   9   4 638.887 116.337   3
   9   8   4 593.031 116.466   3
  -8   9   4 854.361 150.800   2
   9   8   4 771.308 111.334   2
  -9   8   4 923.999 146.303   2
   8   9   4 720.332 123.108   2
   8  -9   4 949.975 85.2006   6
   9  -8   4 967.859 82.0234   6
  -9  -8   4 39.5827 191.969   5
  -8  -9   4 208.237 288.317   5
  -8  -9  -4 56.0501 283.413   5
   9   8  -4 750.478 140.473   4
   9   8   4 692.886 113.314   4
   8   9  -4 646.370 145.222   4
   8   9   4 721.243 117.521   4
  -9   8   5 7954.52 312.154   2
   8   9   5 4788.84 269.334   2
   9   8   5 4845.58 265.098   2
  -8   9   5 6005.41 295.016   2
   8   9   5 5333.43 270.446   3
   9   8   5 5327.73 272.527   3
   8  -9   5 6345.37 254.472   6
   9  -8   5 5865.23 251.105   6
   9   8   5 3917.11 245.736   4
   8   9   5 3640.89 247.260   4
   9   8   6-79.8003 121.213   3
   8   9   6 104.852 114.885   3
   8   9   6 73.1654 121.200   2
   9   8   6 140.202 117.003   2
  -8   9   6-12.5687 139.131   2
  -9   8   6-12.0141 135.921   2
   9   8   6-42.8643 81.7970   6
   8   9   6 85.9768 86.4087   6
   8  -9   6-62.1989 77.0924   6
   9  -8   6 13.7943 70.1450   6
  -8   9   7 101.895 199.074   1
  -8   9   7 60.1212 151.078   2
   8   9   7 135.427 125.901   2
  -9   8   7 364.652 149.887   2
   9   8   7 303.524 119.914   2
   8  -9   7 222.447 88.3300   6
   9  -8   7 293.893 78.3319   6
   9   8   7 239.041 89.6282   6
   8   9   7 317.610 86.5348   6
  -8   9   8 736.995 244.243   1
  -8   9   8 654.404 163.400   2
   8   9   8 513.380 133.874   2
  -9   8   8 573.848 153.165   2
   9   8   8 485.638 121.310   2
   9  -8   8 618.785 96.1728   6
   9   8   8 461.902 97.4913   6
   8   9   8 461.767 97.4592   6
   8  -9   8 323.188 90.8548   6
   9   9   0 172.355 155.344   4
  -9  -9   1-47.8672 399.131   5
   9   9   1-39.1836 145.013   4
   9   9  -1 42.9323 163.506   4
   9  -9   2 5668.00 225.979   6
   9   9  -2 5997.01 319.694   4
  -9  -9   2 223.818 369.310   5
   9   9   2 5381.32 290.723   4
  -9  -9  -2 16.7638 457.231   5
   9   9   3 30.4920 96.0793   2
   9  -9   3-11.9345 51.6167   6
   9   9   3 125.393 124.656   4
   9   9  -3 148.508 157.995   4
  -9   9   4 5707.65 271.724   2
   9   9   4 4751.34 250.338   3
   9   9   4 4441.70 240.726   2
   9  -9   4 5285.92 221.731   6
   9   9  -4 4927.90 286.500   4
   9   9   4 4384.33 253.965   4
   9   9   5-78.1643 105.135   3
  -9   9   5 99.9482 134.032   2
   9   9   5 70.3141 111.778   2
   9  -9   5 16.7629 61.0088   6
   9   9   5 3.18482 80.2434   4
   9   9   6 4167.98 235.177   3
  -9   9   6 4322.78 260.073   2
   9  -9   6 3942.39 208.857   6
   9   9   6 3758.67 219.558   6
  -9   9   7 4.74976 148.794   2
   9   9   7-32.6529 115.663   2
   9  -9   7 47.3895 76.1164   6
   9   9   7 58.0104 81.8393   6
  -9   9   8 426.376 161.763   2
   9   9   8 228.251 117.157   2
   9  -9   8 236.918 87.8666   6
   9   9   8 153.951 88.7634   6
  10   0   0 4940.35 251.457   4
  10   0   1-78.9641 93.1766   4
  10   0  -1-133.572 103.160   4
  10   0   2 3196.02 170.577   3
  10   0   2 2866.84 129.906   6
  10   0  -2 2730.07 172.486   4
  10   0   2 2761.67 161.637   4
  10   0   3-29.9036 74.3635   4
   0  10   3-41.5740 55.6881   3
  10   0  -3-74.0453 91.5115   4
  10   0   3-83.1606 92.1157   3
  10   0   3 21.7665 49.5514   6
 -10   0   3-30.1231 155.110   1
 -10   0   3-63.0715 65.9016   2
  10   0   3-81.8277 64.8430   2
   0  10   4 18403.8 614.963   2
   0  10   4 12182.6 538.374   3
   0  10   4 19705.1 623.555   1
  10   0   4 12737.0 548.228   2
 -10   0   4 13844.0 553.999   2
 -10   0   4 10874.8 577.497   1
  10   0   4 13180.2 549.760   6
   0  10   5 187.693 144.178   2
   0  10   5 282.618 193.835   1
 -10   0   5-3.81131 150.122   1
  10   0   5-124.325 92.4385   2
 -10   0   5-10.8583 56.2824   6
  10   0   5 64.1067 62.6910   6
   0  10   5 99.9828 71.4535   6
   0  10   5-81.7652 108.814   4
   0  10   6 2445.37 208.359   2
   0 -10   6 2666.58 172.833   6
  10   0   6 2289.67 147.122   6
   0  10   6 2685.39 155.817   6
 -10   0   6 1898.94 169.260   2
   0  10   6 2765.21 218.173   1
 -10   0   6 2069.92 206.279   1
   0 -10   7-37.9016 98.6006   6
   0  10   7 45.8572 73.7409   6
  10   0   7 12.3533 75.1523   6
   0  10   7 69.9077 154.588   2
   0  10   7-103.065 204.165   1
   0  10   8 195.698 84.3661   6
   0 -10   8 197.498 115.120   6
  10   0   8 163.179 76.2266   6
   0  10   8 184.988 153.850   1
   0  10   8 115.532 149.354   2
  10   0   9 85.9617 74.1422   6
   0 -10   9 27.8374 120.484   6
   0  10   9 131.590 145.493   2
  10  -1   0-9.59287 81.1250   4
  10   1   0 63.8202 97.5037   4
  10  -1   1 2710.29 142.047   3
  10  -1   1 2521.48 107.937   6
  10   1   1 2796.92 167.497   4
  10  -1   1 2546.57 156.800   4
  10   1  -1 2551.12 171.441   4
  10  -1  -1 2266.92 156.374   4
  10  -1   2 45623.7 1914.41   3
 -10   1   2 51683.3 1899.01   2
  10   1   2 52174.3 1923.18   3
 -10   1   2 32506.9 1913.41   1
 -10  -1   2 30878.9 1912.00   1
  10   1   2 55001.4 1899.34   2
  10  -1   2 52272.9 1906.17   6
  10  -1  -2 52185.1 1935.44   4
  10   1   2 54096.8 1935.41   4
  10  -1   2 54442.5 1933.34   4
  10   1  -2 51174.5 1939.50   4
 -10   1   3 1845.86 108.989   2
  10  -1   3 1778.71 132.860   3
   1  10   3 1728.69 106.787   3
  10   1   3 1684.25 104.722   2
  10   1   3 1971.55 141.119   3
  -1  10   3 1398.63 81.7600   3
 -10  -1   3 1104.00 145.609   1
 -10   1   3 1211.34 157.998   1
   1 -10   3 1910.54 123.566   6
  10  -1   3 1842.65 98.6210   6
  10   1   3 1726.38 100.175   6
  10  -1  -3 1595.30 124.296   4
  10   1  -3 1750.39 133.045   4
  10   1   3 1618.76 117.127   4
  10  -1   3 1810.67 124.600   4
  10   1   4 4732.50 225.233   2
 -10   1   4 4653.99 229.288   2
   1  10   4 4705.76 215.766   3
  10  -1   4 4990.39 250.379   3
   1  10   4 7399.67 310.389   2
  -1  10   4 6313.40 292.362   1
   1  10   4 6006.47 274.968   1
 -10  -1   4 5009.31 226.029   2
 -10  -1   4 3019.15 242.820   1
 -10   1   4 4514.63 283.841   1
 -10   1   4 4369.29 207.955   6
   1 -10   4 5183.01 238.489   6
  10  -1   4 4737.87 220.177   6
  10   1   4 4935.75 221.220   6
  10   1  -4 4480.44 234.780   4
   1  10  -4 4867.09 278.033   4
  10   1   4 4298.43 226.983   4
   1  10   4 3918.10 247.159   4
   1  10   5 2295.04 187.195   2
 -10   1   5 1726.93 150.958   2
  10   1   5 2490.14 172.027   3
  10   1   5 1807.71 141.007   2
  -1  10   5 3153.82 231.854   1
   1  10   5 2894.26 215.001   1
 -10   1   5 1974.67 204.063   1
 -10  -1   5 1702.70 204.186   1
 -10   1   5 1923.80 116.350   6
  -1 -10   5 2284.38 150.125   6
 -10  -1   5 1946.01 120.567   6
  10  -1   5 2110.45 130.684   6
  10   1   5 2328.16 134.069   6
  -1  10   5 2262.87 134.315   6
   1  10   5 2134.23 130.825   6
   1  10   5 1463.99 142.557   4
  -1  10   5 1418.54 136.225   4
  10   1   6 4241.36 244.580   3
   1  10   6 3584.76 243.762   2
 -10   1   6 3538.54 288.468   1
  10   1   6 2726.89 189.982   2
  -1  10   6 4242.61 259.330   1
   1  10   6 4066.41 252.783   1
 -10   1   6 2797.70 200.640   2
 -10  -1   6 2470.46 228.970   1
  -1 -10   6 3644.09 214.616   6
  10  -1   6 3407.03 186.151   6
 -10  -1   6 3391.88 184.962   6
  10   1   6 3392.68 186.534   6
  -1  10   6 3848.99 192.617   6
   1  10   6 3794.96 196.072   6
 -10   1   7 229.454 168.251   1
   1  10   7 303.004 181.339   1
  -1  10   7 358.158 170.666   1
   1  10   7 179.217 156.706   2
 -10   1   7 207.637 123.531   2
  -1 -10   7 136.818 112.616   6
  -1  10   7 128.365 81.9210   6
   1  10   7 101.140 87.2028   6
  10  -1   7 135.492 78.5072   6
  10   1   7 189.592 84.1944   6
   1  10   8 146.975 144.591   2
  -1  10   8 225.054 149.191   1
  -1 -10   8 177.871 114.886   6
   1 -10   8 230.984 110.293   6
   1  10   8 216.594 87.3143   6
  10  -1   8 268.709 79.8272   6
  10   1   8 126.682 82.3200   6
  -1  10   8 279.886 89.6506   6
   1  10   9 225.282 142.710   2
  10  -1   9 277.413 80.6581   6
  10   1   9 249.035 83.1575   6
   1  10   9 183.067 90.4507   6
   1 -10   9 166.369 113.985   6
  10  -2   0 2221.51 72.9496   6
  10  -2   0 2301.67 141.118   4
  10   2   0 2588.00 163.271   4
  10  -2   1 51010.3 1649.50   3
 -10   2   1 42684.4 1615.53   2
  10  -2   1 44605.8 1623.21   6
  10   2   1 49185.5 1669.08   4
  10  -2   1 48096.8 1662.76   4
  10  -2  -1 50963.5 1667.44   4
  10   2  -1 52252.8 1676.62   4
  10   2   2 3448.31 149.597   2
  10  -2   2 3189.67 175.948   3
 -10   2   2 3428.11 152.339   2
  10  -2   2 3424.39 149.098   6
  10   2  -2 3515.58 205.243   4
  10  -2  -2 3365.18 188.969   4
  10  -2   2 3326.54 182.702   4
  10   2   2 3398.66 190.969   4
 -10   2   3 10203.9 396.646   2
   2  10   3 9987.21 396.109   3
  10   2   3 9976.27 393.962   2
  10  -2   3 9978.69 417.450   3
   2  10   3 12431.6 435.420   1
 -10   2   3 7483.87 426.079   1
   2 -10   3 11116.7 417.187   6
  10  -2   3 9678.33 392.044   6
  10   2   3 9443.24 413.959   4
  10   2  -3 10964.8 430.581   4
   2  10   4 11868.1 479.457   3
   2  10   4 15894.6 554.767   2
  10   2   4 10872.1 482.266   2
  10  -2   4 11149.9 500.926   3
 -10   2   4 11344.1 486.468   2
  -2  10   4 13615.7 530.641   1
 -10   2   4 13177.7 562.076   1
 -10  -2   4 9293.27 516.984   1
   2  10   4 14444.9 525.344   1
  -2 -10   4 11650.8 498.657   6
   2 -10   4 12857.9 501.423   6
  10  -2   4 11258.1 479.129   6
  10   2   4 11517.1 483.523   6
   2  10   4 9892.48 506.007   4
  10   2   4 10250.7 486.564   4
  10   2  -4 10548.9 495.695   4
   2  10  -4 10501.0 534.079   4
  10   2   5 918.212 127.531   3
   2  10   5 793.256 96.8327   3
   2  10   5 621.337 151.388   2
   2  10   5 756.520 156.160   1
 -10  -2   5 525.147 141.193   1
 -10   2   5 507.888 122.961   2
  10   2   5 683.073 104.546   2
 -10   2   5 867.851 177.253   1
  -2  10   5 1366.30 188.737   1
  10  -2   5 628.105 79.3017   6
 -10  -2   5 642.416 80.5549   6
  -2 -10   5 837.952 115.077   6
   2 -10   5 751.726 98.3981   6
  10   2   5 789.670 84.4154   6
  -2  10   5 939.458 94.1173   6
  -2  10   5 509.844 94.6137   4
   2  10   5 509.474 102.757   4
  10   2   6 277.302 145.220   3
  -2 -10   6 342.154 110.359   6
   2  10   6 349.680 90.4218   6
  10   2   6 180.879 75.9759   6
  -2  10   6 342.763 81.2562   6
  10  -2   6 134.195 71.9747   6
 -10  -2   6 263.107 84.7809   6
 -10   2   6 423.444 189.550   1
   2  10   6 414.537 151.813   1
  -2  10   6 434.841 183.144   1
 -10   2   6 91.4427 125.806   2
  10   2   6 21.0023 104.617   2
   2  10   6 449.776 157.345   2
   2  10   7 2078.18 204.172   2
 -10   2   7 1913.65 171.698   2
  -2  10   7 2767.98 235.045   1
   2  10   7 2164.88 193.496   1
 -10   2   7 2026.24 208.329   1
  10   2   7 1931.48 155.987   2
  -2 -10   7 2062.84 175.254   6
  10  -2   7 2008.83 143.243   6
  10   2   7 2070.75 149.004   6
  -2  10   7 2300.16 147.187   6
   2  10   7 2302.44 162.201   6
   2  10   8 289.715 150.949   2
  -2  10   8 370.762 160.990   1
   2  10   8 365.015 90.8609   6
  10  -2   8 417.214 86.4757   6
  10   2   8 386.985 86.1719   6
  -2  10   8 428.444 84.8202   6
  -2 -10   8 467.952 132.127   6
   2  10   9 149.974 146.483   2
  10  -2   9 75.1558 69.8302   6
  10   2   9-6.76629 70.2202   6
   2  10   9 10.9864 80.5477   6
   2 -10   9 116.869 109.359   6
  10  -3   0 81.5377 66.9469   3
  10  -3   0-63.0218 85.2164   4
  10   3   0-75.0179 109.326   4
  10   3   1 1728.67 80.9679   2
  10  -3   1 1886.17 131.716   4
  10  -3   1 1671.42 115.691   3
 -10   3   1 1764.54 87.5951   2
  10  -3   1 1883.66 81.0823   6
  10   3   1 1901.06 150.026   4
  10   3  -1 2153.15 163.905   4
 -10   3   2 4313.48 188.198   2
  10   3   2 4049.00 183.736   2
  10  -3   2 4320.67 208.395   3
  10  -3   2 4433.24 182.060   6
  10   3   2 4577.38 232.460   4
  10   3  -2 4658.13 243.461   4
 -10   3   3 22065.3 833.585   2
   3  10   3 19625.9 830.193   3
  10  -3   3 21300.4 847.123   3
  10   3   3 20340.4 828.055   2
 -10   3   3 15789.9 853.247   1
   3  10   3 27247.3 863.142   1
 -10  -3   3 14407.6 839.830   1
   3 -10   3 24259.7 847.087   6
  10  -3   3 21423.4 828.488   6
   3  10  -3 23452.2 897.890   4
   3  10   3 20294.4 870.109   4
  10   3  -3 22487.4 869.395   4
  10   3   3 20355.8 852.412   4
 -10   3   4 1600.54 133.354   2
   3  10   4 3409.75 273.469   2
  -3  10   4 4123.55 242.849   2
  10   3   4 1480.92 118.324   2
   3  10   4 1672.28 117.593   3
  10   3   4 1806.09 142.925   3
  10  -3   4 1812.92 157.689   3
  -3  10   4 2010.83 194.865   1
   3  10   4 2167.77 180.006   1
 -10   3   4 1798.95 194.249   1
 -10  -3   4 1084.46 137.955   1
   3 -10   4 1620.04 117.100   6
  -3 -10   4 1572.64 135.662   6
  10  -3   4 1548.27 104.603   6
  10   3   4 1487.18 106.487   6
   3  10   4 1268.31 149.894   4
  10   3  -4 1430.21 130.449   4
   3  10  -4 1326.94 183.208   4
  10   3   4 1330.42 118.279   4
  10   3   5 30313.1 1269.35   2
 -10   3   5 33481.9 1277.58   2
  -3  10   5 34993.0 1304.30   2
   3  10   5 31618.7 1293.00   2
  10   3   5 30902.1 1281.57   3
   3  10   5 34566.9 1271.82   3
 -10   3   5 31296.6 1312.62   1
   3  10   5 37528.0 1301.61   1
  -3  10   5 41192.7 1336.04   1
  -3 -10   5 35752.6 1293.65   6
   3 -10   5 33152.1 1276.68   6
  10  -3   5 30676.9 1264.09   6
  10   3   5 29786.0 1266.74   6
  -3  10   5 34969.6 1269.03   6
   3  10   5 23641.8 1268.60   4
  10   3   5 26339.9 1257.67   4
  10   3   6 117.155 144.414   3
   3  10   6 346.104 94.6268   6
   3 -10   6 245.610 91.4598   6
  -3  10   6 221.923 77.1760   6
  10   3   6 196.198 85.6373   6
  10  -3   6 72.2072 78.9952   6
  -3 -10   6 257.769 111.015   6
 -10   3   6 307.147 174.761   1
  -3  10   6 552.542 171.024   2
   3  10   6 541.232 177.768   1
 -10   3   6 253.684 135.677   2
  -3  10   6 915.923 216.842   1
  10   3   6 42.5599 105.012   2
   3  10   6 102.069 150.837   2
  -3  10   7 3248.79 253.019   2
   3  10   7 3240.53 238.910   2
   3  10   7 3489.50 229.278   1
  10   3   7 2853.12 194.178   2
 -10   3   7 3604.17 227.946   2
  -3  10   7 3536.05 262.201   1
 -10   3   7 3104.54 275.167   1
  -3 -10   7 3350.03 227.677   6
   3 -10   7 3547.71 212.606   6
  10  -3   7 3194.34 187.627   6
  -3  10   7 3576.48 193.422   6
  10   3   7 3285.54 191.191   6
   3  10   7 3817.99 206.826   6
   3  10   8 94.9714 148.016   2
  -3  10   8 181.284 161.548   2
  -3  10   8 44.9435 163.779   1
 -10   3   8 214.771 126.349   2
   3  10   8-11.3467 85.0189   6
  10  -3   8 148.793 75.6685   6
  10   3   8 81.5179 79.5792   6
  -3 -10   8 137.630 119.383   6
  -3  10   9 155.381 156.697   2
   3  10   9 193.409 136.716   2
  10  -3   9 284.386 83.1739   6
   3  10   9 293.820 85.4812   6
   4  10   0 9304.56 423.475   4
  10   4   0 10269.1 418.446   4
 -10   4   1 55384.0 2087.30   2
  10   4   1 50447.1 2083.46   2
  10  -4  -1 50650.3 2089.72   3
  10  -4   1 52791.4 2099.59   3
  10  -4   1 54155.8 2082.29   6
  10   4   1 57741.6 2135.18   4
   4  10   1 54857.0 2142.81   4
  10   4  -1 62231.8 2144.19   4
   4  10  -1 54918.4 2148.53   4
  10   4   2 47344.7 1945.88   2
 -10   4   2 49797.1 1948.67   2
  10  -4   2 50140.1 1963.66   3
  10  -4   2 49629.6 1944.71   6
  10   4  -2 54199.2 1998.39   4
   4  10   2 50308.1 1998.38   4
  10   4   2 49539.5 1983.06   4
   4  10  -2 52666.2 2012.59   4
 -10   4   3 17640.6 681.737   2
  10   4   3 14919.3 672.684   2
  10  -4   3 16055.7 691.999   3
 -10   4   3 15842.4 722.501   1
   4  10   3 19404.3 697.148   1
   4 -10   3 17132.1 684.242   6
  10  -4   3 16501.8 671.629   6
   4  10  -3 19161.6 759.859   4
  10   4  -3 16419.5 709.680   4
  10   4   3 15426.3 695.804   4
   4  10   3 17391.0 729.435   4
 -10   4   4 23887.0 937.567   2
   4  10   4 29883.4 995.246   2
   4  10   4 22915.3 934.571   3
  10   4   4 21885.0 942.855   3
  10   4   4 20152.7 926.956   2
  10  -4   4 24665.6 956.552   3
  -4  10   4 29472.0 1000.26   1
   4  10   4 28222.5 962.279   1
 -10   4   4 23915.1 983.191   1
   4 -10   4 22661.3 934.555   6
  10  -4   4 21845.7 924.287   6
  -4  10   4 23222.7 925.243   6
  10   4   4 20915.8 926.645   6
   4  10   4 21090.3 958.062   4
   4  10  -4 24312.6 989.937   4
  10   4   4 20171.8 937.386   4
  10   4  -4 20744.5 947.426   4
  10   4   5 325.206 73.6667   4
  10   4   5 683.764 126.241   3
   4  10   5 635.938 102.255   3
  -4  10   5 647.513 202.215   1
   4  10   5 599.404 139.541   1
  -4  10   5 800.143 165.515   2
   4  10   5 603.470 151.643   2
 -10   4   5 768.317 207.766   1
 -10   4   5 550.486 123.699   2
  10   4   5 339.758 102.761   2
  10   4   5 531.593 84.4367   6
   4 -10   5 717.874 96.6778   6
  -4  10   5 600.948 76.4953   6
  10  -4   5 491.058 81.6556   6
  -4 -10   5 505.630 112.248   6
   4  10   5 455.483 97.2075   4
   4  10   6 19554.1 931.689   2
 -10   4   6 23088.6 929.172   2
  10   4   6 23402.9 942.932   3
  10   4   6 18675.4 908.111   2
  -4  10   6 22696.1 947.225   2
  -4 -10   6 24628.9 949.823   6
  10  -4   6 20708.4 904.723   6
  -4  10   6 22367.6 905.916   6
  10   4   6 20463.7 911.358   6
   4 -10   6 22649.5 922.767   6
   4  10   6 22986.6 925.880   6
   4  10   6 27758.3 960.967   1
  -4  10   6 28588.0 1002.24   1
 -10   4   6 22520.0 964.188   1
 -10   4   7 1590.62 166.222   2
  -4  10   7 1742.03 201.006   2
  -4  10   7 1758.24 225.767   1
   4  10   7 1103.43 169.204   2
 -10   4   7 1999.84 267.540   1
  10   4   7 1125.13 137.136   2
   4 -10   7 1595.62 140.361   6
  10  -4   7 1514.27 123.214   6
  10   4   7 1359.96 122.333   6
   4  10   7 1551.79 131.659   6
  -4 -10   7 1455.65 163.866   6
  -4  10   8 816.492 222.043   1
 -10   4   8 907.273 199.045   1
  -4  10   8 962.784 180.142   2
   4  10   8 880.795 154.767   2
 -10   4   8 1055.13 145.127   2
  10   4   8 931.639 122.948   2
   4 -10   8 864.353 125.120   6
   4  10   8 782.726 110.620   6
  10  -4   8 824.259 98.7422   6
   4  10   9 191.138 133.117   2
   4 -10   9 42.7150 102.713   6
  10  -4   9-16.5141 70.7126   6
  10  -5   0 58.6600 59.3751   3
  10   5   0-34.1741 128.227   4
   5  10   0-55.2451 143.751   4
  10  -5   1 10280.5 446.373   3
  10  -5   1 10874.8 424.850   6
   5  10  -1 9634.71 500.077   4
  10   5   1 10601.6 488.769   4
   5  10   1 10171.1 495.890   4
  10   5  -1 11148.3 500.378   4
 -10   5   2 34784.5 1298.57   2
  10  -5   2 29907.1 1302.71   3
  10   5   2 28886.0 1290.31   2
   5  10   2 36512.5 1302.57   1
  -5 -10   2 25165.6 1462.61   5
   5 -10   2 33124.5 1305.26   6
  10  -5   2 33188.3 1287.87   6
   5  10  -2 37226.2 1382.40   4
  10   5  -2 34715.7 1349.73   4
  10   5   2 32954.2 1331.96   4
   5  10   2 34508.4 1358.80   4
  10   5   3 17593.4 788.428   2
 -10   5   3 19879.2 797.118   2
  10   5   3 18925.0 806.111   3
  10  -5   3 20323.1 812.772   3
   5  10   3 23884.7 810.906   1
   5 -10   3 20584.7 798.165   6
  10  -5   3 18724.6 783.787   6
  10   5  -3 19547.7 831.146   4
   5  10   3 19216.9 835.740   4
  10   5   3 18338.9 814.539   4
   5  10  -3 21590.1 868.918   4
   5  10   4 2310.85 183.034   2
 -10   5   4 2166.12 159.248   2
   5  10   4 2078.87 148.692   3
  10   5   4 1992.17 140.010   2
  10   5   4 2448.29 167.955   3
   5  10   4 2439.08 164.556   1
 -10   5   4 2271.68 218.479   1
   5 -10   4 2520.43 140.558   6
  10  -5   4 2253.56 125.574   6
  -5  10   4 2390.58 125.235   6
   5  10   4 2037.79 174.148   4
  10   5   4 1874.48 145.410   4
   5  10  -4 2281.63 206.535   4
  10   5  -4 1936.14 171.733   4
  10   5   5 9228.53 447.868   2
   5  10   5 10614.1 477.103   2
  -5  10   5 11364.9 492.323   2
  10   5   5 10749.1 469.066   3
   5  10   5 9973.44 446.747   3
 -10   5   5 11458.0 465.417   2
  -5  10   5 12563.1 521.151   1
 -10   5   5 14593.9 575.932   1
   5  10   5 13277.0 481.343   1
   5 -10   5 11032.7 454.318   6
  10  -5   5 10171.4 439.105   6
  -5  10   5 11604.8 441.700   6
  10   5   5 10647.0 453.056   6
  10   5   5 7638.40 431.501   4
   5  10   5 8129.68 453.775   4
  -5  10   6 8051.30 385.932   2
   5  10   6 6422.93 359.234   2
  10   5   6 7627.82 364.058   3
 -10   5   6 6564.71 347.977   2
  10   5   6 5649.15 328.636   2
   5  10   6 7485.53 345.236   3
   5 -10   6 7690.36 342.515   6
  10  -5   6 6947.49 324.648   6
  -5  10   6 7474.31 318.053   6
  10   5   6 6107.37 322.711   6
   5  10   6 7304.39 341.001   6
 -10   5   6 6540.09 401.626   1
   5  10   6 7034.08 343.381   1
   5  10   7 2075.71 186.448   2
  -5  10   7 2287.78 216.634   2
  10   5   7 1811.41 157.326   2
 -10   5   7 2335.35 187.840   2
 -10   5   7 2722.58 288.134   1
  -5  10   7 2725.67 248.306   1
   5 -10   7 2225.58 160.779   6
  10  -5   7 2069.90 142.538   6
   5  10   7 1975.58 153.960   6
  -5  10   8 122.226 215.686   1
 -10   5   8 263.241 169.069   1
  -5  10   8 164.311 155.991   2
   5  10   8 117.886 132.396   2
 -10   5   8-3.88150 118.858   2
  10   5   8-6.25137 95.5919   2
   5  10   8 110.986 87.4973   6
   5 -10   8 4.57358 95.7771   6
  10  -5   8 34.1255 76.5655   6
  -5  10   9 445.297 155.857   2
  10  -6   0 871.254 74.7330   3
   6  10   0 857.505 178.148   4
  10   6   0 789.889 144.632   4
  10  -6  -1 3781.73 181.052   3
  10  -6   1 4185.25 203.051   3
  10  -6   1 4464.16 178.070   6
   6  10   1 4905.80 285.586   4
   6  10  -1 5438.76 316.808   4
  10   6   1 4436.63 257.025   4
  10   6  -1 4029.82 260.793   4
  10  -6   2 76.2177 93.5759   3
 -10   6   2 73.4797 92.5151   2
  10   6   2 125.606 72.7714   2
   6  10   2 131.533 83.3050   1
  10  -6   2 127.764 37.2200   6
   6 -10   2 12.7144 60.1488   6
  10   6  -2 43.8263 127.102   4
  10   6   2 33.4032 121.049   4
   6  10   2 93.1992 134.323   4
   6  10  -2 110.170 159.436   4
  10  -6   3 1858.89 146.758   3
  10   6   3 1376.76 117.978   2
 -10   6   3 1646.48 137.677   2
  10   6   3 2562.13 158.355   3
   6  10   3 2184.04 137.345   1
   6 -10   3 1963.23 118.498   6
  10  -6   3 1819.09 101.069   6
  -6  10   3 1595.04 92.3328   6
   6  10  -3 1447.48 198.235   4
   6  10   3 1743.50 170.728   4
  10   6  -3 1691.42 170.518   4
  10   6   3 1682.05 145.150   4
   6  10   4 7573.62 378.795   2
  -6  10   4 9347.94 402.693   2
 -10   6   4 8781.06 376.460   2
  10   6   4 7111.90 356.581   2
   6  10   4 7553.72 362.188   3
  10   6   4 7746.81 371.878   3
 -10   6   4 8959.36 428.489   1
   6  10   4 9100.69 368.189   1
   6 -10   4 8583.01 361.211   6
  10  -6   4 8617.38 353.220   6
  -6  10   4 8529.09 343.188   6
   6  10   4 6792.00 386.370   4
  10   6   4 7609.46 373.891   4
   6  10  -4 8086.35 417.843   4
  10   6  -4 7964.02 387.720   4
  10   6   5 518.561 125.220   3
   6  10   5 654.290 112.261   3
  10   6   5 361.932 79.8774   4
   6  10   5 744.564 130.238   1
 -10   6   5 590.603 204.096   1
  -6  10   5 682.799 168.555   2
   6  10   5 639.358 131.166   2
 -10   6   5 615.005 130.509   2
  10   6   5 665.383 108.726   2
  -6  10   5 648.538 189.619   1
   6 -10   5 571.239 86.3379   6
  10  -6   5 619.770 78.6993   6
  10   6   5 445.495 82.7337   6
   6  10   5 325.919 89.7349   4
 -10   6   6 4913.10 277.648   2
  10   6   6 3630.85 245.880   2
  -6  10   6 5560.28 306.304   2
   6  10   6 4746.05 275.839   2
  10   6   6 4825.10 273.447   3
   6  10   6 5158.53 265.134   3
   6 -10   6 5093.29 254.000   6
  10  -6   6 4602.13 236.532   6
   6  10   6 5008.32 253.746   6
 -10   6   6 4301.33 325.149   1
  10   6   7 1222.99 135.248   2
  -6  10   7 1505.36 231.414   1
 -10   6   7 1293.99 221.024   1
  -6  10   7 1580.28 188.345   2
   6  10   7 1082.56 157.866   2
 -10   6   7 1150.31 168.671   2
   6 -10   7 1209.21 122.582   6
  10  -6   7 1153.86 108.044   6
   6  10   7 1250.21 124.637   6
  -6  10   8-212.644 220.663   1
 -10   6   8 63.5330 167.306   1
  -6  10   8 50.5655 152.554   2
   6  10   8 193.938 130.232   2
 -10   6   8 63.7481 132.604   2
  10   6   8 29.0158 99.0478   2
   6  10   8-42.0966 83.4788   6
  10  -6   8-9.76053 72.0241   6
   6 -10   8 67.6582 98.9218   6
  10  -7   0-37.9495 61.7945   3
   7  10   0-25.2960 160.045   4
  10   7   0-14.5629 155.045   4
  10  -7   1 2911.81 158.375   3
  10   7  -1 3275.96 244.930   4
   7  10  -1 3197.59 250.956   4
   7  10   1 3115.30 238.071   4
  10   7   1 3099.43 233.237   4
  10  -7   2 1116.37 115.656   3
  10   7   2 1200.38 108.151   2
   7 -10   2 988.438 87.1257   6
  10  -7   2 1065.30 66.5853   6
   7  10   2 1099.86 162.110   4
  10   7  -2 1081.45 164.807   4
  10   7   2 1150.38 141.821   4
   7  10  -2 1027.77 178.536   4
  10   7   3 1001.72 106.706   2
 -10   7   3 1017.08 125.587   2
   7  10   3 1203.14 98.3569   1
  -7 -10  -3-189.206 297.316   5
   7 -10   3 1199.05 98.0484   6
  -7 -10   3 187.149 217.156   5
  10  -7   3 1099.22 75.5603   6
  10   7   3 913.017 132.738   4
   7  10   3 917.649 144.042   4
   7  10  -3 864.410 172.429   4
  10   7  -3 1307.44 165.730   4
 -10  -7   3 59.4435 289.240   5
   7  10   4 114.031 100.895   3
  10   7   4 30.0085 99.3767   3
   7  10   4 295.662 107.425   1
  -7  10   4-10.1590 139.354   2
  10   7   4 126.605 93.6917   2
 -10   7   4 397.436 116.771   2
 -10   7   4 77.0814 176.467   1
   7  10   4 76.3210 116.910   2
   7 -10   4 221.201 70.8430   6
  10  -7   4 167.102 55.7684   6
  10   7   4 194.706 91.9898   4
   7  10   4 185.423 105.068   4
   7  10  -4 168.767 136.080   4
  10   7  -4 161.410 120.965   4
  10   7   5 25.2127 77.3613   4
   7  10   5 20.9218 102.447   3
  10   7   5-80.6884 115.924   3
   7  10   5 119.701 103.049   1
  -7  10   5 70.1169 141.419   2
   7  10   5 95.8995 114.459   2
 -10   7   5 356.855 129.683   2
  10   7   5 46.1205 93.9547   2
  -7  10   5-26.1483 182.625   1
  10  -7   5 86.2702 60.3316   6
  10   7   5-16.1660 76.4617   6
   7 -10   5 240.826 80.7240   6
   7  10   5-13.2179 86.9565   4
  10   7   6 89.5747 118.540   3
   7  10   6 98.9434 114.616   3
  -7  10   6 434.788 266.620   1
   7  10   6 208.746 132.930   2
 -10   7   6-228.830 139.761   2
  10   7   6 65.0161 109.092   2
 -10   7   6 38.3939 211.904   1
  -7  10   6 214.299 161.835   2
   7 -10   6 183.195 83.5236   6
   7  10   6 48.9793 88.5677   6
  10  -7   6 63.8261 67.9686   6
  -7  10   7-6.45010 202.859   1
  -7  10   7 142.392 161.339   2
 -10   7   7-53.3580 182.146   1
   7  10   7 226.843 132.549   2
 -10   7   7 170.162 143.176   2
  10   7   7-28.3897 113.214   2
   7 -10   7 71.6062 82.2531   6
  10  -7   7 12.6260 69.7150   6
   7  10   7 25.3914 82.0989   6
  -7  10   8 404.284 156.661   2
   7  10   8 219.734 126.924   2
 -10   7   8 220.073 183.066   1
 -10   7   8 317.298 141.467   2
  10   7   8 71.4957 105.178   2
  -7  10   8 434.273 236.230   1
   7 -10   8 48.7594 99.5724   6
   7  10   8 145.339 85.0801   6
  10  -7   8 61.9506 80.4050   6
  10   8   0 1503.19 175.057   4
   8  10   0 1912.01 200.574   4
   8  10  -1 122.630 156.811   4
  10   8   1 8.91121 123.794   4
   8  10   1-136.535 141.690   4
  10   8  -1 219.840 150.706   4
  10  -8   2 578.410 55.3005   6
   8  10   2 529.861 157.662   4
   8  10  -2 390.949 180.964   4
  10   8   2 654.294 154.954   4
  10   8  -2 664.393 177.318   4
  10   8   3 814.449 104.721   2
 -10   8   3 887.048 129.150   2
  10  -8   3 1065.47 73.9941   6
  -8 -10  -3 132.076 274.407   5
   8 -10   3 1096.08 89.7989   6
   8  10   3 898.084 146.734   4
 -10  -8   3 170.406 334.322   5
  10   8   3 1068.82 140.193   4
   8  10  -3 1114.62 180.779   4
  10   8  -3 1237.00 175.481   4
   8  10   4 1633.91 155.367   2
  10   8   4 1630.55 149.828   3
 -10   8   4 3036.56 174.739   2
  10   8   4 1767.65 137.314   2
   8  10   4 1392.79 149.438   3
 -10   8   4 3103.20 238.783   1
  -8  10   4 1567.84 177.477   2
   8 -10   4 2062.95 125.758   6
  10  -8   4 1896.42 112.493   6
   8  10   4 1726.74 171.138   4
   8  10  -4 2168.91 208.934   4
 -10  -8   4 220.449 249.283   5
  10   8   4 1534.33 142.764   4
  10   8  -4 1792.70 176.271   4
   8  10   5 135.517 103.446   3
  10   8   5 3.40104 112.746   3
 -10   8   5 381.027 225.561   1
   8  10   5 188.646 114.531   2
 -10   8   5 235.497 133.325   2
  10   8   5 124.825 106.166   2
  -8  10   5 42.8824 140.350   2
  -8  10   5 136.812 189.122   1
   8 -10   5 168.807 74.1443   6
  10  -8   5 153.014 64.9399   6
  10   8   5 148.839 81.6973   4
   8  10   5 111.631 88.5524   4
   8  10   6 344.972 122.071   3
  10   8   6 7.66069 118.766   3
  -8  10   6 249.334 159.890   2
   8  10   6-67.2844 122.656   2
 -10   8   6 558.094 145.338   2
 -10   8   6 322.568 224.020   1
  10   8   6 49.6409 109.274   2
  -8  10   6 392.759 272.808   1
   8 -10   6 85.0068 83.6816   6
   8  10   6 145.523 92.1978   6
  10  -8   6 130.085 69.3349   6
 -10   8   7 206.662 207.590   1
  -8  10   7 496.079 168.256   2
   8  10   7 304.612 131.112   2
 -10   8   7 170.792 139.013   2
  10   8   7 381.182 119.212   2
  -8  10   7 291.810 205.691   1
   8 -10   7 258.524 87.5833   6
  10  -8   7 294.417 80.8232   6
   8  10   7 189.599 89.3685   6
 -10   8   8 324.045 230.578   1
  -8  10   8 348.693 156.263   2
   8  10   8 304.506 128.539   2
 -10   8   8 260.754 141.559   2
  10   8   8 205.858 111.179   2
  -8  10   8 164.662 264.533   1
   8 -10   8 234.221 101.986   6
  10  -8   8 193.371 81.1435   6
  10   8   8 173.771 83.7826   6
   8  10   8 106.495 89.5118   6
   9  10   0 58.9897 153.906   4
  -9 -10   0 14.2814 359.826   5
 -10  -9   0 60.2697 380.787   5
  10   9   0 35.2406 143.346   4
   9  10  -1 1863.38 215.131   4
  10   9   1 1779.39 187.884   4
   9  10   1 2031.51 206.261   4
  10   9  -1 1730.30 204.809   4
  10  -9   2 788.507 70.8612   6
   9  10   2 1001.24 161.068   4
 -10  -9  -2 693.441 477.435   5
 -10  -9   2 182.313 398.856   5
  10   9   2 926.086 153.179   4
  10   9  -2 847.552 192.766   4
   9  10  -2 1012.44 189.316   4
 -10   9   3 82.5319 121.874   2
  10   9   3 87.3850 89.5572   2
   9  10   3 255.708 175.873   2
   9 -10   3 92.8141 57.3336   6
  10  -9   3 82.2434 48.7960   6
  10   9   3 112.208 112.907   4
  10   9  -3 53.9443 137.052   4
 -10  -9  -3 143.086 282.139   5
   9  10  -3-103.268 155.088   4
  -9 -10  -3 202.274 324.860   5
   9  10   3 4.44425 118.336   4
   9  10   4 1768.73 158.571   3
  10   9   4 1742.70 160.114   3
  -9  10   4 1937.28 184.784   2
   9  10   4 1620.95 153.780   2
 -10   9   4 2562.98 182.391   2
  10   9   4 1726.45 141.008   2
 -10   9   4 2798.94 268.836   1
 -10  -9   4 135.571 236.856   5
   9 -10   4 2156.34 125.719   6
  10  -9   4 2119.01 118.904   6
  -9 -10  -4 168.283 365.346   5
   9  10   4 1488.63 156.173   4
   9  10  -4 1982.40 204.987   4
  10   9   4 1763.79 157.269   4
  10   9  -4 1784.33 185.951   4
 -10   9   5 2023.47 177.046   2
  10   9   5 1178.35 141.439   3
   9  10   5 1192.94 134.562   3
  10   9   5 1144.44 135.749   2
  -9  10   5 1416.81 172.410   2
   9  10   5 1233.71 143.581   2
 -10   9   5 1949.10 235.434   1
   9 -10   5 1440.78 111.785   6
  10  -9   5 1329.91 103.824   6
   9  10   5 850.274 116.760   4
  10   9   5 1089.08 120.808   4
   9  10   6 11.0260 107.238   3
  10   9   6 208.568 112.610   3
  -9  10   6 126.985 147.558   2
   9  10   6 24.8115 119.999   2
 -10   9   6 207.734 146.779   2
  10   9   6 78.9786 113.716   2
  10  -9   6 77.0556 73.3480   6
   9  10   6 46.7758 85.3802   6
   9 -10   6 38.2559 78.0538   6
   9  10   7 327.157 124.291   2
  -9  10   7 439.416 158.951   2
 -10   9   7 369.803 147.713   2
  10   9   7 338.906 114.700   2
   9 -10   7 188.464 82.1948   6
  10  -9   7 285.632 84.4618   6
  10   9   7 328.311 92.3227   6
   9  10   7 252.347 86.8591   6
  -9  10   8 512.695 161.140   2
   9  10   8 370.664 123.927   2
 -10   9   8 282.701 146.685   2
  10   9   8 394.701 114.442   2
   9 -10   8 493.966 105.817   6
  10  -9   8 341.492 88.4231   6
  10   9   8 389.588 90.8570   6
   9  10   8 365.444 94.7685   6
 -10 -10   0 169.748 472.308   5
  10  10   0 2889.04 233.911   4
  10  10  -1-144.075 153.601   4
 -10 -10  -1 148.006 420.218   5
 -10 -10   1-17.2275 396.175   5
  10  10   1-131.505 149.354   4
 -10 -10  -2 62.9196 282.145   5
  10  10   2 951.074 156.586   4
 -10 -10   2 53.5100 244.676   5
  10  10  -2 1020.69 175.816   4
  10  10   3 59.7398 95.6353   2
  10 -10   3-25.3298 57.0454   6
 -10 -10   3 48.3886 280.209   5
  10  10   3-194.954 142.659   4
  10  10  -3-68.9094 161.332   4
  10  10   4 189.620 120.947   3
  10  10   4 259.968 105.229   2
 -10  10   4 415.721 146.390   2
  10 -10   4 401.668 71.6185   6
  10  10   4 362.270 115.687   4
  10  10  -4 186.419 146.727   4
  10  10   5 128.478 110.594   3
 -10  10   5 145.650 145.346   2
  10  10   5 28.2774 112.392   2
  10 -10   5 35.3279 68.5392   6
  10  10   5 135.719 92.2815   4
  10  10   6 2004.92 169.771   2
  10  10   6 2085.68 172.958   3
  10 -10   6 2389.42 154.313   6
  10 -10   7-3.43886 75.6566   6
  10  10   7 121.458 86.4094   6
 -10  10   7 14.0564 143.073   2
  10  10   7 154.028 114.430   2
  10 -10   8 458.735 100.343   6
  10  10   8 393.878 89.9684   6
 -10  10   8 267.783 149.166   2
  10  10   8 336.345 114.839   2
  11   0   0-50.1399 101.406   4
  11   0   1 2192.70 155.185   4
  11   0  -1 1963.99 162.278   4
  11   0   2-52.6222 97.1656   3
  11   0   2 25.4718 78.6799   4
  11   0  -2 20.4010 92.1934   4
 -11   0   2-19.7288 101.592   1
  11   0   2-1.13870 39.4635   6
   0  11   3 32337.3 1393.71   3
  11   0   3 37796.6 1421.26   3
 -11   0   3 28763.2 1431.23   1
  11   0   3 38422.2 1404.49   6
  11   0   3 38658.9 1426.57   4
  11   0  -3 40622.4 1439.76   4
  11   0   4 70.3374 112.958   3
   0  11   4 32.4552 143.863   1
 -11   0   4 16.2884 138.399   1
 -11   0   4-26.8612 76.9009   2
  11   0   4 25.8946 56.1212   6
   0  11   5 14400.5 616.614   2
 -11   0   5 14073.6 576.490   2
 -11   0   5 10846.7 607.143   1
  11   0   5 13191.1 571.768   6
   0  11   5 15307.5 581.905   6
   0  11   5 11163.7 590.218   4
  11   0   6-172.373 141.360   3
 -11   0   6-38.3578 147.245   1
   0  11   6-51.6213 153.684   2
   0  11   6 88.7415 157.288   1
  11   0   6-88.0696 73.8244   6
   0  11   6-27.4432 76.8604   6
   0  11   7 896.516 174.730   2
   0  11   7 1176.38 218.433   1
   0 -11   7 797.732 133.227   6
   0  11   7 856.358 102.634   6
  11   0   7 710.111 97.2345   6
   0  11   8-115.247 153.409   2
   0  11   8 29.7158 146.307   1
   0  11   8-17.9533 78.0020   6
  11   0   8-16.2887 71.1567   6
   0 -11   8 42.8118 118.147   6
   0  11   9 244.639 145.744   2
  11  -1   0 917.087 118.122   4
  11   1   0 1174.35 134.540   4
  11  -1   1 7094.94 285.466   3
  11  -1   1 7208.67 258.124   6
  11  -1  -1 7770.15 315.588   4
  11   1  -1 8236.93 325.319   4
  11   1   1 8280.37 317.858   4
  11  -1   1 7902.62 309.541   4
  11   1  -2 261.183 105.683   4
  11  -1   2 379.845 90.4900   4
  11  -1   2 288.372 81.1044   3
  11  -1  -2 252.365 102.221   4
  11   1   2 290.778 93.2895   4
  11   1   2 509.129 97.9494   3
  11  -1   2 323.640 43.1730   6
 -11  -1   2 160.711 118.394   1
 -11   1   2 204.314 107.702   1
  11   1   3 68.7374 104.950   3
   1  11   3 209.841 70.2758   3
  11  -1   3 228.223 85.8005   4
  11   1   3 280.733 80.9265   4
  11   1  -3 134.094 98.5196   4
  11  -1   3 252.222 98.8599   3
  11  -1  -3 76.7019 90.8585   4
 -11  -1   3 136.225 114.041   1
 -11   1   3 175.436 134.673   1
 -11   1   3 231.040 65.7761   2
  11   1   3 339.797 64.9584   2
  11   1   3 248.870 56.6490   6
  11  -1   3 233.186 52.6822   6
 -11   1   4 12196.1 474.553   2
   1  11   4 11034.9 461.987   3
  11  -1   4 11464.4 493.102   3
  -1  11   4 14605.9 533.779   1
  11   1   4 11128.9 466.752   2
   1  11   4 15031.0 526.048   1
 -11   1   4 9050.56 508.992   1
 -11  -1   4 6966.61 481.780   1
   1 -11   4 13690.0 498.612   6
  11  -1   4 11441.9 469.920   6
  11   1   4 11464.9 471.819   6
   1  11  -4 11821.8 530.820   4
   1  11   4 10665.1 503.594   4
  11   1  -4 10703.0 490.363   4
  11   1   4 10769.9 481.928   4
  -1  11   5 910.410 175.789   1
   1  11   5 739.528 167.806   2
 -11   1   5 522.481 167.004   1
   1  11   5 1174.88 205.291   1
 -11   1   5 300.186 101.416   2
 -11  -1   5 467.530 171.301   1
  11   1   5 331.511 88.4785   2
  11  -1   5 391.151 73.7918   6
  11   1   5 547.627 80.5252   6
  -1  11   5 545.308 82.1779   6
   1  11   5 408.487 111.342   4
  -1  11   5 256.020 97.4443   4
  11   1   6 355.075 140.018   3
  -1 -11   6 272.672 106.980   6
   1  11   6 276.935 85.9580   6
  11   1   6 203.404 77.1286   6
  -1  11   6 374.133 81.2343   6
  11  -1   6 143.282 72.9511   6
   1  11   6 121.806 152.070   1
 -11   1   6 99.8461 192.234   1
   1  11   6 277.784 151.213   2
 -11  -1   6 105.495 153.245   1
  -1  11   6 406.148 168.607   1
 -11   1   6 154.789 112.217   2
  11   1   6 148.128 93.9807   2
   1  11   7 2345.68 219.051   2
 -11   1   7 2725.20 238.732   1
  -1  11   7 2842.83 233.075   1
  -1 -11   7 2731.03 200.380   6
  11  -1   7 2386.32 158.877   6
  11   1   7 2219.99 158.525   6
  -1  11   7 2641.88 165.120   6
   1  11   7 2720.62 176.478   6
  -1  11   8-110.744 143.930   1
   1  11   8 172.645 150.302   2
   1  11   8 51.8132 83.0223   6
  11  -1   8 13.1035 72.0636   6
  11   1   8 161.053 78.5146   6
  -1 -11   8 10.7132 112.655   6
  -1  11   8 34.6594 76.3429   6
   1  11   9 414.961 144.967   2
  11  -2   0-55.3472 98.7573   4
 -11  -2   0 26.7563 42.2499   1
  11  -2   0 1.10599 16.1452   6
  11   2   0 67.6262 105.494   4
  11  -2   1 693.891 104.742   3
  11  -2   1 783.211 109.869   4
  11   2   1 690.441 116.611   4
  11   2  -1 723.154 131.816   4
  11  -2   1 763.767 47.3197   6
  11  -2  -1 770.132 111.718   4
  11  -2   2 556.690 98.2856   3
  11  -2  -2 620.198 106.416   4
  11   2  -2 626.077 123.829   4
  11   2   2 591.308 108.852   4
  11  -2   2 661.369 100.559   4
  11   2   2 605.664 57.4559   2
 -11   2   2 635.480 60.0377   2
  11  -2   2 678.364 57.2197   6
 -11  -2   2 237.352 93.2414   1
  11   2   3 606.784 99.0674   4
  11   2  -3 624.641 121.153   4
  11  -2   3 662.689 111.424   3
  11   2   3 602.392 99.2624   3
   2  11   3 1007.60 92.5708   3
  11   2   3 703.815 74.1414   2
 -11  -2   3 367.238 111.038   1
 -11   2   3 510.503 78.3774   2
 -11   2   3 619.088 141.473   1
  11  -2   3 798.205 64.8741   6
   2 -11   3 750.365 99.7865   6
  11   2   3 698.144 65.9146   6
  11  -2   4 193.728 103.899   3
  11   2  -4 33.7494 95.2410   4
   2  11   4 303.851 75.6562   3
  11   2   4 179.542 78.8705   4
   2  11   4 171.864 150.449   1
 -11  -2   4 70.9590 139.522   1
 -11   2   4 330.340 202.375   1
  -2  11   4 116.559 147.732   1
 -11   2   4 89.8719 91.2939   2
  11   2   4 90.9908 79.7737   2
   2 -11   4 165.686 94.4538   6
  11   2   4 197.622 61.6832   6
  11  -2   4 180.566 59.6703   6
   2  11   4 111.718 107.558   4
   2  11  -4 140.083 140.496   4
  11  -2   5 1364.14 155.863   3
  11   2   5 1292.32 144.790   3
  11   2   5 1040.64 111.075   2
   2  11   5 1687.63 182.064   1
   2  11   5 1211.22 168.665   2
  -2  11   5 1759.52 199.956   1
 -11  -2   5 906.516 148.902   1
 -11   2   5 1057.84 123.808   2
 -11   2   5 1175.11 180.684   1
  -2 -11   5 1247.72 140.191   6
   2 -11   5 1283.61 126.904   6
  11  -2   5 1059.55 96.0072   6
  11   2   5 1224.47 99.0247   6
  -2  11   5 1395.16 107.728   6
   2  11   5 791.762 120.971   4
  11   2   6 1631.02 176.814   3
  -2 -11   6 1614.45 155.591   6
   2 -11   6 1632.87 144.559   6
  11  -2   6 1494.77 119.102   6
  11   2   6 1546.95 121.517   6
  -2  11   6 1923.51 128.035   6
   2  11   6 1826.52 139.012   6
   2  11   6 1447.63 183.130   2
 -11   2   6 1610.96 153.195   2
  11   2   6 1340.61 128.695   2
   2  11   6 1752.99 178.425   1
 -11   2   6 1443.46 218.091   1
   2  11   7 1713.48 194.486   2
 -11   2   7 1936.91 165.050   2
  -2  11   7 2088.53 212.252   1
   2  11   7 2314.88 198.043   1
 -11   2   7 1554.55 199.857   1
  -2 -11   7 2102.65 192.004   6
  11  -2   7 1755.39 130.748   6
  11   2   7 1643.40 137.666   6
  -2  11   7 1827.38 137.071   6
   2  11   7 2077.83 152.681   6
   2  11   8 123.704 147.168   2
  -2  11   8 187.233 157.213   1
   2  11   8 62.5146 80.6528   6
  11  -2   8-61.7502 76.6440   6
  11   2   8 34.2021 73.4869   6
   2  11   9 18.6096 135.904   2
  11  -3   0 307.860 73.4449   3
  11  -3   0 159.686 91.3345   4
  11   3   0 239.963 118.955   4
 -11   3   1 5836.36 212.405   2
  11  -3   1 7439.64 275.533   4
  11  -3   1 6582.26 248.261   3
  11  -3   1 7316.10 221.577   6
  11   3  -1 8567.24 314.830   4
  11   3   1 7799.19 300.035   4
 -11   3   2 826.444 74.3981   2
  11   3   2 999.256 67.4809   2
  11  -3   2 1003.99 105.881   3
  11  -3   2 843.995 61.6373   6
  11   3   2 1061.73 118.850   4
  11   3  -2 881.304 134.928   4
  11   3   3 1682.08 106.370   2
 -11   3   3 1837.74 114.466   2
   3  11   3 2457.44 123.689   3
  11  -3   3 1646.29 130.129   3
   3  11   3 1891.82 150.096   1
 -11   3   3 1437.77 175.472   1
 -11  -3   3 772.972 135.232   1
  11  -3   3 1700.82 99.3775   6
   3 -11   3 1858.57 126.997   6
   3  11   3 1671.29 161.771   4
  11   3   3 1754.26 136.405   4
  11   3  -3 1734.80 153.125   4
   3  11  -3 1577.10 184.544   4
   3  11   4 16603.3 586.382   2
 -11   3   4 13356.9 527.737   2
   3  11   4 12850.3 523.313   3
  11   3   4 12246.4 520.948   2
  11  -3   4 14140.0 554.347   3
  -3  11   4 17509.5 607.471   1
   3  11   4 16903.1 570.158   1
 -11   3   4 10852.2 566.070   1
 -11  -3   4 7160.37 521.658   1
   3 -11   4 14480.5 544.742   6
  11  -3   4 12837.9 519.946   6
  11   3   4 12108.7 522.259   6
  11   3   4 11409.6 530.588   4
  11   3  -4 11689.6 541.959   4
   3  11  -4 13603.5 608.047   4
   3  11   4 12438.0 573.691   4
  -3  11   5 1709.26 192.986   2
 -11   3   5 1822.53 145.924   2
  11  -3   5 2117.23 171.837   3
  11   3   5 1578.43 143.112   3
  11   3   5 1472.42 125.268   2
   3  11   5 1727.55 127.340   3
   3  11   5 1385.77 172.071   2
  -3  11   5 2286.19 226.220   1
 -11   3   5 1719.77 205.426   1
   3  11   5 1719.63 166.388   1
   3 -11   5 1818.66 137.907   6
  11  -3   5 1428.63 108.091   6
  11   3   5 1617.45 114.885   6
  -3  11   5 1796.66 117.846   6
   3  11   5 1182.40 131.931   4
  11   3   5 1331.59 108.334   4
 -11   3   6 7215.00 339.791   2
  -3  11   6 7202.17 375.066   2
   3  11   6 6498.92 362.473   2
  11   3   6 6802.81 361.392   3
  11   3   6 5854.02 320.720   2
  -3  11   6 9132.24 423.475   1
   3  11   6 7371.04 362.347   1
 -11   3   6 6136.25 377.132   1
  -3 -11   6 7217.66 357.105   6
   3 -11   6 7512.98 343.341   6
  11  -3   6 6541.64 318.622   6
  11   3   6 6400.75 323.757   6
  -3  11   6 7498.00 326.627   6
   3  11   6 7393.55 340.859   6
  -3  11   7 1412.49 214.723   1
   3  11   7 1114.62 176.208   2
  -3  11   7 1276.37 187.025   2
   3  11   7 1166.07 151.658   1
 -11   3   7 856.037 193.950   1
 -11   3   7 1130.36 140.409   2
  11   3   7 924.400 118.243   2
   3 -11   7 1150.00 137.709   6
  11  -3   7 1160.72 107.489   6
  -3  11   7 1177.26 107.490   6
  11   3   7 1056.40 108.137   6
   3  11   7 1162.98 117.933   6
  -3  11   8 219.106 178.316   1
  -3  11   8 280.971 162.260   2
   3  11   8 134.282 145.204   2
   3 -11   8 219.526 116.412   6
   3  11   8 229.029 91.0247   6
  11  -3   8 91.0802 72.1254   6
  11   3   8 182.244 81.0684   6
  11  -4   0-24.6832 64.1838   3
  11   4   0 81.4965 116.421   4
 -11   4   1 6104.48 260.351   2
  11  -4  -1 6315.99 270.276   3
  11  -4   1 6102.61 281.004   3
  11  -4   1 6348.33 255.368   6
  11   4   1 6782.67 328.308   4
   4  11   1 6267.25 334.590   4
  11   4  -1 6995.61 339.619   4
   4  11  -1 6588.18 348.389   4
 -11   4   2 36811.4 1413.15   2
  11  -4   2 36702.6 1431.48   3
  11   4   2 32249.1 1407.57   2
  11  -4   2 36618.3 1410.02   6
   4  11   2 36855.6 1472.04   4
   4  11  -2 39201.7 1490.11   4
  11   4   2 37206.2 1455.04   4
  11   4  -2 41034.4 1473.35   4
 -11   4   3 10187.7 420.940   2
  11   4   3 9548.76 414.707   2
  11  -4   3 9225.82 431.339   3
 -11   4   3 7154.90 452.989   1
   4  11   3 12893.1 453.731   1
   4 -11   3 10577.6 434.876   6
  11  -4   3 10154.4 413.536   6
  11   4  -3 10582.5 467.900   4
   4  11  -3 10982.9 503.971   4
  11   4   3 9375.36 442.088   4
   4  11   3 10149.1 475.307   4
  11   4   4 5649.30 285.049   2
   4  11   4 8163.41 366.993   2
  11   4   4 5978.92 306.852   3
   4  11   4 6229.77 296.267   3
 -11   4   4 6295.21 295.153   2
  11  -4   4 6922.80 321.078   3
 -11   4   4 6913.82 375.412   1
   4  11   4 8685.33 344.203   1
   4 -11   4 6918.21 304.354   6
  11  -4   4 6063.27 280.320   6
  11   4   4 6009.30 286.320   6
  -4  11   4 6260.72 280.989   6
  11   4  -4 6007.71 316.498   4
   4  11  -4 6761.22 365.836   4
  11   4   4 5421.07 296.523   4
   4  11   4 6023.78 330.086   4
  -4  11   5 2597.59 218.669   2
 -11   4   5 2796.42 171.363   2
   4  11   5 2411.31 202.191   2
  11   4   5 2631.50 184.943   3
   4  11   5 2585.03 157.299   3
  11   4   5 2374.84 157.669   2
  -4  11   5 3207.62 247.867   1
   4  11   5 2857.24 193.994   1
 -11   4   5 2545.15 251.256   1
   4 -11   5 2887.71 173.169   6
  11  -4   5 2493.43 144.586   6
  -4  11   5 2744.70 144.442   6
  11   4   5 2392.98 148.966   6
   4  11   5 1845.33 161.247   4
  11   4   5 2109.61 144.610   4
  -4  11   6 13055.0 583.612   2
 -11   4   6 12985.1 551.063   2
  11   4   6 10550.0 529.260   2
   4  11   6 11297.8 565.390   2
  11   4   6 13109.6 571.225   3
  -4  11   6 17435.8 658.134   1
 -11   4   6 10575.7 585.611   1
   4  11   6 15720.9 592.182   1
   4 -11   6 13864.7 562.753   6
  11  -4   6 11459.8 527.492   6
  -4  11   6 13070.7 531.428   6
  11   4   6 11668.7 536.345   6
   4  11   6 12859.1 548.985   6
 -11   4   7 1286.73 147.427   2
 -11   4   7 992.016 240.810   1
  -4  11   7 1133.60 206.076   1
  -4  11   7 877.482 181.896   2
   4  11   7 759.807 162.385   2
  11   4   7 875.258 112.190   2
   4 -11   7 885.312 125.413   6
  11  -4   7 927.926 98.3461   6
  11   4   7 820.594 102.237   6
   4  11   7 861.453 108.050   6
  -4  11   8 261.208 213.233   1
 -11   4   8 151.567 180.141   1
  -4  11   8 112.404 156.342   2
   4  11   8 192.604 144.462   2
 -11   4   8 340.268 125.783   2
   4 -11   8 189.307 112.480   6
   4  11   8 222.079 91.5516   6
  11  -4   8 130.412 74.1364   6
  11   4   8 84.6202 77.2813   6
  11  -5   0 125.980 63.6055   3
  -5 -11   0 138.532 311.778   5
   5  11   0 128.315 147.780   4
  11   5   0 164.486 124.872   4
 -11   5   1 83275.7 2406.63   2
  11  -5   1 60952.3 2406.25   3
  11  -5  -1 58355.9 2393.72   3
  -5 -11   1 34286.0 2539.84   5
  -5 -11  -1 18026.7 2489.64   5
  11  -5   1 58991.1 2383.73   6
  11   5   1 63308.9 2444.71   4
   5  11   1 66476.5 2462.56   4
  11   5  -1 69668.9 2456.70   4
   5  11  -1 64648.4 2467.31   4
 -11   5   2 1124.97 94.4810   2
  11  -5   2 967.249 110.324   3
  11   5   2 955.826 81.3456   2
  11  -5   2 1150.11 67.5984   6
   5  11  -2 1007.93 187.931   4
   5  11   2 1367.65 169.345   4
  11   5   2 1098.93 133.751   4
  11   5  -2 1223.20 161.077   4
  11   5   3 12215.0 561.238   2
 -11   5   3 14471.8 571.980   2
  11  -5   3 14686.6 592.340   3
   5 -11   3 13551.1 576.518   6
  11  -5   3 13077.0 557.758   6
  11   5  -3 14388.5 616.042   4
   5  11   3 13529.4 623.827   4
   5  11  -3 14409.2 652.804   4
  11   5   3 13141.5 596.311   4
  11  -5   4 471.321 123.790   3
   5  11   4 198.163 89.7008   3
  11   5   4 323.610 115.294   3
  11   5  -4 165.433 112.440   4
  11   5   4 336.971 94.9551   4
 -11   5   4 319.353 98.3144   2
  11   5   4 342.600 86.3843   2
   5  11   4 394.585 109.992   1
 -11   5   4 196.681 159.674   1
   5 -11   4 415.386 83.5949   6
  -5  11   4 368.689 62.1263   6
  11  -5   4 407.812 62.4320   6
   5  11  -4 357.122 156.422   4
   5  11   4 293.594 118.886   4
  11   5   5 7887.48 377.520   2
  -5  11   5 9881.68 435.940   2
   5  11   5 8514.83 411.372   2
  11   5   5 9427.82 409.228   3
 -11   5   5 9494.49 397.838   2
   5  11   5 8126.72 380.176   3
  -5  11   5 10444.0 460.311   1
 -11   5   5 10312.4 503.726   1
   5  11   5 10020.1 402.785   1
   5 -11   5 9356.64 395.152   6
  11  -5   5 8607.53 372.665   6
  -5  11   5 9198.07 371.682   6
  11   5   5 8971.41 387.519   6
   5  11   5 6139.47 381.076   4
  11   5   5 6860.56 371.583   4
  11   5   6 807.952 150.844   3
   5  11   6 725.975 131.835   1
  -5  11   6 1048.49 187.199   2
   5  11   6 847.246 162.066   2
  -5  11   6 1083.12 267.290   1
 -11   5   6 670.438 141.911   2
  11   5   6 649.477 120.052   2
 -11   5   6 828.982 216.032   1
   5 -11   6 894.048 123.209   6
   5  11   6 726.133 109.259   6
  11  -5   6 715.899 92.7440   6
  11   5   6 700.507 96.3735   6
  -5  11   7 912.368 206.705   1
 -11   5   7 693.820 240.034   1
  -5  11   7 735.319 178.241   2
 -11   5   7 639.255 137.935   2
  11   5   7 572.673 112.591   2
   5  11   7 674.284 152.315   2
   5 -11   7 608.798 112.297   6
  11   5   7 683.534 99.1103   6
  11  -5   7 583.580 87.2723   6
   5  11   7 645.890 103.650   6
  -5  11   8 597.220 228.969   1
 -11   5   8 382.378 177.267   1
   5  11   8 241.940 140.451   2
  -5  11   8 409.918 169.829   2
 -11   5   8 471.025 128.203   2
  11   5   8 368.780 103.686   2
  11   5   8 382.980 88.3495   6
   5 -11   8 428.151 113.289   6
   5  11   8 526.874 96.6689   6
  11  -5   8 413.364 89.7935   6
  11  -6   0 42.7162 59.4515   3
  11   6   0-35.2154 138.353   4
   6  11   0 106.123 174.971   4
  11   6   1 2929.58 151.191   2
  11  -6  -1 2199.11 114.627   3
  11  -6   1 2262.61 133.888   3
  11  -6   1 2087.75 99.2681   6
   6  11   1 2549.10 230.377   4
  11   6   1 2305.70 193.065   4
  11   6  -1 2529.44 206.774   4
   6  11  -1 2449.81 246.249   4
 -11   6   2 10929.8 441.126   2
  11   6   2 9347.40 429.433   2
  11  -6   2 11121.7 455.088   3
  11  -6   2 10027.4 422.261   6
  11   6   2 10098.0 479.364   4
  11   6  -2 10266.5 496.503   4
   6  11  -2 11099.5 531.274   4
   6  11   2 11536.0 515.781   4
  11  -6   3 841.880 121.560   3
   6  11   3 654.981 112.695   1
 -11   6   3 626.218 103.185   2
  11   6   3 465.985 87.6731   2
   6 -11   3 701.526 86.1017   6
  11  -6   3 568.118 59.9613   6
  11   6  -3 477.262 135.706   4
  11   6   3 669.287 118.201   4
   6  11   3 379.773 139.839   4
   6  11  -3 635.956 182.651   4
  11   6   4 2.91022 107.192   3
   6  11   4-127.733 93.2103   3
  11   6  -4 101.663 114.449   4
   6  11   4 111.934 100.368   1
   6  11   4 168.913 132.262   2
 -11   6   4 271.246 100.462   2
  11   6   4 92.0407 79.9739   2
 -11   6   4-62.5663 186.822   1
   6 -11   4 5.07753 72.4419   6
  11  -6   4 127.065 54.2137   6
  11   6   4 186.404 84.4123   4
   6  11  -4 161.949 155.398   4
   6  11   4 73.6291 113.011   4
 -11  -6  -4-14.9174 347.219   5
  11   6   5 899.938 140.845   3
   6  11   5 1152.19 129.593   3
 -11   6   5 967.009 229.106   1
  -6  11   5 1405.21 185.725   2
   6  11   5 1258.63 160.636   2
   6  11   5 1573.24 156.604   1
 -11   6   5 1060.46 140.034   2
  11   6   5 863.064 117.916   2
  -6  11   5 1407.14 223.282   1
   6 -11   5 1083.37 109.723   6
  11  -6   5 1101.74 93.0439   6
  11   6   5 1163.42 102.502   6
  11   6   5 872.594 101.412   4
   6  11   5 864.668 125.492   4
   6  11   6 2812.66 209.611   2
 -11   6   6 2630.07 198.407   2
  11   6   6 2443.78 179.146   2
  11   6   6 2937.04 203.517   3
   6  11   6 2890.41 189.747   3
  -6  11   6 3097.15 238.281   2
 -11   6   6 2686.61 263.163   1
   6 -11   6 2816.06 180.475   6
  11  -6   6 2798.09 160.559   6
  11   6   6 2405.92 163.203   6
   6  11   6 2706.64 174.995   6
  -6  11   7 209.098 166.556   2
 -11   6   7 78.9473 183.431   1
   6  11   7 303.764 138.303   2
 -11   6   7 86.0262 127.600   2
  11   6   7 261.191 104.214   2
  -6  11   7 147.004 194.680   1
   6 -11   7 74.6028 95.9399   6
  11  -6   7 203.287 73.7559   6
  11   6   7 102.147 76.9603   6
   6  11   7 70.1072 85.0396   6
 -11   6   8-69.9744 173.409   1
   6  11   8-77.1009 129.689   2
 -11   6   8 75.9686 119.462   2
  -6  11   8 159.334 246.631   1
  -6  11   8 211.759 154.045   2
   6 -11   8 140.420 99.2110   6
  11  -6   8-6.28007 68.6865   6
   6  11   8-11.5330 80.2517   6
  11  -7   0 31040.7 1187.34   3
   7  11   0 28525.7 1259.14   4
  11   7   0 27460.8 1234.26   4
  11  -7   1 5088.61 216.445   3
  -7 -11   1 760.090 320.619   5
  -7 -11  -1 118.306 315.207   5
   7  11  -1 4840.56 307.326   4
   7  11   1 5601.98 302.404   4
  11   7   1 4619.76 261.503   4
  11   7  -1 5225.75 282.359   4
  11  -7   2 3509.78 189.495   3
  11   7   2 2908.35 162.608   2
 -11   7   2 3892.46 185.164   2
  11  -7   2 3201.17 147.775   6
   7  11  -2 3531.28 273.877   4
  11   7   2 3636.68 227.984   4
   7  11   2 3299.71 244.669   4
  11   7  -2 3592.40 245.413   4
 -11   7   3 3418.07 195.730   2
  11   7   3 2989.51 176.207   2
   7 -11   3 3107.46 179.219   6
  11  -7   3 3573.47 164.957   6
   7  11   3 3070.53 234.976   4
   7  11  -3 3208.73 271.313   4
  11   7   3 2976.33 209.666   4
  11   7  -3 3545.11 237.029   4
   7  11   4 19.5824 104.836   3
  11   7   4 162.179 103.556   3
   7  11   4 62.9621 118.717   2
  -7  11   4 315.088 158.069   2
 -11   7   4 222.716 112.002   2
  11   7   4 101.663 84.8856   2
 -11   7   4-14.6013 184.495   1
   7 -11   4 177.763 71.9659   6
  11  -7   4 228.957 54.2837   6
  11   7  -4 222.150 123.700   4
   7  11   4 113.369 111.138   4
   7  11  -4 230.113 147.892   4
  11   7   4 209.421 96.0358   4
 -11   7   5 1630.26 154.862   2
  -7  11   5 2142.93 205.385   2
   7  11   5 1493.91 162.855   2
  11   7   5 1497.13 134.343   2
  11   7   5 1554.29 157.613   3
   7  11   5 1837.14 148.150   3
 -11   7   5 2204.00 240.686   1
  -7  11   5 2380.42 257.892   1
   7 -11   5 1845.57 134.707   6
  11  -7   5 1885.53 113.536   6
  11   7   5 1611.54 123.316   6
  11   7   5 1219.57 124.110   4
   7  11   5 1510.58 143.923   4
  11   7   6 118.997 123.944   3
   7  11   6 202.992 116.083   3
   7 -11   6 108.235 89.6765   6
  11  -7   6 27.1818 68.1657   6
   7  11   6 20.8711 85.1304   6
  11   7   6 3.21971 74.4269   6
  -7  11   6 131.056 249.483   1
   7  11   6 105.866 130.606   2
 -11   7   6-98.9937 133.028   2
 -11   7   6-92.9368 223.794   1
  11   7   6 20.3358 102.952   2
  -7  11   6 257.280 165.486   2
 -11   7   7 1575.06 172.666   2
  11   7   7 1315.03 171.683   3
 -11   7   7 1262.69 216.601   1
   7  11   7 1180.75 161.974   2
  -7  11   7 1383.97 189.065   2
  11   7   7 1104.27 130.924   2
  -7  11   7 1580.37 234.471   1
   7 -11   7 1155.80 133.487   6
  11  -7   7 1254.26 108.931   6
   7  11   7 1007.12 116.173   6
  -7  11   8 254.442 159.589   2
   7  11   8 177.036 125.579   2
 -11   7   8 265.282 182.001   1
  -7  11   8 222.098 255.617   1
 -11   7   8 282.656 135.388   2
   7 -11   8 261.799 105.861   6
  11  -7   8 141.453 79.3070   6
   7  11   8 145.646 89.1004   6
   8  11   0 110.834 166.216   4
  -8 -11   0 106.653 293.666   5
  11   8   0-110.707 164.366   4
  11   8  -1 5952.03 328.984   4
   8  11   1 6095.83 329.164   4
   8  11  -1 5650.29 341.951   4
  11   8   1 5752.60 314.050   4
  11   8   2 80.8856 80.1602   2
  11  -8   2 9.96645 41.4511   6
  -8 -11   2 52.0973 244.814   5
  -8 -11  -2 59.6306 287.022   5
  11   8  -2 107.997 150.146   4
   8  11   2-144.888 153.272   4
   8  11  -2 254.638 183.690   4
  11   8   2-74.7030 123.103   4
  11   8   3 799.830 101.682   2
 -11   8   3 810.293 123.924   2
   8 -11   3 688.671 87.9508   6
  11  -8   3 826.578 71.4122   6
  -8 -11   3 36.6610 276.430   5
   8  11  -3 838.871 184.759   4
   8  11   3 728.319 159.415   4
 -11  -8  -3-18.7065 404.309   5
  11   8  -3 847.947 165.066   4
  11   8   3 750.285 135.383   4
  11   8   4 1416.41 143.824   3
  11   8   4 1395.61 126.195   2
  -8  11   4 1631.64 180.976   2
   8  11   4 1394.07 147.569   3
 -11   8   4 1763.30 149.242   2
   8  11   4 971.376 143.554   2
 -11   8   4 1450.08 202.712   1
   8 -11   4 1542.14 115.285   6
  11  -8   4 1507.15 97.4391   6
  11   8   4 1357.70 137.801   4
   8  11   4 1380.96 159.156   4
   8  11  -4 1339.29 199.481   4
  11   8  -4 1169.18 166.983   4
   8  11   5 700.328 119.084   3
  11   8   5 673.925 130.826   3
  11   8   5 538.181 100.770   4
 -11   8   5 748.859 218.028   1
  -8  11   5 792.580 166.835   2
   8  11   5 505.899 130.173   2
 -11   8   5 962.196 147.278   2
  11   8   5 520.975 104.548   2
  -8  11   5 769.957 228.651   1
   8 -11   5 758.197 99.7765   6
  11  -8   5 685.634 78.6107   6
  11   8   5 523.122 88.8656   6
   8  11   5 411.252 105.742   4
   8  11   6 36.4572 111.235   3
  11   8   6-19.2894 112.440   3
  11   8   6 10.0113 78.7796   6
   8 -11   6 38.1539 84.4995   6
  11  -8   6 58.6473 65.9285   6
   8  11   6-21.1474 87.4399   6
  -8  11   6 239.509 162.034   2
   8  11   6 194.143 130.718   2
 -11   8   6-125.448 229.809   1
 -11   8   6-137.467 133.121   2
  11   8   6-32.6173 98.8204   2
  -8  11   6 119.959 248.197   1
  11   8   7 430.388 141.391   3
  -8  11   7 387.996 164.894   2
   8  11   7 347.598 136.047   2
 -11   8   7 602.061 150.676   2
  11   8   7 504.685 116.507   2
  -8  11   7 200.763 203.120   1
 -11   8   7 397.478 212.875   1
   8 -11   7 347.424 104.074   6
  11  -8   7 368.255 81.6648   6
   8  11   7 387.965 92.6686   6
 -11   8   8 510.534 226.661   1
  -8  11   8 545.991 162.363   2
   8  11   8 351.131 127.429   2
  -8  11   8 398.473 259.986   1
 -11   8   8 360.552 140.840   2
   8 -11   8 406.633 104.737   6
  11  -8   8 232.584 81.8639   6
   8  11   8 334.067 92.3391   6
  11   9   0 470.558 172.901   4
   9  11   0 560.262 176.710   4
   9  11  -1 880.778 195.270   4
  11   9  -1 916.797 202.194   4
   9  11   1 879.474 181.882   4
  11   9   1 1064.82 187.670   4
  11  -9   2 4770.87 206.428   6
  11   9  -2 5698.21 313.684   4
   9  11  -2 6269.83 345.436   4
  -9 -11   2 231.711 345.555   5
   9  11   2 5241.65 303.556   4
  11   9   2 5218.41 290.599   4
  -9 -11  -2 175.504 378.222   5
  11   9   3 932.436 107.846   2
 -11   9   3 875.825 130.594   2
   9 -11   3 969.497 91.5444   6
  -9 -11   3-35.2545 257.369   5
  11  -9   3 942.414 75.5139   6
 -11  -9  -3 377.016 394.212   5
  11   9   3 935.749 144.538   4
  11   9  -3 1220.04 183.745   4
   9  11   3 911.495 151.966   4
   9  11  -3 1146.69 185.016   4
 -11  -9   3 32.0801 239.640   5
 -11   9   4 1813.38 158.912   2
   9  11   4 1576.60 156.289   3
  -9  11   4 1774.32 187.005   2
  11   9   4 1506.58 158.223   3
   9  11   4 1660.42 156.331   2
  11   9   4 1592.63 135.524   2
 -11   9   4 2010.79 233.380   1
   9 -11   4 1999.55 127.101   6
  11  -9   4 1835.10 111.458   6
  11   9  -4 1635.19 190.190   4
   9  11  -4 1708.76 195.945   4
   9  11   4 1734.59 173.222   4
  11   9   4 1445.57 146.679   4
   9  11   5 137.617 111.718   3
  11   9   5-10.7631 115.941   3
 -11   9   5-24.9101 212.695   1
  -9  11   5 425.624 151.117   2
   9  11   5 59.3435 117.706   2
 -11   9   5 112.779 130.138   2
  11   9   5 107.397 104.193   2
   9 -11   5 55.0404 78.1379   6
  11  -9   5 115.839 67.6126   6
  11   9   5 120.081 87.3043   4
   9  11   5 15.1479 91.1091   4
  11   9   6 126.260 116.775   3
   9  11   6 157.405 109.933   3
   9 -11   6 91.9076 86.7324   6
  11  -9   6 45.8167 68.3739   6
   9  11   6 21.4040 81.4916   6
  -9  11   6-8.29242 259.783   1
  -9  11   6-70.0960 150.791   2
   9  11   6 176.252 123.960   2
 -11   9   6 553.529 248.570   1
 -11   9   6 305.585 144.148   2
  11   9   6-12.3504 103.899   2
  11   9   7 536.259 141.109   3
 -11   9   7 549.668 220.517   1
  -9  11   7 560.960 170.555   2
   9  11   7 543.130 130.454   2
 -11   9   7 355.791 142.122   2
  11   9   7 464.739 116.701   2
  -9  11   7 85.2251 212.956   1
   9 -11   7 392.522 100.121   6
  11  -9   7 420.191 84.3808   6
   9  11   7 429.556 95.2556   6
 -11   9   8 344.989 229.382   1
  -9  11   8 24.5210 147.008   2
   9  11   8 214.229 120.547   2
  -9  11   8 134.574 258.875   1
 -11   9   8-102.338 134.803   2
   9 -11   8 16.9460 92.7862   6
  11  -9   8-38.5637 79.2284   6
   9  11   8-146.408 83.4308   6
  10  11   0-145.670 178.300   4
  11  10   0 175.295 155.911   4
 -10 -11   0 12.2277 273.512   5
  10  11  -1 7431.86 414.687   4
  11  10  -1 6993.34 399.038   4
  11  10   1 7010.08 389.822   4
  10  11   1 7281.61 401.726   4
  10  11   2 301.014 139.518   4
  10  11  -2 167.102 169.370   4
  11  10  -2 430.024 192.345   4
 -10 -11   2-75.5089 278.414   5
  11  10   2 364.077 161.574   4
  10  11   3 3485.26 217.432   2
 -11  10   3 2889.09 191.460   2
  11  10   3 2435.74 163.825   2
  10 -11   3 2689.73 151.741   6
  11 -10   3 3078.59 149.273   6
 -10 -11   3 46.8404 267.537   5
 -10 -11  -3-166.124 309.268   5
  10  11   3 2862.33 233.311   4
  11  10   3 2394.62 199.111   4
  11  10  -3 3211.19 252.220   4
  10  11  -3 2875.73 263.292   4
  10  11   4-31.9639 116.207   3
  11  10   4 28.7109 119.953   3
 -10  11   4 132.225 141.259   2
  10  11   4 76.9206 112.484   2
 -11  10   4 89.8039 125.987   2
  11  10   4 25.6475 95.2664   2
 -11  10   4 100.670 212.590   1
  10 -11   4 5.19767 67.6538   6
  11 -10   4 33.7238 59.1414   6
 -11 -10  -4 14.1745 297.622   5
 -10 -11  -4 303.428 477.223   5
  10  11   4 48.4798 117.460   4
  10  11  -4 38.2408 148.875   4
  11  10   4-72.4094 112.745   4
  11  10  -4 103.971 139.018   4
  10  11   5 493.805 120.838   3
  11  10   5 367.197 121.780   3
 -11  10   5 692.196 149.364   2
 -10  11   5 539.044 158.933   2
  10  11   5 546.014 126.707   2
  11  10   5 307.251 110.470   2
 -11  10   5 695.155 222.038   1
  10 -11   5 493.491 93.1089   6
  11 -10   5 388.429 80.8215   6
  11  10   5 380.105 99.5263   4
  10  11   5 370.030 104.375   4
  11  10   6 43.4589 114.009   3
  10  11   6 248.857 112.937   3
  10 -11   6 29.4682 87.0639   6
  11 -10   6 56.2789 72.3488   6
  10  11   6-77.0546 90.9398   6
 -11  10   6 176.860 281.825   1
 -10  11   6 4.62673 150.192   2
  10  11   6 3.49109 111.932   2
 -11  10   6 226.773 142.763   2
  11  10   6-79.2845 108.225   2
  11  10   7 22.8465 126.423   3
 -11  10   7-213.984 210.562   1
 -10  11   7 14.1765 147.745   2
  10  11   7 35.7443 111.392   2
 -11  10   7 103.140 142.597   2
  11  10   7-13.6853 106.267   2
  10 -11   7-7.51369 82.8490   6
  11 -10   7 81.1249 78.4041   6
  10  11   7 156.426 88.6448   6
 -10  11   8 229.550 150.775   2
  10  11   8 227.169 115.468   2
 -11  10   8 73.4946 135.071   2
 -11  10   8 177.181 243.882   1
  10 -11   8 103.349 97.0702   6
  11 -10   8 86.1681 83.8409   6
  11  10   8 65.5427 79.9024   6
  10  11   8 192.649 85.6492   6
  11  11   0 8007.15 440.018   4
 -11 -11   1 77.3194 286.387   5
  11  11   1 110.806 147.990   4
  11  11  -1-25.5438 166.699   4
 -11 -11  -1-13.8038 296.564   5
  11  11  -2 1868.08 233.900   4
  11  11   2 2142.81 210.047   4
  11  11   3 19.5055 98.7894   2
  11 -11   3 20.9127 64.9260   6
  11  11   3-26.2794 125.523   4
  11  11  -3-125.533 160.265   4
  11  11   4 3278.98 227.035   3
  11  11   4 2865.37 195.266   2
  11 -11   4 3504.92 183.999   6
  11  11  -4 3199.40 255.818   4
  11  11   4 2960.54 218.629   4
  11  11   5 52.4825 111.109   3
 -11  11   5 268.604 149.798   2
  11  11   5-12.6044 106.990   2
  11 -11   5 143.858 78.8050   6
  11  11   5-20.7292 99.8199   4
  11  11   6 156.010 113.940   3
  11 -11   6 6.99396 78.0875   6
 -11  11   6 174.283 145.152   2
  11  11   6 118.475 108.572   2
  11  11   7-79.9153 127.919   3
 -11  11   7 123.455 145.116   2
  11  11   7-99.3138 106.935   2
  11 -11   7-26.4225 83.2387   6
  11  11   7-55.3865 82.8216   6
  12   0   0 2635.98 179.218   4
  12   0   1-12.0231 101.554   4
  12   0  -1 22.6241 105.136   4
  12   0   2 1619.69 134.890   3
  12   0   2 1605.98 87.2266   6
  12   0  -2 1708.80 148.814   4
  12   0   2 1556.40 133.016   4
   0  12   3-88.7234 54.8707   3
  12   0   3 44.5948 82.5323   4
  12   0   3-71.9687 98.2821   3
  12   0  -3-44.4941 95.0926   4
  12   0   3 24.9549 48.4480   6
 -12   0   3-27.5844 137.073   1
  12   0   4 29713.1 1097.81   3
  12   0   4 29588.3 1076.41   6
   0  12   5-273.894 167.270   2
 -12   0   5 9.48249 174.271   1
   0  12   5 31.1156 68.0671   6
  12   0   5 2.32471 61.9907   6
   0  12   5-51.6684 102.456   4
  12   0   6 1581.34 173.102   3
  12   0   6 1153.35 108.414   6
   0  12   6 1451.33 119.616   6
   0  12   6 1229.09 182.898   2
 -12   0   6 876.954 162.211   1
   0  12   6 1291.15 188.942   1
   0  12   7 120.533 82.6118   6
  12   0   7-73.3063 71.7695   6
   0  12   7 50.4284 161.164   2
   0  12   7 120.264 174.152   1
   0  12   8 151.484 84.9692   6
  12   0   8 199.428 75.3448   6
   0  12   8 261.339 144.251   1
   0  12   8 196.102 162.037   2
  12  -1   0 25.4004 100.830   4
  12   1   0 6.78124 110.065   4
  12  -1   0 23.6691 22.0145   6
  12  -1   1 6035.92 243.115   3
  12  -1   1 6107.44 209.024   6
  12  -1   1 5834.79 264.841   4
  12  -1  -1 6081.02 271.294   4
  12   1   1 6231.74 267.988   4
  12   1  -1 6327.04 273.420   4
  12  -1  -2 455.590 116.461   4
  12  -1   2 415.993 87.9707   3
  12   1   2 823.704 107.444   3
  12   1   2 629.653 106.346   4
  12  -1   2 589.323 102.874   4
  12   1  -2 412.324 115.091   4
 -12  -1   2 298.589 128.069   1
 -12   1   2 272.616 116.147   1
  12  -1   2 587.518 52.2058   6
   1  12   3 2238.53 137.771   3
  12   1   3 2885.75 174.661   3
  12  -1   3 2888.17 170.204   3
 -12  -1   3 1480.70 170.580   1
 -12   1   3 1656.42 182.307   1
 -12   1   3 2639.36 130.572   2
  12  -1   3 2877.13 136.533   6
  12   1   3 3072.68 143.454   6
  12  -1   3 2604.20 160.368   4
  12   1   3 2831.04 167.418   4
  12  -1  -3 2979.55 179.130   4
  12   1  -3 3090.13 191.939   4
  12   1   4 1473.77 144.763   3
  12  -1   4 1545.08 142.267   3
  -1  12   4 2033.49 185.785   1
   1  12   4 1962.30 196.119   1
 -12   1   4 1675.90 108.060   2
 -12  -1   4 865.035 151.626   1
 -12   1   4 1103.05 180.332   1
   1 -12   4 1440.45 139.827   6
  12  -1   4 1616.03 103.408   6
  12   1   4 1588.39 102.931   6
   1  12   4 1483.80 155.649   4
   1  12  -4 1749.35 187.859   4
  12   1   4 1525.17 122.009   4
  12   1  -4 1453.14 134.065   4
   1  12   5 2398.70 216.193   2
  12  -1   5 2962.91 201.239   3
  -1  12   5 3324.47 235.922   1
 -12   1   5 1691.55 193.917   1
 -12  -1   5 2200.96 205.945   1
 -12   1   5 2571.70 156.236   2
   1  12   5 4294.94 271.000   1
   1 -12   5 2756.27 181.739   6
  12  -1   5 2466.25 144.240   6
  12   1   5 2601.63 150.903   6
  -1  12   5 2973.17 157.039   6
   1  12   5 1871.15 175.051   4
  -1  12   5 1872.78 168.880   4
  12   1   6-167.863 143.053   3
 -12   1   6-119.269 191.570   1
   1  12   6 79.8883 151.311   2
  -1  12   6 114.823 176.844   1
   1  12   6 13.6841 151.123   1
   1  12   6 26.4581 80.4810   6
  12   1   6-11.4002 74.7484   6
  -1  12   6 105.447 77.6676   6
  -1 -12   6 72.1758 113.077   6
  12  -1   6-8.21754 70.2709   6
  -1  12   7 167.710 169.956   1
   1  12   7 89.4139 156.793   2
   1  12   7 371.055 193.671   1
  -1  12   7 185.136 80.6799   6
   1  12   7 176.088 89.5451   6
  12  -1   7 155.510 74.8262   6
  12   1   7 222.546 80.0154   6
  -1  12   8 881.696 168.237   1
   1  12   8 619.492 170.582   2
  12  -1   8 746.285 95.9861   6
   1  12   8 855.003 106.826   6
  12   1   8 738.567 96.8347   6
  12  -2   0 3366.71 146.976   3
  12  -2   0 3113.21 181.163   4
  12   2   0 3147.34 193.380   4
  12  -2   1 499.137 101.137   3
  12  -2   1 462.158 108.299   4
  12   2  -1 463.004 127.493   4
  12  -2  -1 646.794 119.321   4
  12   2   1 564.739 122.087   4
  12  -2   1 524.096 42.6767   6
 -12   2   2 2438.15 112.127   2
  12  -2   2 2827.19 161.100   3
  12  -2   2 3186.66 128.203   6
  12  -2   2 2613.00 164.279   4
  12   2  -2 2970.50 195.621   4
  12   2   2 3039.38 179.996   4
  12  -2  -2 2761.11 175.657   4
 -12   2   3 1908.64 109.255   2
  12  -2   3 2099.63 146.106   3
   2  12   3 2177.26 123.416   3
  12   2   3 1966.11 141.788   3
  12  -2   3 2078.37 106.356   6
  12   2   3 1844.22 109.276   6
  12   2  -3 2153.87 164.042   4
  12   2   3 1959.38 143.657   4
   2  12   4 236.180 71.6464   3
  12   2   4 212.101 79.5939   4
  12   2  -4 232.980 103.098   4
  12  -2   4 252.252 107.470   3
 -12  -2   4 218.380 140.916   1
 -12   2   4 283.586 182.233   1
  -2  12   4 292.334 164.174   1
 -12   2   4 205.034 80.7064   2
  12   2   4 238.276 71.1888   2
   2  12   4 323.261 135.665   1
  12   2   4 259.357 64.2235   6
  12  -2   4 286.730 59.6277   6
   2 -12   4 70.8401 98.3577   6
   2  12  -4 267.041 143.479   4
   2  12   4 120.315 109.487   4
  12   2   5 109.104 114.190   3
  12  -2   5 47.4339 124.164   3
  -2  12   5-87.6813 191.355   1
   2  12   5-170.721 162.088   2
 -12  -2   5 43.5532 118.841   1
   2  12   5 89.1382 154.078   1
 -12   2   5-48.1161 93.2999   2
  12   2   5 9.60802 76.2467   2
 -12   2   5 75.4187 158.086   1
   2 -12   5 90.3548 93.1927   6
  12  -2   5 52.2769 63.0688   6
  -2  12   5 76.6484 70.7690   6
  12   2   5 101.246 66.7183   6
   2  12   5 118.593 108.732   4
  -2  12   5 25.4833 91.3677   4
  12   2   6 1993.33 186.593   3
  -2  12   6 2274.38 239.715   1
  12   2   6 1473.89 130.176   2
   2  12   6 1465.81 186.531   2
   2  12   6 1956.91 197.848   1
 -12   2   6 1586.87 144.056   2
 -12   2   6 1991.30 271.447   1
   2 -12   6 1537.66 154.283   6
  12  -2   6 1526.88 119.628   6
  12   2   6 1497.41 121.692   6
  -2  12   6 1929.38 128.725   6
   2  12   6 2152.30 148.905   6
  -2  12   7 710.646 184.616   1
   2  12   7 444.125 164.378   2
   2  12   7 835.388 167.651   1
 -12   2   7 600.827 171.008   1
  12   2   7 602.825 92.8695   6
  -2  12   7 595.337 92.5699   6
   2  12   7 590.967 98.1608   6
  12  -2   7 565.512 83.4433   6
   2 -12   7 569.148 124.747   6
   2  12   8 597.679 166.956   2
  -2  12   8 626.570 179.011   1
   2  12   8 751.637 107.526   6
  12  -2   8 712.607 91.9964   6
  12   2   8 605.524 94.8979   6
  12  -3   0 80.5153 75.6142   3
  12  -3   0 72.3094 92.9019   4
  12   3   0-14.6457 108.903   4
  12  -3   1 1041.42 98.3847   3
  12  -3   1 1232.73 52.9341   6
  12   3   1 1101.53 133.377   4
 -12   3   2 6354.12 243.205   2
  12  -3   2 6728.88 277.969   3
  12  -3   2 6825.29 249.106   6
  12   3  -2 7522.68 324.102   4
  12   3   2 6840.27 305.105   4
  12   3  -3 105.174 110.221   4
  12   3   3 55.3336 110.443   3
  12   3   3 139.440 91.0467   4
  12  -3   3-55.7313 88.2393   3
 -12   3   3 111.770 66.0294   2
   3  12   3 7.56673 111.909   1
 -12  -3   3 27.4373 88.7192   1
 -12   3   3 167.859 146.927   1
  12  -3   3 73.3541 47.2401   6
   3  12  -3-121.339 160.272   4
   3  12   3 35.7626 123.904   4
  12   3   4 47.2526 75.4637   4
  12   3  -4 51.3587 97.4734   4
   3  12   4-55.9812 79.1698   3
  12  -3   4-45.8628 113.415   3
   3  12   4 129.659 123.351   1
 -12   3   4-62.7441 164.342   1
 -12  -3   4 18.7442 110.499   1
  -3  12   4 108.303 175.713   1
 -12   3   4 34.4806 81.5920   2
  12   3   4 53.8235 68.3756   2
  12   3   4 28.6189 60.3978   6
   3 -12   4-48.9329 91.9449   6
  12  -3   4 75.5339 53.4588   6
   3  12  -4 44.5111 168.638   4
   3  12   4 4.89770 127.361   4
  12  -3   5 386.301 133.473   3
  12   3   5 318.884 72.3525   4
  12   3   5 496.410 115.591   3
  -3  12   5 119.941 174.294   2
   3  12   5 276.870 138.095   1
 -12   3   5 219.825 169.706   1
 -12   3   5 471.548 105.448   2
  12   3   5 359.549 89.1451   2
   3  12   5 19.6572 156.964   2
  -3  12   5 543.131 178.409   1
   3 -12   5 265.875 99.0630   6
  -3  12   5 402.578 82.3140   6
  12   3   5 329.106 75.1367   6
  12  -3   5 333.921 67.2949   6
   3  12   5 404.452 112.773   4
  -3  12   6 1835.22 210.895   2
   3  12   6 1612.34 193.569   2
  12   3   6 2020.93 187.760   3
 -12   3   6 1950.09 155.827   2
  12   3   6 1759.01 132.918   2
   3  12   6 2118.81 185.300   1
 -12   3   6 1582.51 217.711   1
  -3  12   6 2520.13 257.440   1
   3 -12   6 1811.03 163.967   6
  12  -3   6 1726.38 125.660   6
  12   3   6 1622.79 127.856   6
  -3  12   6 1918.18 133.838   6
   3  12   6 1746.32 144.865   6
  -3  12   7-153.756 184.448   1
   3  12   7 203.726 125.052   1
  -3  12   7 171.468 166.957   2
   3  12   7 23.4148 150.485   2
 -12   3   7 197.097 171.451   1
 -12   3   7 119.632 112.815   2
   3 -12   7 41.2458 104.836   6
  12   3   7 91.2717 76.2741   6
  12  -3   7 171.542 70.6901   6
   3  12   7 132.425 88.5452   6
  -3  12   8-6.72810 195.789   1
  -3  12   8-63.6894 165.049   2
   3  12   8-76.7948 149.557   2
   3  12   8 22.7313 85.0713   6
  12  -3   8-6.35748 69.8054   6
  12   3   8 6.66135 71.6560   6
   3 -12   8 120.671 117.357   6
  12  -4   0 397.728 74.9759   3
  12   4   0 682.903 137.532   4
   4  12   0 465.891 159.104   4
  12  -4  -1 12152.9 532.037   3
  12  -4   1 12310.9 541.786   3
  12  -4   1 13309.3 517.980   6
  12   4   1 14337.2 588.067   4
   4  12   1 13376.0 602.889   4
  12   4  -1 15156.5 599.437   4
   4  12  -1 12955.7 606.276   4
  12  -4   2 117.706 91.1480   3
 -12   4   2 170.089 56.6402   2
  12  -4   2 205.831 40.3238   6
   4  12  -2 16.4362 151.215   4
  12   4   2 144.343 111.678   4
   4  12   2 127.265 128.364   4
  12   4  -2 236.477 123.720   4
 -12   4   3 8366.57 346.020   2
  12  -4   3 7714.25 365.551   3
 -12   4   3 5548.66 380.470   1
   4  12   3 10551.6 390.174   1
  12  -4   3 7971.23 340.614   6
   4  12   3 8459.08 412.806   4
  12   4   3 7658.70 377.510   4
  12   4  -3 8785.95 404.129   4
   4  12  -3 9314.30 444.421   4
  12   4   4 582.415 121.267   3
  12   4  -4 666.297 124.865   4
  12   4   4 740.970 100.845   4
   4  12   4 481.075 99.9483   3
  12  -4   4 887.147 130.367   3
 -12   4   4 498.069 173.516   1
   4  12   4 1157.47 171.383   1
 -12   4   4 616.890 98.2249   2
  12   4   4 686.237 89.4548   2
  12  -4   4 762.409 71.9913   6
  12   4   4 713.766 79.8298   6
   4 -12   4 638.497 99.4138   6
   4  12  -4 654.354 176.055   4
   4  12   4 656.505 138.210   4
 -12   4   5 1598.23 140.392   2
  12   4   5 1309.27 116.635   2
  12   4   5 1570.93 154.963   3
   4  12   5 1253.53 116.510   3
  -4  12   5 1874.47 218.506   1
   4  12   5 1044.38 172.527   2
  -4  12   5 1140.06 193.907   2
 -12   4   5 1355.34 226.382   1
   4  12   5 1660.55 162.414   1
   4 -12   5 1793.11 146.165   6
  12  -4   5 1385.06 101.505   6
  -4  12   5 1425.56 105.585   6
  12   4   5 1319.33 108.513   6
   4  12   5 1223.57 142.632   4
  12   4   5 1051.61 106.635   4
  -4  12   6 3007.86 245.234   2
   4  12   6 2404.10 217.944   2
 -12   4   6 2916.05 190.999   2
  12   4   6 3200.56 222.043   3
  12   4   6 2650.95 172.905   2
  -4  12   6 4005.80 327.030   1
 -12   4   6 2276.97 256.027   1
   4  12   6 3696.19 251.199   1
   4 -12   6 2978.05 198.139   6
  12  -4   6 2768.33 162.432   6
  12   4   6 2875.04 176.449   6
   4  12   6 2951.73 185.290   6
 -12   4   7 1146.20 246.175   1
  -4  12   7 1226.96 212.162   1
  -4  12   7 1234.08 189.062   2
   4  12   7 731.299 160.623   2
   4  12   7 1070.37 153.413   1
 -12   4   7 1101.09 135.139   2
   4 -12   7 943.410 132.677   6
  12  -4   7 951.923 97.5958   6
  12   4   7 829.099 104.339   6
   4  12   7 840.825 112.571   6
  -4  12   8 43.8555 214.801   1
  -4  12   8-15.9042 162.418   2
   4  12   8-170.511 141.285   2
   4  12   8-11.4871 85.5375   6
  12  -4   8 67.9107 66.9641   6
  12   4   8-55.5477 74.4812   6
   4 -12   8 93.8635 106.430   6
  12  -5   0 2.99758 66.8857   3
  12   5   0-60.7478 125.524   4
   5  12   0-135.204 159.320   4
 -12   5   1 17152.8 695.021   2
  12  -5  -1 17290.4 702.949   3
  12  -5   1 18622.7 717.220   3
  12  -5   1 16886.5 687.809   6
  12   5  -1 20048.9 773.498   4
   5  12   1 19839.9 784.989   4
   5  12  -1 19558.7 793.376   4
  12   5   1 19179.3 762.817   4
  12  -5   2 7997.93 367.866   3
 -12   5   2 8216.41 348.158   2
  12  -5   2 8557.82 342.235   6
  12   5  -2 8805.83 421.311   4
  12   5   2 7861.33 393.565   4
   5  12   2 8600.79 425.206   4
   5  12  -2 7928.10 438.870   4
 -12   5   3 10127.1 429.544   2
  12  -5   3 10467.0 455.803   3
  12  -5   3 9733.59 419.234   6
   5  12   3 10153.3 495.782   4
  12   5  -3 9507.33 476.467   4
   5  12  -3 10410.7 527.606   4
  12   5   3 9060.52 453.944   4
  12  -5   4 342.214 124.873   3
  12   5  -4 245.995 111.457   4
   5  12   4-41.9568 85.2693   3
  12   5   4-3.32761 88.2603   4
  12   5   4 22.6658 116.088   3
 -12   5   4 152.811 94.8977   2
   5  12   4 109.882 119.503   1
  12   5   4 117.854 77.7929   2
 -12   5   4-69.9267 163.510   1
   5 -12   4 60.9047 79.9988   6
  12   5   4 66.6310 60.6444   6
  -5  12   4 100.129 54.0179   6
  12  -5   4 107.572 51.1244   6
   5  12   4 155.723 115.467   4
   5  12  -4 89.4596 153.795   4
 -12   5   5 9449.78 398.268   2
  -5  12   5 9966.04 453.487   2
   5  12   5 8862.54 423.204   2
  12   5   5 9393.38 417.766   3
   5  12   5 7941.52 385.833   3
  12   5   5 8135.34 385.513   2
  -5  12   5 10667.8 481.710   1
 -12   5   5 11058.8 513.243   1
   5  12   5 10585.1 418.862   1
   5 -12   5 10545.7 416.527   6
  12  -5   5 9083.49 381.768   6
  12   5   5 8443.92 387.866   6
   5  12   5 6496.69 399.461   4
  12   5   5 7190.30 386.622   4
  12   5   6 248.615 133.057   3
  -5  12   6 216.452 173.109   2
   5  12   6-29.3969 144.551   2
  -5  12   6 305.422 261.237   1
 -12   5   6 298.937 125.126   2
  12   5   6 221.463 98.9320   2
   5  12   6 167.329 119.108   1
 -12   5   6 150.232 196.580   1
   5 -12   6 103.087 102.575   6
   5  12   6 222.926 90.7026   6
  12  -5   6 210.434 70.8075   6
  12   5   6 174.794 75.7482   6
  -5  12   7 98.1878 162.265   2
   5  12   7 185.650 143.402   2
 -12   5   7 288.198 253.179   1
 -12   5   7 108.968 119.785   2
  -5  12   7-12.6571 189.620   1
   5 -12   7 108.223 107.499   6
  12   5   7 57.0551 75.3048   6
  12  -5   7 149.202 70.5036   6
   5  12   7 142.087 86.3109   6
  -5  12   8-176.137 157.618   2
   5  12   8 4.61624 134.540   2
 -12   5   8-142.725 181.818   1
  -5  12   8-93.1233 218.288   1
  12   5   8 55.6694 78.8274   6
   5  12   8-57.6928 82.8634   6
  12  -5   8 13.3661 73.1843   6
   5 -12   8 19.1173 108.279   6
  12  -6   0 20606.6 848.212   3
   6  12   0 22882.0 942.051   4
  12   6   0 21579.1 908.853   4
  12  -6   1 381.422 85.9622   3
  12  -6  -1 368.841 61.8267   3
 -12   6   1 837.209 101.257   2
  -6 -12  -1 52.2263 440.282   5
  12   6  -1 210.580 141.198   4
   6  12   1 484.744 180.034   4
   6  12  -1 391.305 193.038   4
  12   6   1 436.932 138.101   4
 -12   6   2 6086.57 284.770   2
  12  -6   2 6659.53 304.612   3
   6  12   2 7020.21 293.769   1
  12  -6   2 6598.54 271.438   6
   6  12   2 6826.80 375.146   4
   6  12  -2 6497.06 400.018   4
  12   6   2 5389.04 323.462   4
  12   6  -2 6605.45 354.181   4
 -12   6   3 2231.04 141.313   2
  12   6   3 1766.32 124.052   2
  12  -6   3 2119.50 161.445   3
  12  -6   3 1931.00 110.053   6
  12   6   3 1873.74 161.875   4
  12   6  -3 1844.32 190.751   4
   6  12   3 1814.17 194.787   4
   6  12  -3 2046.25 231.967   4
  12   6   4 5893.44 294.016   2
 -12   6   4 6712.71 306.754   2
   6  12   4 5769.38 306.419   3
  12   6   4 6182.22 317.886   3
 -12   6   4 6403.30 387.574   1
   6  12   4 7668.19 316.592   1
   6 -12   4 6778.64 313.222   6
  12  -6   4 6634.01 288.938   6
   6  12   4 5661.10 340.816   4
   6  12  -4 6183.56 376.244   4
  12   6  -4 5818.85 338.458   4
  12   6   4 5690.03 315.591   4
  12   6   5 110.188 125.665   3
  12   6   5 25.1962 73.4709   4
   6  12   5 104.534 103.814   3
  -6  12   5 186.338 173.382   2
 -12   6   5 521.403 227.804   1
  12   6   5 72.0187 92.9826   2
 -12   6   5-43.5953 113.550   2
  -6  12   5-339.584 226.212   1
   6  12   5 173.307 140.023   2
   6 -12   5 200.990 94.8389   6
  12   6   5 92.3859 79.1718   6
  12  -6   5 13.5465 61.1337   6
   6  12   5 61.0637 114.421   4
  12   6   6 3635.41 212.490   2
  12   6   6 4139.55 248.330   3
  -6  12   6 4262.72 277.962   2
 -12   6   6 4589.62 245.072   2
   6  12   6 4039.28 254.606   2
   6 -12   6 4115.63 234.962   6
  12  -6   6 4069.96 204.919   6
  12   6   6 3507.02 207.074   6
   6  12   6 3753.67 219.442   6
 -12   6   6 3431.65 295.164   1
  12   6   7 187.389 141.750   3
  -6  12   7 227.263 167.373   2
   6  12   7 167.055 141.904   2
 -12   6   7 212.994 199.479   1
 -12   6   7 243.238 126.251   2
  -6  12   7 220.164 200.661   1
   6 -12   7 172.098 110.367   6
  12  -6   7 321.945 80.1790   6
  12   6   7 250.462 83.2190   6
   6  12   7 320.785 91.3623   6
  -6  12   8 424.173 172.090   2
   6  12   8 359.232 141.669   2
 -12   6   8 432.714 184.372   1
  -6  12   8 881.176 269.918   1
 -12   6   8 708.237 133.284   2
  12   6   8 572.658 96.5736   6
  12  -6   8 490.621 83.7881   6
   6  12   8 571.583 101.417   6
   6 -12   8 728.128 121.725   6
  12  -7   0 74.4102 67.2947   3
  12   7   0-74.9296 145.592   4
   7  12   0-74.1836 175.593   4
  12  -7   1 7075.91 280.626   3
  -7 -12   1 896.324 384.466   5
  -7 -12  -1 590.995 391.893   5
  12   7   1 6444.47 336.298   4
  12   7  -1 6757.05 352.727   4
   7  12   1 7373.71 369.522   4
   7  12  -1 7554.08 382.378   4
  12  -7   2 396.643 107.371   3
 -12   7   2 574.963 93.3077   2
  12  -7   2 539.461 50.8334   6
  -7 -12  -2 76.6390 441.626   5
  12   7  -2 444.911 148.100   4
  12   7   2 642.940 138.123   4
   7  12   2 872.320 168.703   4
   7  12  -2 592.762 191.800   4
  12   7   3 2900.79 170.390   2
 -12   7   3 3172.68 184.028   2
  12  -7   3 3299.53 159.724   6
  12   7   3 2865.02 209.647   4
  12   7  -3 3118.11 241.453   4
   7  12   3 2875.86 236.074   4
   7  12  -3 3128.01 272.995   4
   7  12   4 482.767 115.192   3
  12   7   4 322.396 108.006   3
   7  12   4 376.065 137.211   2
  12   7   4 447.008 87.9153   2
 -12   7   4 550.050 110.021   2
 -12   7   4 434.499 191.816   1
   7 -12   4 551.101 91.8481   6
  12  -7   4 491.838 62.6221   6
   7  12  -4 296.162 159.510   4
   7  12   4 299.296 129.047   4
  12   7   4 323.193 98.9151   4
 -12  -7  -4 20.5353 435.344   5
  12   7  -4 600.521 135.027   4
  12   7   5 25.4285 81.3833   4
  12   7   5-258.331 129.881   3
   7  12   5 36.5000 100.181   3
  -7  12   5 281.117 170.524   2
   7  12   5 3.79777 134.977   2
 -12   7   5-18.6550 113.517   2
  12   7   5 22.0796 93.6076   2
  -7  12   5-6.65863 229.770   1
 -12   7   5-5.95307 199.311   1
   7 -12   5 183.272 93.8187   6
  12  -7   5 22.1730 56.3251   6
  12   7   5 14.2030 76.1642   6
   7  12   5 11.8644 98.2148   4
  12   7   6 23.0854 112.605   3
   7  12   6-91.7199 111.131   3
   7 -12   6 38.3307 90.6401   6
  12  -7   6 127.617 73.0301   6
   7  12   6 153.450 88.5820   6
  12   7   6 77.5491 80.0495   6
   7  12   6 187.572 136.634   2
  -7  12   6-161.787 242.466   1
  -7  12   6 227.185 167.088   2
 -12   7   6 104.705 119.753   2
 -12   7   6-45.9654 204.771   1
  12   7   6 97.0604 99.2489   2
  12   7   7 93.5679 135.569   3
  -7  12   7 304.718 168.834   2
   7  12   7 199.702 131.221   2
 -12   7   7 399.607 132.315   2
 -12   7   7 596.390 207.271   1
  -7  12   7 431.971 214.312   1
   7 -12   7 238.376 110.036   6
  12  -7   7 257.137 74.5142   6
  12   7   7 216.828 85.3851   6
   7  12   7 235.099 91.4965   6
  -7  12   8 494.962 162.017   2
   7  12   8 320.823 130.464   2
  -7  12   8 452.852 238.115   1
 -12   7   8 313.670 180.511   1
  12   7   8 152.137 81.9437   6
  12  -7   8 32.7730 73.8941   6
   7  12   8 125.790 84.8924   6
   7 -12   8 27.1623 94.2366   6
   8  12   0 11528.0 451.976   4
  12   8   0 10723.4 413.605   4
  -8 -12  -1 94.7205 308.501   5
  -8 -12   1-162.032 280.967   5
   8  12   1-6.09222 168.999   4
   8  12  -1-33.1917 190.829   4
  12   8  -1-130.242 164.563   4
  12   8   1-130.122 154.585   4
 -12   8   2 112.698 100.117   2
  12  -8   2 59.7020 42.7539   6
  -8 -12  -2-14.5576 333.123   5
   8  12  -2 53.1444 164.122   4
   8  12   2 106.749 155.586   4
  12   8  -2 63.0950 150.875   4
  12   8   2 34.0394 134.555   4
 -12   8   3 121.492 100.264   2
  12   8   3 79.3110 77.7561   2
  12  -8   3 57.1727 46.1134   6
  12   8  -3-26.9129 134.838   4
 -12  -8   3 219.155 368.332   5
   8  12  -3 41.4753 177.230   4
 -12  -8  -3 35.7615 389.073   5
   8  12   3 27.2439 137.189   4
  12   8   3 30.2753 110.151   4
 -12   8   4 1601.88 146.322   2
  -8  12   4 1750.43 194.598   2
  12   8   4 1171.46 114.654   2
   8  12   4 1176.74 142.547   3
  12   8   4 1038.26 137.694   3
   8  12   4 1043.09 149.478   2
 -12   8   4 1034.83 204.103   1
   8 -12   4 1314.62 115.102   6
  12  -8   4 1304.10 89.6687   6
  12   8   4 1083.22 135.843   4
  12   8  -4 1441.21 168.916   4
   8  12  -4 1298.36 195.053   4
   8  12   4 1089.29 151.708   4
  12   8   5 14.8440 117.941   3
   8  12   5 268.717 109.958   3
  12   8   5 117.277 86.1279   4
 -12   8   5 353.305 217.724   1
  -8  12   5 322.521 168.399   2
   8  12   5 290.535 130.473   2
 -12   8   5 570.793 127.257   2
  12   8   5 245.497 100.416   2
  -8  12   5 719.320 238.396   1
   8 -12   5 462.275 96.5723   6
  12  -8   5 301.958 67.0479   6
  12   8   5 161.126 78.0513   6
   8  12   5 311.943 111.263   4
  12   8   6 199.645 120.294   3
   8  12   6 164.784 113.094   3
  12   8   6 117.986 80.0514   6
   8 -12   6 224.570 96.8024   6
  12  -8   6 217.238 68.0627   6
   8  12   6 126.364 85.5061   6
  -8  12   6 327.129 252.456   1
  -8  12   6 172.201 168.630   2
   8  12   6 245.809 133.223   2
 -12   8   6 307.145 234.554   1
 -12   8   6 178.686 128.364   2
  12   8   6 123.408 99.3823   2
  12   8   7 292.559 141.921   3
 -12   8   7 346.943 205.150   1
  -8  12   7 304.667 164.009   2
   8  12   7 337.599 136.640   2
 -12   8   7 296.635 135.742   2
  -8  12   7 344.864 211.885   1
   8 -12   7 310.543 111.531   6
  12  -8   7 349.178 84.1112   6
  12   8   7 228.936 86.9533   6
   8  12   7 250.821 90.7451   6
 -12   8   8 248.898 208.304   1
  -8  12   8 256.353 156.439   2
   8  12   8 102.796 121.822   2
  -8  12   8 79.2642 226.590   1
  12   8   8 78.5164 77.6783   6
  12  -8   8-50.8677 79.2535   6
   8  12   8 90.7157 85.0237   6
   8 -12   8 93.2647 101.909   6
  -9 -12   0 44.5985 332.531   5
   9  12   0-90.9907 172.366   4
  12   9   0 5.56174 155.166   4
   9  12  -1 5805.74 367.409   4
  12   9   1 5222.99 322.128   4
  12   9  -1 5500.77 334.261   4
   9  12   1 6075.31 358.020   4
  12   9   2 72.1134 78.3295   2
  -9 -12  -2 194.010 339.905   5
  12   9   2-5.27218 135.499   4
   9  12   2-29.0344 151.512   4
   9  12  -2 130.777 180.872   4
  12   9  -2-49.9451 164.861   4
 -12  -9  -2-55.1815 396.360   5
 -12   9   3 4245.88 225.883   2
  12   9   3 3180.96 198.663   2
  12  -9   3 3847.84 189.515   6
  -9 -12   3 611.428 424.702   5
  -9 -12  -3-193.546 424.996   5
   9  12  -3 3925.31 294.893   4
 -12  -9   3 198.310 371.003   5
   9  12   3 3374.55 258.854   4
  12   9   3 3578.92 246.670   4
  12   9  -3 4035.74 286.153   4
   9  12   4 186.230 123.491   3
  12   9   4 222.219 124.561   3
   9  12   4 321.509 124.531   2
  -9  12   4 188.498 153.208   2
 -12   9   4 445.815 124.335   2
  12   9   4 262.400 95.1286   2
 -12   9   4 107.558 196.809   1
  12  -9   4 276.898 62.6904   6
   9 -12   4 395.657 84.9767   6
  12   9  -4 248.745 139.183   4
  12   9   4 278.859 112.726   4
 -12  -9   4-112.609 260.621   5
   9  12   4 171.662 137.660   4
   9  12  -4 470.651 176.241   4
   9  12   5 122.122 110.276   3
  12   9   5 15.0301 118.488   3
  12   9   5 129.385 92.4879   4
 -12   9   5-51.5748 244.717   1
  -9  12   5 260.560 159.254   2
   9  12   5 127.372 122.181   2
 -12   9   5 205.871 130.296   2
  12   9   5 70.0366 97.8288   2
  -9  12   5 298.220 242.579   1
   9 -12   5 145.297 89.6433   6
  12  -9   5 99.8569 64.3927   6
  12   9   5 116.422 74.5076   6
   9  12   5 103.405 99.3134   4
  12   9   6 62.2334 116.818   3
   9  12   6 77.7394 109.134   3
   9 -12   6 110.710 89.1948   6
  12   9   6 45.7740 83.4320   6
  12  -9   6 2.92021 68.1608   6
   9  12   6-3.65553 81.3710   6
  -9  12   6 258.134 255.515   1
  -9  12   6 153.530 163.223   2
   9  12   6 97.6154 125.571   2
 -12   9   6 240.474 235.259   1
 -12   9   6 20.0529 133.046   2
  12   9   7 157.478 134.270   3
 -12   9   7 125.240 204.038   1
  -9  12   7 153.270 164.235   2
   9  12   7 86.9764 123.313   2
 -12   9   7 4.25878 133.534   2
  -9  12   7 50.4724 213.341   1
   9 -12   7 51.1288 96.0936   6
  12  -9   7 29.8475 74.9170   6
  12   9   7 78.3730 87.9499   6
   9  12   7 159.505 87.7070   6
 -12   9   8 258.081 231.951   1
  -9  12   8 239.206 149.966   2
   9  12   8 307.743 123.072   2
  -9  12   8 152.372 235.035   1
  12  -9   8 84.5251 80.9767   6
   9  12   8 164.159 84.4920   6
   9 -12   8 34.8650 95.7351   6
  10  12   0 7928.89 386.756   4
  12  10   0 8645.92 394.051   4
 -12 -10  -1 169.629 460.737   5
  10  12  -1 221.215 194.020   4
 -10 -12   1-148.269 325.342   5
  12  10   1 453.496 180.965   4
  12  10  -1 230.109 170.321   4
  10  12   1 385.274 183.402   4
  12  10   2 9978.05 371.906   2
 -10 -12   2 185.760 335.718   5
  10  12   2 5224.82 318.744   4
  10  12  -2 5774.24 348.110   4
  12  10   2 4929.72 300.631   4
  12  10  -2 5169.99 326.756   4
 -12  10   3-72.9564 121.165   2
  12  10   3 37.9718 89.2297   2
  12 -10   3 88.2302 58.9700   6
 -10 -12  -3-83.4627 353.071   5
 -12 -10  -3-85.0512 301.130   5
  10  12   3 71.6040 131.726   4
  12  10  -3-26.6433 164.239   4
  10  12  -3 131.381 171.940   4
  12  10   3 147.324 132.489   4
  10  12   4 812.231 146.538   3
  12  10   4 877.435 145.378   3
 -12  10   4 2044.71 157.660   2
  10  12   4 499.012 130.840   2
 -10  12   4 610.733 171.509   2
  12  10   4 633.881 109.256   2
 -12  10   4 1636.46 268.809   1
 -12 -10   4 71.5665 251.600   5
  10 -12   4 787.524 102.292   6
  12 -10   4 813.920 87.6101   6
  12  10   4 663.994 129.541   4
  12  10  -4 641.760 174.097   4
  10  12   4 662.430 137.686   4
  10  12  -4 765.716 185.646   4
  12  10   5 1095.75 126.040   2
  10  12   5 1321.83 140.630   3
  12  10   5 1390.88 149.061   3
  10  12   5 1156.72 144.677   2
 -10  12   5 1193.32 178.548   2
 -12  10   5 1398.57 160.531   2
 -12  10   5 1140.91 241.407   1
  10 -12   5 1542.13 131.095   6
  12 -10   5 1346.16 105.020   6
  10  12   5 848.680 127.561   4
  12  10   5 934.428 125.494   4
  12  10   6 340.444 123.050   3
  10  12   6 342.489 112.485   3
  10 -12   6 299.766 97.5537   6
  12 -10   6 229.244 74.5438   6
  12  10   6 316.686 91.4107   6
  10  12   6 191.665 85.6457   6
 -10  12   6 404.581 157.450   2
 -12  10   6-8.32413 256.793   1
  10  12   6 191.021 122.680   2
 -12  10   6 95.3295 137.273   2
  12  10   7 121.588 132.169   3
 -12  10   7 158.421 217.455   1
 -10  12   7 118.423 156.869   2
  10  12   7 232.474 123.272   2
 -12  10   7 129.095 138.477   2
  10 -12   7 53.1493 90.3927   6
  12 -10   7 125.281 82.8617   6
  10  12   7 136.161 83.0896   6
 -12  10   8 64.9835 235.415   1
 -10  12   8 331.272 242.140   1
  11  12   0-52.8487 168.358   4
 -11 -12   0-174.874 325.579   5
  12  11   0-174.175 193.754   4
  11  12   1 336.000 176.232   4
  11  12  -1 410.800 185.004   4
 -12 -11  -1-38.7696 417.272   5
  12  11  -1 402.036 204.761   4
  12  11   1 375.732 189.560   4
  12  11  -2-117.377 172.361   4
 -12 -11  -2 14.6436 302.929   5
 -11 -12   2-62.6958 319.307   5
  11  12   2 53.3607 149.079   4
  11  12  -2 100.406 173.948   4
  12  11   2 71.4653 147.119   4
  11  12   3 3789.55 225.518   2
 -12  11   3 4629.33 251.845   2
  12  11   3 3521.71 213.065   2
  11  12  -3 4556.39 326.269   4
  12  11   3 3909.50 267.922   4
  12  11  -3 4695.78 317.440   4
  11  12   3 4068.17 283.937   4
  11  12   4 793.079 149.641   3
  12  11   4 639.340 150.663   3
 -12  11   4 1249.80 155.065   2
 -11  12   4 1229.26 168.361   2
  11  12   4 853.545 133.970   2
  12  11   4 897.109 121.138   2
 -12  11   4 1440.24 266.953   1
  11 -12   4 949.651 109.318   6
  12 -11   4 863.227 95.1702   6
  12  11  -4 952.783 174.212   4
  11  12   4 650.908 146.951   4
  12  11   4 874.503 140.702   4
  11  12  -4 980.730 191.264   4
  12  11   5 681.735 130.544   3
  11  12   5 691.283 128.634   3
 -11  12   5 838.880 163.541   2
  11  12   5 594.918 126.454   2
 -12  11   5 665.987 153.914   2
  12  11   5 579.682 111.785   2
 -12  11   5 955.240 242.681   1
  11 -12   5 551.846 96.4455   6
  12 -11   5 512.409 90.3727   6
  11  12   5 273.367 108.711   4
  12  11   5 355.518 105.086   4
  12  11   6 29.3899 117.110   3
  11  12   6 152.455 113.921   3
  11 -12   6 147.125 89.1504   6
  12 -11   6 127.573 80.4546   6
 -12  11   6 266.596 303.575   1
 -11  12   6 126.900 150.645   2
  11  12   6 23.8926 111.552   2
 -12  11   6 86.3477 141.576   2
  12  11   7-59.5278 130.489   3
 -11  12   7-38.7564 152.665   2
 -12  11   7-29.8091 132.969   2
 -12  11   7-139.550 215.851   1
  12 -11   7-41.3189 84.3648   6
  11  12   7-3.74342 81.1153   6
  11 -12   7-85.7157 87.2812   6
  12  12   0 4049.83 315.170   4
 -12 -12   1-44.9889 316.343   5
  12  12   1-237.511 192.588   4
  12  12  -1-189.036 208.055   4
 -12 -12   2 406.307 371.193   5
  12  12   2 4746.13 299.569   4
 -12 -12  -2 17.4295 379.894   5
  12  12  -2 4673.94 319.499   4
 -12  12   3 378.050 144.345   2
  12  12   3 7.71025 105.010   2
 -12 -12  -3 101.000 358.605   5
 -12 -12   3 177.154 316.289   5
  12  12   3 5.94550 139.896   4
  12  12  -3-46.4437 189.821   4
  12  12   4 2794.43 206.645   3
 -12  12   4 3391.18 217.663   2
  12  12   4 2256.80 169.930   2
  12  12   4 2066.98 201.377   4
  12  12  -4 2958.15 251.186   4
  12  12   5 95.1435 118.162   3
 -12  12   5 207.742 149.356   2
 -12  12   5 44.1761 226.353   1
  12 -12   5-3.27882 79.8087   6
  12  12   5 40.7342 102.814   4
  12  12   6 159.997 119.448   3
  12 -12   6 203.853 89.4187   6
 -12  12   6 314.854 148.912   2
  12 -12   7-35.1019 91.2089   6
 -12  12   7-48.6397 140.867   2
  13   0   0-10.0913 101.986   4
  13   0   1 9458.45 307.714   3
  13   0   1 7587.92 267.673   6
  13   0   1 8055.25 325.048   4
  13   0  -1 8851.40 337.617   4
  13   0  -2 69.0170 111.408   4
  13   0   2-24.8593 97.9167   3
  13   0   2 40.5486 97.5023   4
 -13   0   2-44.4949 108.424   1
  13   0   2-19.2650 45.3219   6
  13   0   3 740.422 114.215   3
  13   0   3 1062.15 73.9682   6
  13   0   3 948.299 110.958   4
  13   0  -3 864.807 126.185   4
  13   0   4 52.0845 108.736   3
 -13   0   4-78.2379 131.960   1
   0  13   4 63.7141 147.694   1
  13   0   4 10.4215 55.7330   6
   0  13   5 2948.10 238.072   2
 -13   0   5 2681.20 260.396   1
  13   0   5 2962.94 162.388   6
   0  13   5 2427.83 198.996   4
   0  13   6-66.4450 164.216   2
   0  13   6 29.7708 161.359   1
 -13   0   6 81.5918 140.503   1
   0  13   6 19.7733 79.2248   6
  13   0   6-8.38720 69.1363   6
   0  13   7 230.044 167.240   2
   0  13   7 363.737 167.656   1
   0  13   7 380.233 94.1835   6
  13   0   7 216.223 75.1496   6
   0  13   8 114.588 159.919   2
   0  13   8-71.5174 144.675   1
  13   0   8 84.7994 72.0821   6
  13  -1   0 1618.49 76.1382   6
  13  -1   0 2086.19 159.792   4
  13   1   0 2007.62 163.058   4
  13  -1  -1 973.375 137.041   4
  13   1   1 1000.46 132.964   4
  13  -1   1 1165.26 112.211   3
  13  -1   1 975.899 58.3706   6
  13  -1   1 997.282 124.902   4
  13   1  -1 1237.95 140.893   4
  13   1   2 3211.38 172.970   3
  13  -1   2 2649.73 158.023   3
 -13   1   2 1444.11 169.076   1
 -13  -1   2 983.550 152.178   1
  13  -1   2 2668.25 123.649   6
  13   1   2 2728.30 126.405   6
  13   1   2 2844.71 175.249   4
  13   1  -2 2889.49 189.021   4
  13  -1   2 2980.74 179.055   4
  13  -1  -2 3427.34 198.138   4
   1  13   3 92.4007 67.1598   3
  13  -1   3 203.992 100.810   3
  13   1   3 189.521 106.118   3
  13   1   3 218.218 94.7618   4
  13   1  -3 164.792 111.656   4
  13  -1   3 159.689 84.3382   4
 -13   1   3 103.055 141.593   1
 -13  -1   3 103.314 111.502   1
  13   1   3 233.081 55.1344   6
  13  -1   3 194.058 54.4012   6
  13   1   4 545.939 95.4969   4
  13   1   4 553.591 119.581   3
  13   1  -4 529.513 107.172   4
  13  -1   4 576.671 112.226   3
 -13  -1   4 214.574 124.166   1
  -1  13   4 574.623 151.027   1
 -13   1   4 291.849 141.118   1
   1  13   4 663.995 162.483   1
  13  -1   4 525.108 66.8204   6
  13   1   4 569.738 69.2911   6
   1  13   4 441.767 123.729   4
   1  13  -4 511.650 158.688   4
  13  -1   5 144.070 134.123   3
  -1  13   5 59.1948 166.777   1
   1  13   5-98.1492 162.542   2
   1  13   5 282.990 186.644   1
 -13   1   5 38.9088 151.604   1
 -13  -1   5 121.579 127.423   1
  13  -1   5-14.0404 60.8250   6
  13   1   5 165.827 63.9430   6
  -1  13   5 90.5797 71.7126   6
  -1  13   5-97.4420 110.814   4
   1  13   5-77.9047 123.102   4
  13   1   6 1078.01 162.289   3
  13  -1   6 1032.73 101.856   6
  13   1   6 877.728 96.4544   6
  -1  13   6 1207.46 113.429   6
   1  13   6 1246.52 121.513   6
   1  13   6 851.125 178.443   2
 -13   1   6 995.238 196.720   1
  -1  13   6 1199.41 211.174   1
   1  13   6 1063.91 179.921   1
  -1  13   7 260.214 82.3107   6
   1  13   7 209.535 91.2245   6
  13  -1   7 264.652 78.9397   6
  13   1   7 196.862 77.2567   6
  -1  13   7 325.894 165.561   1
   1  13   7 164.729 161.198   2
   1  13   7 286.056 203.056   1
   1  13   8-87.4587 81.1965   6
  13  -1   8 45.1136 72.0802   6
  13   1   8 25.8887 69.9126   6
  -1  13   8-54.1305 144.723   1
   1  13   8-9.76444 145.079   1
   1  13   8-61.4716 154.874   2
  13  -2   0-87.1969 106.349   4
  13   2   0-31.2621 123.057   4
  13  -2   1 8058.33 257.296   3
  13  -2   1 7457.45 207.097   6
  13  -2  -1 8834.64 297.140   4
  13   2   1 7995.50 295.707   4
  13   2  -1 8868.90 314.767   4
  13  -2   1 8201.76 286.297   4
  13   2  -2-81.4502 114.851   4
  13  -2   2-87.2033 90.8971   3
  13  -2   2 90.0917 86.4729   4
  13   2   2-52.0209 103.224   4
  13  -2  -2-31.6266 101.021   4
  13  -2   2 37.6116 37.1275   6
 -13  -2   2-10.4551 82.9060   1
 -13   2   2-17.9258 132.194   1
  13   2   3 652.112 97.3765   4
  13   2   3 464.677 100.662   3
  13   2  -3 537.411 115.228   4
   2  13   3 1009.47 89.6398   3
  13  -2   3 735.191 111.888   3
 -13   2   3 493.150 150.776   1
 -13  -2   3 288.872 114.617   1
  13  -2   3 712.049 62.3350   6
  13   2   3 604.816 67.9886   6
  13  -2   4 1659.00 141.719   3
  -2  13   4 1761.29 207.816   1
 -13   2   4 1407.68 99.3187   2
   2  13   4 1746.45 163.274   1
 -13  -2   4 767.000 136.173   1
 -13   2   4 891.107 180.541   1
  13  -2   4 1447.51 96.6368   6
  13   2   4 1532.44 102.231   6
   2  13   4 1139.01 156.745   4
   2  13  -4 1617.44 197.944   4
  13   2  -4 1524.94 144.572   4
  13   2   4 1429.48 127.024   4
  13  -2   5 49.4815 129.575   3
  -2  13   5 247.621 187.004   1
 -13   2   5 49.6238 160.795   1
   2  13   5-21.1254 166.192   2
 -13  -2   5 158.029 131.146   1
   2  13   5 95.2686 160.542   1
 -13   2   5 24.8181 87.8654   2
  -2  13   5 239.026 75.8486   6
  13   2   5 164.829 72.0709   6
  13  -2   5 76.5973 61.5253   6
  -2  13   5 49.2894 100.795   4
   2  13   5 31.0349 117.974   4
  13   2   6 116.158 142.262   3
   2  13   6 193.272 150.592   1
   2  13   6 290.899 164.286   2
  -2  13   6 273.087 194.624   1
 -13   2   6 364.859 229.322   1
   2  13   6 243.839 95.7328   6
  13   2   6 206.610 73.1438   6
  -2  13   6 230.479 79.5940   6
  13  -2   6 151.003 68.1836   6
   2 -13   6 110.640 117.927   6
  -2  13   7 811.082 201.857   1
   2  13   7 669.465 182.588   1
 -13   2   7 308.407 164.226   1
   2  13   7 645.722 172.738   2
  13   2   7 482.202 83.1788   6
   2  13   7 483.223 99.3641   6
  13  -2   7 351.155 78.8440   6
   2  13   8 451.524 161.305   2
  -2  13   8 531.977 184.939   1
   2  13   8 392.938 95.2195   6
  13  -2   8 410.585 82.9621   6
  13   2   8 458.024 89.2956   6
  13  -3   0 40906.3 1669.66   3
  13   3   0 45327.2 1714.59   4
  13  -3   1 2351.24 143.757   3
  13  -3   1 2273.52 102.693   6
  13   3   1 2356.63 180.250   4
  13   3  -1 2681.16 197.690   4
  13  -3   2 3678.92 169.337   3
  13  -3   2 3567.10 129.329   6
  13   3   2 3717.01 200.886   4
  13   3  -2 4206.24 226.657   4
  13   3   3 1034.43 128.347   3
 -13   3   3 869.715 73.5211   2
  13  -3   3 968.423 112.842   3
   3  13   3 1197.57 138.547   1
 -13   3   3 725.297 172.194   1
  13  -3   3 999.184 71.3913   6
  13   3  -3 1078.59 142.076   4
   3  13  -3 1088.42 182.599   4
   3  13   3 804.000 149.815   4
  13   3   3 1004.29 113.961   4
  13   3  -4 16.3953 103.589   4
   3  13   4-67.8109 76.1517   3
  13   3   4-115.601 88.0887   4
  13  -3   4 43.9765 109.542   3
   3  13   4 20.8175 130.668   1
 -13   3   4-74.2159 182.731   1
 -13   3   4-6.70466 71.6982   2
  13   3   4-25.8409 65.8697   6
  13  -3   4 13.1916 52.4076   6
   3  13   4-76.2035 139.771   4
   3  13  -4-35.0534 182.128   4
  13  -3   5 1566.39 167.917   3
  13   3   5 1312.53 142.317   3
  -3  13   5 1836.00 210.836   1
  -3  13   5 898.873 195.634   2
   3  13   5 991.171 182.585   2
   3  13   5 1523.71 176.128   1
 -13   3   5 1426.10 124.030   2
 -13   3   5 1061.97 191.443   1
   3 -13   5 1423.31 152.461   6
  13  -3   5 1467.27 103.487   6
  13   3   5 1355.50 107.529   6
  -3  13   5 1563.80 120.260   6
   3  13   5 916.819 140.128   4
  13   3   6 728.302 152.501   3
  -3  13   6 637.493 182.140   2
   3  13   6 459.437 166.671   2
   3  13   6 847.171 153.543   1
  -3  13   6 1225.50 240.830   1
 -13   3   6 665.708 187.916   1
 -13   3   6 766.318 112.799   2
   3  13   6 702.425 108.547   6
  13   3   6 597.638 86.9343   6
  13  -3   6 583.014 83.8601   6
  -3  13   6 586.220 89.6236   6
   3 -13   6 752.493 134.754   6
 -13   3   7 243.521 166.370   1
  -3  13   7 484.522 185.773   1
   3  13   7 210.361 129.733   1
  -3  13   7 514.769 178.631   2
   3  13   7 320.804 157.898   2
  13   3   7 242.199 78.6256   6
  13  -3   7 203.128 74.5555   6
   3  13   7 332.107 91.1425   6
   3 -13   7 318.759 123.188   6
  -3  13   8 485.905 209.106   1
  -3  13   8 404.500 171.530   2
   3  13   8 604.776 159.610   2
   3  13   8 143.901 87.6995   6
  13  -3   8 219.184 73.7379   6
  13   3   8 368.355 81.2509   6
  13  -4   0-130.863 74.6081   3
   4  13   0-122.091 153.250   4
  13   4   0-121.994 126.594   4
  13  -4  -1 11817.2 506.173   3
  13  -4   1 12014.4 515.381   3
  13  -4   1 12259.7 485.580   6
   4  13   1 12539.3 580.540   4
  13   4  -1 13631.1 569.884   4
  13   4   1 12571.2 555.746   4
   4  13  -1 13123.7 595.258   4
  13  -4   2 1542.60 129.526   3
  13  -4   2 1645.66 84.6552   6
   4  13   2 1293.06 175.389   4
  13   4  -2 1425.42 169.054   4
   4  13  -2 1616.72 208.091   4
  13   4   2 1255.44 142.645   4
 -13   4   3 8255.92 368.252   2
  13  -4   3 8864.50 396.913   3
 -13   4   3 6250.67 417.260   1
   4  13   3 11353.0 416.631   1
  13  -4   3 9342.23 370.874   6
   4  13   3 8703.57 443.177   4
  13   4   3 8359.22 410.115   4
  13   4  -3 9847.59 437.696   4
   4  13  -3 9016.71 472.914   4
  13   4  -4 36.1238 102.155   4
  13   4   4 59.1144 83.9195   4
   4  13   4-91.2561 88.6894   3
  13  -4   4 46.9173 118.653   3
 -13   4   4 164.161 167.773   1
   4  13   4 183.567 149.943   1
 -13   4   4 66.6183 85.3928   2
  13   4   4-15.6826 60.6098   6
  13  -4   4 41.9477 52.9787   6
   4  13   4-51.7728 134.628   4
   4  13  -4-73.8662 176.773   4
 -13   4   5 2404.24 155.078   2
   4  13   5 1891.87 206.120   2
  13   4   5 2522.85 184.059   3
  -4  13   5 2148.73 241.071   1
  -4  13   5 1932.02 225.275   2
 -13   4   5 2043.97 249.174   1
   4  13   5 2633.83 192.256   1
   4 -13   5 2534.87 184.776   6
  13  -4   5 2128.49 129.050   6
  13   4   5 2186.58 138.044   6
  -4  13   5 2327.85 138.536   6
   4  13   5 1504.46 165.875   4
  13   4   5 1735.99 139.931   4
  13   4   6 114.914 139.565   3
 -13   4   6 38.6742 182.184   1
  -4  13   6-195.089 175.315   2
   4  13   6-13.2939 151.917   2
  -4  13   6 199.957 257.070   1
   4  13   6 154.220 174.089   1
 -13   4   6 167.575 104.307   2
   4  13   6 53.3356 86.3457   6
  13   4   6 47.8077 77.3142   6
  13  -4   6-5.29452 64.0804   6
   4 -13   6-26.0978 106.428   6
  -4  13   7 919.339 205.446   1
 -13   4   7 456.945 221.059   1
  -4  13   7 847.837 187.751   2
   4  13   7 669.512 162.127   2
 -13   4   7 565.416 121.443   2
  13   4   7 611.005 93.1235   6
  13  -4   7 566.923 85.1065   6
   4  13   7 640.214 103.147   6
   4 -13   7 668.092 142.495   6
  -4  13   8 36.4204 209.536   1
  -4  13   8 43.4765 163.850   2
   4  13   8 18.8554 139.678   2
   4  13   8 106.991 87.4574   6
  13  -4   8 30.3161 68.2751   6
  13   4   8 40.8259 77.5847   6
  13  -5   0 35119.1 1456.90   3
  13   5   0 40056.9 1517.86   4
   5  13   0 39519.3 1542.15   4
  13  -5  -1 6779.38 306.612   3
  13  -5   1 6984.62 318.771   3
  13   5  -1 8384.16 384.488   4
   5  13   1 7472.55 393.834   4
   5  13  -1 6730.22 401.669   4
  13   5   1 7818.27 370.964   4
  13  -5   2 16385.8 702.111   3
  13  -5   2 16801.1 675.670   6
  13   5  -2 17689.0 753.993   4
  13   5   2 16903.4 735.573   4
   5  13   2 17391.6 764.928   4
   5  13  -2 18694.4 788.095   4
  13   5  -3 1128.20 158.763   4
  13   5   3 870.350 124.513   4
 -13   5   3 1158.11 94.6791   2
  13  -5   3 1359.05 137.410   3
   5  13   3 1420.04 139.131   1
 -13   5   3 974.107 193.064   1
  13  -5   3 1188.49 78.2213   6
   5  13   3 1324.36 184.749   4
   5  13  -3 1106.76 220.808   4
  13  -5   4 16415.2 668.739   3
   5  13   4 20411.2 704.277   2
 -13   5   4 15763.6 635.300   2
   5  13   4 12772.6 635.030   3
  13   5   4 15898.4 662.391   3
 -13   5   4 12247.9 681.649   1
   5  13   4 21496.4 682.963   1
  13  -5   4 15422.6 628.245   6
  -5  13   4 16839.4 633.106   6
  13   5   4 14099.5 633.439   6
  13   5  -4 14929.1 676.332   4
   5  13   4 14273.2 684.606   4
   5  13  -4 15899.8 724.420   4
  13   5   4 12977.1 650.728   4
  13   5   5 404.489 88.3545   4
  13   5   5 543.603 137.850   3
  -5  13   5 122.418 186.607   2
   5  13   5 4.05997 159.006   2
   5  13   5 600.106 123.603   1
 -13   5   5 692.730 235.817   1
 -13   5   5 484.984 114.327   2
  -5  13   5 329.424 220.171   1
  13   5   5 418.246 81.7766   6
  13  -5   5 423.482 73.1173   6
   5 -13   5 743.623 126.340   6
   5  13   5 336.340 117.404   4
  13   5   6 886.245 149.444   3
  13  -5   6 825.656 87.8767   6
   5  13   6 755.570 109.884   6
  13   5   6 800.176 95.3774   6
   5 -13   6 708.955 125.460   6
 -13   5   6 656.771 205.264   1
  -5  13   6 749.082 183.396   2
  -5  13   6 989.546 261.870   1
   5  13   6 865.928 162.382   2
 -13   5   6 746.192 125.186   2
  13   5   7 393.875 143.963   3
  13   5   7 106.993 77.8022   6
  13  -5   7 95.2273 68.5997   6
   5  13   7 198.258 86.4783   6
   5 -13   7 193.182 112.183   6
  -5  13   7 263.165 174.173   2
   5  13   7 241.725 142.593   2
 -13   5   7 373.118 114.616   2
  -5  13   7 292.445 195.226   1
 -13   5   7 309.911 237.320   1
   5  13   8 2126.74 193.438   2
  -5  13   8 2332.73 221.866   2
 -13   5   8 2156.88 238.959   1
  13  -5   8 1868.20 138.153   6
  13   5   8 1964.72 142.188   6
   5  13   8 1853.73 149.248   6
  13  -6   0 47.1795 72.8920   3
   6  13   0 74.6923 176.655   4
  13   6   0-27.7411 133.418   4
  13  -6  -1 13885.1 599.841   3
  13  -6   1 15123.6 616.193   3
  13   6  -1 15799.0 678.567   4
   6  13  -1 16500.4 728.167   4
   6  13   1 17216.5 716.868   4
  13   6   1 15039.8 664.021   4
  13  -6   2 305.129 97.2154   3
 -13   6   2 314.200 71.2027   2
  13  -6   2 355.030 40.9746   6
   6  13   2 163.338 181.956   4
  13   6  -2 188.238 142.012   4
   6  13  -2 282.361 214.685   4
  13   6   2 299.251 123.244   4
 -13   6   3 10275.6 437.522   2
  13  -6   3 11009.5 468.745   3
  13  -6   3 10441.8 428.438   6
  13   6   3 9612.83 471.619   4
  13   6  -3 9954.80 493.185   4
   6  13  -3 11681.2 550.852   4
   6  13   3 10226.5 513.851   4
  13   6  -4 29.3190 121.754   4
  13   6   4-18.9247 96.5843   4
  13   6   4 23.5449 117.981   3
   6  13   4-23.5950 101.292   3
 -13   6   4 275.293 94.1079   2
 -13   6   4 45.4257 182.574   1
  13  -6   4 168.284 56.2212   6
   6  13   4 15.7800 132.378   4
 -13  -6   4 116.004 316.396   5
   6  13  -4 369.253 185.322   4
  -6  13   5 11190.2 484.831   2
   6  13   5 9100.36 447.478   2
 -13   6   5 10030.0 423.553   2
  13   6   5 9770.71 443.257   3
   6  13   5 9315.98 423.034   3
  -6  13   5 13646.9 557.581   1
 -13   6   5 10579.5 537.337   1
   6 -13   5 10863.8 443.782   6
  13  -6   5 9712.13 406.090   6
  13   6   5 9945.95 423.744   6
  13   6   5 7584.58 412.224   4
   6  13   5 6375.12 426.209   4
  13   6   6 156.493 123.659   3
  13  -6   6 70.0088 61.1674   6
   6  13   6 50.9256 84.1784   6
  13   6   6 62.1251 71.9774   6
   6 -13   6-37.8724 101.292   6
  -6  13   6 176.669 239.832   1
  -6  13   6-81.2550 166.970   2
   6  13   6-129.058 145.035   2
 -13   6   6 163.418 111.543   2
 -13   6   6-50.0748 198.397   1
  13   6   7 2021.67 197.403   3
  -6  13   7 2367.11 223.088   2
   6  13   7 2210.74 196.940   2
  -6  13   7 2528.42 264.488   1
 -13   6   7 2244.30 263.036   1
   6 -13   7 2186.60 181.719   6
  13  -6   7 1981.88 141.413   6
  13   6   7 1974.95 144.740   6
   6  13   7 2040.06 156.213   6
 -13   6   8 221.475 202.342   1
  -6  13   8 93.5520 157.391   2
   6  13   8 350.317 143.302   2
  -6  13   8-17.0446 248.590   1
  13   6   8 6.89492 73.8300   6
  13  -6   8 23.9771 66.4304   6
   6  13   8 201.983 88.9756   6
  13  -7   0 3468.83 176.401   3
  13   7   0 3724.31 254.893   4
  13  -7   1 276.524 90.1361   3
   7  13   1 121.775 172.277   4
   7  13  -1-48.6872 191.561   4
  13   7   1 160.861 135.705   4
  13   7  -1 85.0454 144.701   4
 -13   7   2 3230.24 164.554   2
  13  -7   2 3600.08 193.151   3
  13  -7   2 3044.45 143.886   6
  13   7  -2 3114.51 247.831   4
   7  13   2 3489.76 260.579   4
   7  13  -2 3548.55 291.721   4
  13   7   2 3033.14 216.403   4
 -13   7   3 1231.08 116.209   2
  13  -7   3 1214.55 83.3733   6
   7  13   3 1117.04 173.754   4
   7  13  -3 1425.51 215.442   4
  13   7  -3 1092.42 177.556   4
  13   7   3 1186.95 146.690   4
 -13   7   4 1788.67 140.247   2
   7  13   4 1488.31 153.668   3
  13   7   4 1546.07 146.782   3
 -13   7   4 1877.32 244.774   1
  13  -7   4 1776.36 109.170   6
   7  13   4 1525.19 181.176   4
   7  13  -4 1880.55 231.817   4
  13   7   4 1631.95 150.109   4
  13   7  -4 1775.16 184.400   4
   7  13   5 214.994 103.677   3
  13   7   5 169.293 85.0103   4
  13   7   5 19.3020 125.292   3
  -7  13   5 438.220 176.476   2
   7  13   5 191.726 144.663   2
 -13   7   5 172.069 216.543   1
 -13   7   5 120.019 111.236   2
  -7  13   5-6.68096 222.375   1
  13   7   5 181.631 76.1621   6
  13  -7   5 195.382 66.3465   6
   7 -13   5 249.529 97.6707   6
   7  13   5 273.532 123.666   4
  13   7   6 341.222 127.089   3
  13  -7   6 415.798 76.8703   6
   7  13   6 386.316 98.0606   6
  13   7   6 322.829 84.5467   6
   7 -13   6 312.085 106.109   6
  -7  13   6 310.452 243.057   1
  -7  13   6 594.770 181.902   2
   7  13   6 353.195 143.409   2
 -13   7   6 168.235 205.439   1
 -13   7   6 364.100 128.104   2
  13   7   7 602.178 150.375   3
 -13   7   7 600.403 210.430   1
  -7  13   7 829.756 185.258   2
   7  13   7 431.405 144.814   2
  -7  13   7 484.798 212.255   1
  13  -7   7 382.049 78.0948   6
  13   7   7 363.882 88.8728   6
   7  13   7 498.125 100.384   6
   7 -13   7 546.324 121.232   6
 -13   7   8 599.167 185.528   1
  -7  13   8 876.823 177.714   2
   7  13   8 746.552 139.990   2
  -7  13   8 955.866 242.847   1
  13   7   8 616.306 93.9785   6
  13  -7   8 617.515 88.1824   6
   7  13   8 610.568 99.6569   6
  13  -8   0-51.6265 72.3693   3
  -8 -13   0 84.1699 284.449   5
  13   8   0-56.5372 152.680   4
   8  13   0-61.6460 184.312   4
  13  -8   1-47.1834 87.1686   3
  -8 -13  -1-169.131 320.115   5
  -8 -13   1 155.677 283.357   5
  13   8   1 209.748 153.372   4
  13   8  -1-33.8170 150.571   4
   8  13   1 112.323 177.945   4
   8  13  -1 193.999 198.615   4
 -13   8   2-51.7042 85.7227   2
  -8 -13   2-134.666 415.037   5
   8  13  -2 171.088 181.790   4
   8  13   2-12.2247 155.251   4
  13   8   2 4.93441 132.654   4
  13   8  -2-23.4613 157.256   4
 -13   8   3 103.265 94.0888   2
  13  -8   3 36.4329 46.0917   6
   8  13   3 108.029 142.060   4
   8  13  -3-28.7127 171.237   4
  13   8   3-4.66942 111.717   4
  13   8  -3-159.228 145.484   4
   8  13   4 170.400 113.873   3
  13   8   4-92.4126 117.851   3
   8  13   4-26.9638 128.999   2
 -13   8   4 80.2524 105.937   2
 -13   8   4-216.393 207.097   1
  13  -8   4-24.6595 51.1339   6
 -13  -8   4-88.3877 228.901   5
  13   8   4-32.0454 93.1207   4
   8  13  -4-81.1347 164.527   4
   8  13   4-51.4376 124.894   4
  13   8  -4 137.741 129.606   4
  13   8   5 259.859 124.103   3
  13   8   5 250.542 94.8282   4
   8  13   5 365.556 108.908   3
 -13   8   5 289.456 213.719   1
  -8  13   5 493.054 173.241   2
   8  13   5 409.724 142.617   2
 -13   8   5 285.415 119.409   2
  -8  13   5 544.136 232.811   1
  13  -8   5 339.272 66.1593   6
  13   8   5 314.582 83.2548   6
   8 -13   5 332.556 102.549   6
   8  13   5 211.520 113.721   4
  13   8   6 857.695 140.878   3
  13  -8   6 786.230 87.7468   6
   8  13   6 802.617 114.725   6
  13   8   6 721.257 101.538   6
   8 -13   6 770.991 116.724   6
  -8  13   6 925.843 258.901   1
  -8  13   6 785.586 185.190   2
   8  13   6 831.763 152.362   2
 -13   8   6 822.989 241.029   1
 -13   8   6 933.332 140.144   2
  13   8   7 743.504 154.338   3
  -8  13   7 859.909 181.769   2
   8  13   7 478.850 141.743   2
 -13   8   7 409.640 197.091   1
  -8  13   7 713.984 216.564   1
  13  -8   7 666.539 90.7199   6
  13   8   7 680.521 105.804   6
   8  13   7 672.328 103.099   6
   8 -13   7 669.854 124.472   6
  -8  13   8 216.558 159.753   2
  -8  13   8 142.391 205.216   1
   8  13   8 331.081 127.476   2
 -13   8   8 401.602 198.076   1
  13   8   8 107.294 79.6569   6
   8  13   8 109.561 83.9883   6
   9  13   0 25081.8 1085.63   4
  13   9   0 24192.0 1065.34   4
   9  13  -1 220.455 202.691   4
   9  13   1 296.767 186.838   4
  13   9  -1-18.9279 162.901   4
  13   9   1 150.566 160.715   4
 -13   9   2 3738.34 188.123   2
  -9 -13  -2 46.3618 346.642   5
  -9 -13   2-78.1667 352.857   5
 -13  -9   2 493.866 405.463   5
   9  13  -2 4254.61 306.750   4
  13   9   2 3643.50 240.539   4
  13   9  -2 3675.81 267.572   4
   9  13   2 4097.52 272.827   4
 -13   9   3 166.200 102.625   2
  13  -9   3 79.5326 53.1995   6
  13   9   3 185.591 118.245   4
   9  13   3 189.119 147.517   4
   9  13  -3 185.586 184.176   4
 -13  -9   3 19.1727 377.882   5
  13   9  -3 158.373 148.367   4
   9  13   4 287.757 125.682   3
  13   9   4-110.904 124.131   3
 -13   9   4 76.9042 115.045   2
 -13   9   4-71.8515 188.223   1
   9  13   4-127.932 127.311   2
  -9  13   4 68.2403 162.950   2
  13  -9   4 61.4434 56.6127   6
 -13  -9   4-25.3430 266.453   5
  13   9   4 4.59132 107.630   4
  13   9  -4 11.7471 136.546   4
   9  13   4-23.8740 138.255   4
   9  13  -4 15.8441 187.873   4
  13   9   5-3.85861 89.9257   4
  13   9   5-27.4579 118.852   3
   9  13   5 168.335 106.485   3
 -13   9   5-80.9831 221.073   1
  -9  13   5 116.806 168.948   2
   9  13   5 36.4926 123.028   2
 -13   9   5-63.7073 122.068   2
  -9  13   5-131.044 230.153   1
  13  -9   5 92.5286 63.4066   6
  13   9   5-51.7968 75.5977   6
   9 -13   5 116.053 100.322   6
   9  13   5 83.4533 108.303   4
  13   9   6 478.969 132.184   3
   9  13   6 556.214 121.543   3
  13   9   6 389.356 93.2985   6
  13  -9   6 472.158 80.6620   6
   9  13   6 299.674 92.8871   6
   9 -13   6 429.794 105.319   6
  -9  13   6 584.172 266.312   1
  -9  13   6 544.816 176.194   2
   9  13   6 398.257 137.415   2
 -13   9   6 450.696 240.197   1
 -13   9   6 425.080 131.055   2
  13   9   7 246.323 139.126   3
 -13   9   7-271.091 217.934   1
  -9  13   7 129.908 165.297   2
   9  13   7 209.444 131.554   2
  -9  13   7 465.341 215.116   1
  13  -9   7 118.696 76.2340   6
  13   9   7 37.6592 82.7327   6
   9  13   7 178.572 89.5100   6
   9 -13   7 105.103 106.004   6
 -10 -13   0-14.5975 301.059   5
  13  10   0-37.0722 163.558   4
  10  13   0 56.9383 185.426   4
 -13 -10   0 78.3644 417.338   5
 -10 -13   1 547.219 431.449   5
 -10 -13  -1 574.715 456.747   5
  10  13   1 10793.5 457.413   4
  10  13  -1 10770.3 473.732   4
  13  10   1 10397.6 438.304   4
  13  10  -1 11352.6 463.164   4
 -10 -13   2 14.5106 314.519   5
  13  10   2 75.9893 146.884   4
  10  13   2 51.4336 158.817   4
  10  13  -2 144.644 186.743   4
  13  10  -2 6.96088 172.625   4
 -13  10   3 359.253 126.590   2
 -13 -10  -3 109.485 315.324   5
  10  13  -3 191.361 184.826   4
  10  13   3 146.013 138.250   4
  13  10   3 89.5885 131.901   4
  13  10  -3 151.884 167.318   4
  10  13   4 753.070 146.716   3
  13  10   4 430.720 135.572   3
 -10  13   4 203.115 163.597   2
  10  13   4 443.293 127.634   2
 -13  10   4 828.685 135.109   2
 -13  10   4 715.301 225.647   1
  13 -10   4 545.962 77.4026   6
 -13 -10   4 36.5221 243.699   5
  10  13  -4 497.317 175.555   4
 -13 -10  -4-196.893 380.702   5
  13  10  -4 322.573 164.106   4
  13  10   4 403.863 129.063   4
  10  13   4 491.271 136.142   4
  13  10   5 20.6705 96.7928   4
  10  13   5-50.9330 107.950   3
  13  10   5 80.1027 118.054   3
 -13  10   5 127.344 236.654   1
 -10  13   5-4.61751 155.040   2
  10  13   5-7.01630 116.774   2
 -13  10   5-84.8079 125.973   2
  13 -10   5 8.10083 66.5640   6
  10 -13   5 63.5406 89.0459   6
  13  10   5-12.3923 72.1073   6
  10  13   5 36.5157 104.704   4
  13  10   6-21.6789 118.989   3
  10  13   6 66.4966 100.816   3
  13 -10   6 122.518 76.2792   6
  13  10   6 90.3682 82.1788   6
  10  13   6 120.774 88.2309   6
  10 -13   6 122.980 98.5645   6
 -10  13   6-42.8778 257.822   1
 -10  13   6 232.302 161.024   2
  10  13   6 207.840 123.015   2
 -13  10   6-49.0601 241.754   1
 -13  10   6-37.7111 123.139   2
  13  10   7 747.228 154.420   3
 -13  10   7 1192.52 236.342   1
 -10  13   7 1267.03 192.832   2
  10  13   7 1097.73 142.553   2
 -10  13   7 1211.60 239.554   1
  10 -13   7 1044.90 133.566   6
  13 -10   7 1100.54 116.389   6
  13  10   7 1015.58 111.008   6
  10  13   7 1041.14 118.682   6
  13  11   0-174.005 188.264   4
  11  13   0 79.9960 196.736   4
 -11 -13   0-17.8888 354.068   5
  13  11   1 3392.33 269.641   4
  11  13   1 3325.75 283.084   4
  11  13  -1 3624.38 296.049   4
  13  11  -1 3293.24 282.061   4
 -11 -13  -2-656.172 377.800   5
 -13 -11   2-28.0804 302.497   5
  13  11   2 113.620 158.585   4
  13  11  -2 44.7948 185.235   4
  11  13   2 179.881 166.124   4
  11  13  -2 234.369 185.200   4
  11  13   3 534.865 143.815   2
 -13  11   3 626.854 130.898   2
 -11 -13   3-167.269 414.658   5
 -11 -13  -3 372.482 431.451   5
  13  11  -3 159.119 179.072   4
  13  11   3 196.471 136.421   4
  11  13   3 350.850 170.516   4
  11  13  -3 86.5583 207.168   4
  11  13   4 934.196 154.955   3
  13  11   4 815.516 145.247   3
 -13  11   4 2012.74 160.441   2
 -11  13   4 431.421 162.816   2
  11  13   4 624.475 133.319   2
 -13  11   4 1977.74 279.576   1
 -13 -11  -4-51.1249 355.671   5
 -13 -11   4 71.6256 306.337   5
  13 -11   4 489.950 86.1370   6
  11  13   4 389.839 146.333   4
  11  13  -4 541.785 185.851   4
  13  11   4 498.242 134.469   4
  13  11  -4 710.602 171.922   4
  11  13   5 291.384 116.207   3
  13  11   5 138.617 117.046   3
  13  11   5 81.7967 101.442   4
 -11  13   5 240.583 152.972   2
  11  13   5 171.707 117.124   2
 -13  11   5 193.358 130.726   2
 -13  11   5-178.456 226.559   1
  13 -11   5-27.4792 71.9821   6
  11  13   5-38.5219 109.278   4
  13  11   6 194.206 123.468   3
  11  13   6 30.2012 107.321   3
  13 -11   6-54.5638 81.4406   6
  13  11   6 50.9790 84.9637   6
  11  13   6 64.4796 83.9704   6
  11 -13   6 24.2668 91.8696   6
 -13  11   6-18.7640 280.221   1
 -11  13   6-19.0766 150.383   2
  11  13   6 21.3141 113.177   2
 -13  11   6 118.722 131.580   2
  13  11   7 327.553 138.460   3
 -13  11   7 294.295 220.518   1
 -11  13   7 353.554 156.042   2
  13  11   7 263.326 86.2009   6
  11  13   7 290.427 89.9643   6
 -12 -13   0-128.991 396.448   5
 -13 -12   0 200.894 330.140   5
  12  13   0-28.9788 186.590   4
  13  12   0 165.301 191.622   4
  12  13   1 10058.0 495.023   4
  12  13  -1 10420.1 512.150   4
  13  12   1 10365.3 493.353   4
  13  12  -1 11571.0 520.973   4
 -12 -13  -2 119.039 353.303   5
 -12 -13   2 15.5826 319.918   5
  13  12  -2 460.041 202.963   4
  13  12   2 451.559 173.877   4
  12  13   2 560.257 208.448   4
  12  13  -2 921.277 242.617   4
 -13 -12   2 162.438 330.368   5
 -13  12   3 2482.24 190.783   2
 -12  13   3 3976.06 231.737   2
  12  13   3 1981.45 163.056   2
 -12 -13  -3 76.0652 397.891   5
 -13 -12   3-88.0612 308.871   5
 -12 -13   3 14.9612 320.807   5
  12  13   3 2125.37 213.412   4
  12  13  -3 2360.18 258.552   4
  13  12   3 2584.70 226.155   4
  13  12  -3 2420.07 252.592   4
 -12  13   4 608.323 160.638   2
  12  13   4 259.740 110.803   2
 -13  12   4 207.278 132.722   2
 -13  12   4 894.437 267.713   1
  12  13   4 439.239 139.635   3
  13  12   4 264.732 135.165   3
  13  12   4 114.005 128.719   4
  13  12  -4 65.5257 157.415   4
  12  13  -4 331.617 179.240   4
  12  13   4 89.5168 128.287   4
 -13  12   5 2556.11 279.456   1
 -13  12   5 1940.29 174.428   2
  12  13   5 1278.54 151.372   3
  13  12   5 1691.95 161.453   3
 -12  13   5 1638.07 185.165   2
  12  13   5 844.691 140.402   4
  13  12   5 1214.37 139.897   4
  13  12   6 392.959 125.849   3
  12  13   6 218.641 118.083   3
 -13  12   6 486.978 312.389   1
 -12  13   6 332.310 149.552   2
  13  12   6 319.268 99.9631   6
 -13  12   7 1738.27 262.466   1
 -13 -13   0 1482.44 728.492   5
  13  13   0 33191.4 836.284   4
 -13 -13   1 584.828 413.276   5
  13  13   1 220.835 207.249   4
  13  13  -1 163.849 223.794   4
  13  13  -2 10903.8 469.493   4
  13  13   2 10556.7 438.296   4
 -13  13   3-58.5527 149.513   2
 -13 -13   3 16.4210 314.657   5
  13  13  -3-108.742 189.510   4
  13  13   3 39.5201 147.146   4
 -13  13   4 5274.26 387.951   1
  13  13   4 4048.05 255.579   3
 -13  13   4 4524.11 256.950   2
  13  13   4 3130.51 250.262   4
  13  13  -4 4038.42 300.950   4
 -13  13   5 47.2260 142.172   2
 -13  13   5 266.806 236.274   1
  13  13   5 12.4180 114.440   3
 -13  13   6 4998.13 413.132   1
  13  13   6 2455.98 197.138   3
 -13  13   7 249.089 220.702   1
  14   0   0 5797.24 301.395   4
  14   0  -1-16.1922 113.746   4
  14   0   1 55.4219 107.013   4
 -14   0   1 51.8323 95.7956   1
  14   0   1-0.96789 32.6336   6
  14   0   2 1065.28 122.491   3
  14   0   2 1198.41 73.6240   6
  14   0  -2 1183.68 142.971   4
  14   0   2 1010.01 127.903   4
  14   0   3-139.830 101.328   3
  14   0   3-41.7490 89.8720   4
  14   0  -3-108.793 115.575   4
  14   0   3-11.3428 45.1552   6
 -14   0   3 30.0935 123.097   1
  14   0   4 556.460 124.306   3
 -14   0   4 236.848 133.674   1
   0  14   4 574.830 165.077   1
  14   0   4 525.271 69.4547   6
  14   0   5 67.6359 123.061   3
 -14   0   5-19.9829 166.095   1
   0  14   5-27.5536 167.986   2
   0  14   5-92.6949 167.799   1
  14   0   5-24.7082 60.9073   6
   0  14   5 60.0663 123.257   4
   0  14   6 3221.80 261.536   2
  14   0   6 3224.60 180.491   6
   0  14   6 3820.62 201.468   6
   0  14   6 4033.48 264.630   1
   0  14   7 60.2090 84.1853   6
  14   0   7 43.7550 69.4706   6
   0  14   7-32.4202 164.289   2
   0  14   7-15.9459 158.301   1
  14   0   8 239.492 76.5533   6
   0  14   8 481.518 169.794   2
   0  14   8 216.203 139.948   1
  14  -1   0 26.4937 108.786   4
  14   1   0-40.7554 119.411   4
  14  -1   1 2322.49 140.907   3
  14  -1   1 1854.85 84.3964   6
  14   1  -1 1897.12 164.620   4
  14  -1  -1 1928.22 164.976   4
  14  -1   1 1861.20 160.231   4
  14   1   1 2219.48 165.086   4
  14  -1   2 864.514 110.843   3
  14   1  -2 924.580 137.122   4
  14   1   2 1188.83 127.188   3
 -14  -1   2 267.100 105.444   1
 -14   1   2 278.792 123.571   1
  14  -1   2 1075.24 66.5116   6
  14   1   2 1065.61 70.1211   6
  14   1   2 907.835 122.148   4
  14  -1   2 1034.46 123.027   4
  14  -1  -2 1081.33 137.962   4
  14   1   3 1728.79 147.411   3
  14  -1   3 1965.69 145.593   3
  14  -1   3 1900.55 102.000   6
  14   1   3 1851.07 104.107   6
  14   1   3 1610.53 140.507   4
  14   1  -3 1844.61 165.684   4
  14   1   4 490.140 96.2135   4
  14   1   4 760.512 123.855   3
  14  -1   4 751.654 116.903   3
  -1  14   4 819.883 163.703   1
 -14  -1   4 199.303 164.811   1
   1  14   4 916.154 173.571   1
 -14   1   4 454.349 146.304   1
  14  -1   4 579.624 69.5555   6
  14   1   4 508.264 69.4133   6
   1  14  -4 434.890 164.296   4
   1  14   4 306.334 132.585   4
  14  -1   5 1100.20 154.844   3
  -1  14   5 1404.25 201.602   1
 -14  -1   5 450.973 136.754   1
   1  14   5 1362.04 208.692   1
 -14   1   5 793.482 164.953   1
   1  14   5 923.281 186.660   2
  14  -1   5 1085.79 93.3940   6
  14   1   5 1052.80 91.2662   6
  -1  14   5 1041.50 101.811   6
  -1  14   5 701.190 136.277   4
   1  14   5 688.989 149.354   4
   1  14   6 692.332 175.340   2
  -1  14   6 675.737 212.902   1
 -14   1   6 392.622 159.582   1
   1  14   6 688.407 172.626   1
  14   1   6 402.981 76.4219   6
   1  14   6 645.951 108.624   6
  14  -1   6 455.440 74.8284   6
  -1  14   6 537.269 92.8831   6
  -1  14   7 143.405 160.402   1
   1  14   7 15.9531 160.481   2
   1  14   7 398.720 199.697   1
  -1  14   7 168.923 82.5323   6
   1  14   7 166.279 88.7787   6
  14  -1   7 215.742 71.9980   6
  14   1   7 203.387 73.6089   6
  -1  14   8 318.790 155.998   1
   1  14   8 402.918 153.400   1
   1  14   8 30.8712 155.148   2
  14  -1   8 380.924 83.5287   6
  14   1   8 389.033 79.1137   6
  14  -2   0 4512.00 214.199   3
  14  -2   0 3911.52 241.042   4
  14   2   0 3807.59 248.389   4
  14   2  -1 196.497 120.762   4
  14  -2   1 123.573 87.5872   3
  14  -2   1 135.679 102.183   4
  14  -2  -1 163.883 113.016   4
  14   2   1 59.4028 109.502   4
  14  -2   1 136.945 29.8378   6
  14   2   2 5746.59 212.413   3
  14  -2   2 4280.59 193.653   3
 -14   2   2 2103.69 192.367   1
 -14  -2   2 709.042 150.952   1
  14  -2   2 4442.66 152.118   6
  14   2   2 4309.35 218.620   4
  14   2  -2 4900.17 245.503   4
   2  14   3 1523.15 110.235   3
  14   2   3 1266.85 127.199   3
  14  -2   3 1532.24 134.576   3
 -14   2   3 724.957 160.149   1
 -14  -2   3 560.045 140.745   1
  14  -2   3 1541.13 89.4951   6
  14   2   3 1482.55 94.9191   6
   2  14  -3 1265.37 189.464   4
   2  14   3 1153.83 164.500   4
  14   2   3 1215.16 127.942   4
  14   2  -3 1483.16 158.996   4
  14   2   4 2572.91 171.405   3
  14  -2   4 2527.45 168.339   3
  -2  14   4 3332.82 246.050   1
   2  14   4 3012.17 199.308   1
 -14   2   4 1504.65 211.526   1
 -14  -2   4 874.148 143.451   1
  14  -2   4 2281.56 126.787   6
  14   2   4 2356.04 129.867   6
  14   2   4 1947.62 154.036   4
   2  14   4 1884.22 186.455   4
   2  14  -4 2615.90 227.222   4
  14   2  -4 1857.33 170.494   4
  14  -2   5 25.7329 130.406   3
  -2  14   5 107.174 188.423   1
   2  14   5-129.449 169.866   2
   2  14   5-59.1970 175.510   1
 -14   2   5 212.382 161.535   1
  14   2   5 40.0393 66.6529   6
  -2  14   5 22.2130 71.8729   6
  14  -2   5 71.9094 62.4090   6
  -2  14   5 47.2204 118.862   4
   2  14   5 9.83639 122.529   4
  14   2   6-4.78638 140.239   3
  14   2   6-2.95643 71.2314   6
   2  14   6 40.9281 88.0342   6
  -2  14   6 24.2762 72.7866   6
  14  -2   6-8.35898 65.0833   6
 -14   2   6 144.406 200.526   1
   2  14   6 58.6942 141.619   1
   2  14   6-43.5359 161.017   2
  -2  14   6-124.043 191.838   1
  14  -2   7 49.7951 66.6792   6
   2  14   7 235.335 90.7114   6
  14   2   7 60.1747 69.2275   6
  -2  14   7 223.302 183.932   1
   2  14   7 135.191 165.620   1
   2  14   7 98.5083 160.428   2
 -14   2   7 388.976 176.518   1
   2  14   8 22.6231 84.4806   6
  14  -2   8 99.5942 69.7767   6
  14   2   8 75.6904 72.9793   6
   2  14   8 75.5980 152.605   2
  -2  14   8-128.735 174.534   1
  14  -3   0-41.0030 91.2536   3
  14   3   0 62.2358 122.984   4
  14   3  -1 1200.16 160.186   4
  14  -3   1 679.728 109.854   3
  14   3   1 1126.17 148.828   4
  14   3   2 239.391 114.979   4
  14  -3   2 153.761 94.5056   3
  14   3  -2 384.184 134.588   4
  14  -3   2 229.097 42.6406   6
   3  14  -2 160.595 163.793   4
   3  14   2 140.339 147.948   4
  14   3   3 11.4234 93.4712   4
  14   3  -3 77.3819 115.041   4
  14  -3   3 109.418 93.8336   3
  14   3   3-12.2173 105.687   3
   3  14   3 30.8957 120.782   1
 -14   3   3 90.8574 137.928   1
  14   3   3 30.5318 49.0669   6
  14  -3   3 35.9439 45.2941   6
   3  14   3-148.040 143.530   4
   3  14  -3-53.3474 169.209   4
  14   3   4 802.153 108.981   4
  14   3  -4 737.143 134.830   4
  14  -3   4 902.572 132.220   3
   3  14   4 1120.16 157.081   1
 -14   3   4 674.110 214.920   1
  14  -3   4 769.749 75.2838   6
  14   3   4 829.725 83.9156   6
   3  14   4 757.103 165.058   4
   3  14  -4 928.225 211.920   4
  14  -3   5 1250.61 159.763   3
  -3  14   5 785.519 196.072   2
   3  14   5 786.139 180.557   2
   3  14   5 1004.56 173.564   1
 -14   3   5 757.624 190.854   1
  -3  14   5 1537.55 207.093   1
  14  -3   5 1197.28 94.7226   6
  14   3   5 922.825 94.2395   6
  -3  14   5 1196.79 108.851   6
   3  14   5 742.488 139.342   4
  14   3   6-4.81050 139.890   3
  -3  14   6-46.6694 170.690   2
   3  14   6 203.881 157.188   2
   3  14   6 154.439 138.923   1
  -3  14   6 184.714 231.455   1
 -14   3   6 104.726 187.120   1
  14   3   6-11.7381 67.6655   6
   3  14   6 69.1773 88.9023   6
  14  -3   6 38.4770 60.2224   6
  -3  14   7 48.1931 180.585   1
   3  14   7 165.317 126.734   1
  -3  14   7 39.1058 171.868   2
   3  14   7 148.239 161.500   2
 -14   3   7 201.444 160.097   1
  14   3   7-79.9184 76.4972   6
  14  -3   7 79.5222 68.8751   6
   3  14   7 41.3683 83.7023   6
  -3  14   8 135.650 200.285   1
  -3  14   8 449.805 174.259   2
   3  14   8 137.736 149.759   2
   3  14   8 198.367 89.0185   6
  14  -3   8 76.6157 66.4642   6
  14   3   8 112.848 71.3784   6
   4  14   0 4906.16 310.943   4
  14   4   0 5474.86 285.279   4
  14  -4  -1 349.712 88.3443   3
  14   4  -1 642.437 149.108   4
  14  -4   1 772.334 97.1606   3
  14   4   1 626.303 138.121   4
   4  14   1 503.553 169.063   4
   4  14  -1 622.776 185.336   4
  14  -4   2 3056.90 195.980   3
  14  -4   2 3134.56 155.990   6
   4  14  -2 3408.33 277.696   4
  14   4   2 3236.82 223.590   4
  14   4  -2 3212.38 244.719   4
   4  14   2 2730.13 249.873   4
  14   4   3 1702.30 153.896   3
  14  -4   3 1429.69 131.908   3
   4  14   3 1801.82 152.912   1
 -14   4   3 1137.54 182.565   1
  14  -4   3 1457.46 88.9389   6
   4  14  -3 1311.74 214.284   4
   4  14   3 1151.50 178.342   4
  14   4   3 1371.94 137.640   4
  14   4  -3 1331.63 156.911   4
   4  14   4 947.751 114.590   3
  14  -4   4 1518.39 156.973   3
 -14   4   4 985.566 196.143   1
   4  14   4 1865.85 179.582   1
  14  -4   4 1320.68 91.6557   6
  14   4   4 1255.15 101.777   6
   4  14  -4 1493.88 222.038   4
  14   4   4 1202.11 123.339   4
  14   4  -4 1362.01 150.625   4
   4  14   4 1184.46 168.605   4
  14   4   5 219.792 85.5394   4
  14   4   5 376.526 130.289   3
  -4  14   5-186.870 198.942   2
   4  14   5-156.686 173.539   2
 -14   4   5 228.797 191.551   1
   4  14   5 356.695 140.251   1
  -4  14   5 547.617 201.709   1
  14  -4   5 301.886 62.8043   6
  14   4   5 234.547 72.9090   6
   4  14   5 219.692 118.390   4
  14   4   6 611.382 146.822   3
  -4  14   6 632.369 186.760   2
   4  14   6 429.670 163.304   2
 -14   4   6 641.934 186.841   1
  -4  14   6 1041.28 270.452   1
   4  14   6 1091.44 192.315   1
  14  -4   6 683.581 83.7707   6
  14   4   6 750.197 95.1911   6
   4  14   6 586.856 102.685   6
  -4  14   7 402.460 188.298   2
   4  14   7 445.489 163.912   2
 -14   4   7 339.322 184.228   1
  -4  14   7 633.701 199.007   1
  14   4   7 424.091 84.8860   6
  14  -4   7 522.495 80.3886   6
   4  14   7 554.343 103.757   6
  -4  14   8 1013.15 245.938   1
  -4  14   8 788.643 181.736   2
   4  14   8 734.590 160.349   2
   4  14   8 627.497 101.093   6
  14  -4   8 531.343 85.6357   6
  14   4   8 551.376 88.3588   6
  14  -5   0 174.173 77.1210   3
   5  14   0 31.6901 171.973   4
  14   5   0 24.6470 139.421   4
  14  -5  -1 11232.2 498.117   3
  14  -5   1 12485.2 512.150   3
   5  14   1 12580.0 590.952   4
   5  14  -1 12472.0 596.661   4
  14   5   1 12336.3 559.466   4
  14   5  -1 13412.2 572.218   4
  14  -5   2 1571.59 129.106   3
  14  -5   2 1448.37 77.2409   6
  14   5  -2 1164.97 174.556   4
   5  14   2 1569.56 196.750   4
  14   5   2 1312.12 150.825   4
   5  14  -2 1455.04 214.747   4
  14  -5   3 6727.84 326.880   3
   5  14   3 8084.10 329.379   1
  14  -5   3 6867.00 288.778   6
  14   5  -3 6987.75 365.384   4
   5  14  -3 7433.11 429.383   4
  14   5   3 6435.83 339.599   4
   5  14   3 6832.18 392.344   4
  14   5   4 19.1219 93.3678   4
   5  14   4-170.827 94.7144   3
  14   5  -4-9.59321 119.616   4
  14  -5   4-3.84812 122.593   3
 -14   5   4 50.4038 183.128   1
   5  14   4-3.27828 128.155   1
  14  -5   4 74.8131 52.8715   6
  14   5   4 61.9709 63.7924   6
   5  14   4 57.0824 139.207   4
   5  14  -4-109.651 180.197   4
  -5  14   5 3097.69 262.740   2
   5  14   5 2675.76 233.120   2
  14   5   5 3358.27 215.511   3
  -5  14   5 4213.27 323.708   1
 -14   5   5 2775.12 273.415   1
  14  -5   5 3541.23 169.119   6
  14   5   5 3019.67 174.198   6
  14   5   5 2754.29 183.084   4
   5  14   5 2449.99 207.725   4
  14   5   6-85.4317 132.636   3
  14  -5   6 78.4319 63.2783   6
  14   5   6-16.3155 73.2792   6
   5  14   6 55.6581 87.1881   6
 -14   5   6-17.8721 183.145   1
  -5  14   6 397.982 243.512   1
  -5  14   6-36.9755 169.562   2
   5  14   6-68.0574 145.280   2
  14   5   7 1995.08 192.874   3
  -5  14   7 1815.00 219.858   2
   5  14   7 1673.29 190.749   2
 -14   5   7 1761.75 261.689   1
  -5  14   7 2385.08 254.058   1
  14  -5   7 1424.34 116.829   6
  14   5   7 1740.35 133.472   6
   5  14   7 1832.07 145.143   6
  -5  14   8 107.968 166.134   2
   5  14   8 293.116 142.687   2
  -5  14   8 308.736 242.002   1
  14  -5   8 83.3911 68.2656   6
   5  14   8 75.7010 87.5800   6
  14   5   8 122.676 75.4407   6
  14  -6   0 36215.8 1469.56   3
   6  14   0 37451.9 1561.22   4
  14   6   0 39144.4 1533.03   4
  14  -6   1 572.099 93.5246   3
  14   6  -1 572.444 160.911   4
   6  14   1 652.477 206.846   4
   6  14  -1 559.263 216.868   4
  14   6   1 608.309 151.760   4
  14  -6   2 6073.88 296.041   3
   6  14  -2 6937.36 424.311   4
  14   6   2 5732.50 328.869   4
  14   6  -2 5907.34 348.333   4
   6  14   2 7130.88 396.844   4
  14   6  -3-11.0363 141.710   4
  14   6   3 78.7153 111.760   4
  14  -6   3-6.64677 110.191   3
 -14   6   3 45.4807 185.224   1
  14  -6   3 68.8490 40.8691   6
   6  14   3-12.4694 151.563   4
   6  14  -3 92.9270 190.292   4
   6  14   4 10592.0 548.595   3
  14   6   4 14052.5 578.389   3
 -14   6   4 10897.3 598.601   1
  14  -6   4 13653.9 537.106   6
  14   6   4 12688.6 545.093   6
   6  14   4 12917.0 609.786   4
   6  14  -4 14367.3 652.603   4
  14   6   4 12127.5 570.456   4
  14   6  -4 13324.8 599.422   4
  14   6   5 839.895 110.002   4
  14   6   5 1127.64 148.145   3
  -6  14   5 719.733 198.323   2
   6  14   5 1160.64 167.492   2
 -14   6   5 1212.75 287.984   1
  -6  14   5 851.796 243.556   1
  14  -6   5 963.700 86.0640   6
  14   6   5 932.136 101.324   6
   6  14   5 827.611 137.634   4
  14   6   6 165.415 125.706   3
  14  -6   6 30.9345 59.7889   6
  14   6   6 60.0049 71.1013   6
   6  14   6-30.0565 86.9244   6
  -6  14   6 46.3744 234.336   1
  -6  14   6-229.114 174.016   2
   6  14   6-84.0083 143.349   2
 -14   6   6 76.0811 194.643   1
  14   6   7 61.3592 139.671   3
  14   6   7-33.5328 74.0582   6
  14  -6   7 14.6244 67.1230   6
   6  14   7 214.132 91.3185   6
  -6  14   7 55.1443 171.497   2
   6  14   7 77.1871 140.643   2
 -14   6   7 137.408 260.385   1
  -6  14   7 144.133 209.850   1
  -6  14   8 1823.51 204.782   2
   6  14   8 1371.53 167.860   2
 -14   6   8 1601.88 217.465   1
  14   6   8 1589.97 127.539   6
   6  14   8 1700.96 139.933   6
  14  -7   0 107.901 77.5203   3
  14   7   0-65.3113 156.574   4
   7  14   0-81.8257 206.847   4
  14  -7   1 4653.38 238.109   3
  14   7   1 4741.37 296.493   4
  14   7  -1 5038.32 312.212   4
   7  14   1 4472.11 331.309   4
   7  14  -1 4933.85 351.030   4
  14  -7   2 314.400 104.745   3
  14   7  -2 236.184 156.446   4
  14   7   2 426.574 135.973   4
   7  14   2 140.483 175.827   4
   7  14  -2 272.515 214.809   4
  14  -7   3 1222.81 139.564   3
  14  -7   3 1057.61 72.0954   6
   7  14   3 1115.01 177.331   4
   7  14  -3 1231.67 213.688   4
  14   7   3 1092.84 142.613   4
  14   7  -3 925.528 164.133   4
  14   7  -4 195.753 135.951   4
  14   7   4 101.592 103.875   4
   7  14   4-60.9666 108.362   3
  14   7   4-215.565 122.705   3
 -14   7   4 31.1207 219.369   1
  14  -7   4 108.003 53.9188   6
   7  14   4 17.6877 140.288   4
   7  14  -4 312.703 182.020   4
  14   7   5-13.4106 78.2720   4
  14   7   5 168.572 128.059   3
   7  14   5 160.817 102.924   3
  -7  14   5 114.391 171.552   2
   7  14   5 211.475 141.945   2
 -14   7   5-84.9537 222.952   1
  -7  14   5 62.4505 225.812   1
  14   7   5 15.9585 76.9540   6
  14  -7   5 106.588 62.0708   6
   7  14   5 53.4443 126.484   4
  14   7   6-33.8144 123.660   3
  14  -7   6 54.1409 60.5821   6
  14   7   6-25.6328 74.1334   6
   7  14   6 83.4723 90.7044   6
  -7  14   6-85.9112 235.291   1
  -7  14   6 86.0447 172.738   2
   7  14   6-8.61983 138.178   2
 -14   7   6 6.46907 197.510   1
  14   7   7 231.517 142.901   3
  -7  14   7 188.557 175.030   2
   7  14   7 31.3785 140.022   2
 -14   7   7 309.577 206.511   1
  -7  14   7 110.499 201.170   1
  14  -7   7 116.963 67.2400   6
  14   7   7 87.6901 77.9552   6
   7  14   7 47.6746 90.3332   6
  -7  14   8 55.6162 203.549   1
   8  14   0 27956.8 1177.98   4
  14   8   0 25751.5 1136.09   4
  14  -8   1-70.2206 91.8552   3
  14   8  -1-209.910 152.226   4
   8  14   1 143.079 194.396   4
   8  14  -1-38.8141 198.374   4
  14   8   1-75.5369 146.368   4
   8  14   2 120.543 164.746   4
   8  14  -2 256.329 205.961   4
  14   8   2 259.008 137.699   4
  14   8  -2 182.280 159.528   4
  14   8   3 226.468 128.205   4
   8  14   3 242.859 167.321   4
   8  14  -3 392.973 199.221   4
 -14  -8   3 159.069 350.484   5
  14   8  -3 120.413 155.984   4
   8  14   4 336.775 121.524   3
  14   8  -4 287.355 146.436   4
  14   8   4 101.618 118.394   3
  14   8   4 351.387 114.960   4
   8  14   4 678.992 149.624   2
 -14   8   4 292.053 214.760   1
  14  -8   4 342.381 63.6591   6
   8  14  -4 332.776 183.862   4
   8  14   4 369.307 141.767   4
  14   8   5 56.6567 121.922   3
   8  14   5-13.0305 101.174   3
  14   8   5 22.9477 89.1289   4
  -8  14   5 61.5361 167.174   2
   8  14   5 28.9507 139.188   2
 -14   8   5 221.614 220.255   1
  -8  14   5 50.6495 228.594   1
  14  -8   5 16.5968 59.8071   6
  14   8   5 9.19276 71.2419   6
   8  14   5 65.7012 107.126   4
  14   8   6 625.947 136.687   3
  14  -8   6 535.680 80.5321   6
   8  14   6 619.552 110.149   6
  14   8   6 584.230 94.8122   6
  -8  14   6 742.860 258.122   1
  -8  14   6 622.982 180.290   2
   8  14   6 708.717 151.111   2
 -14   8   6 674.830 226.333   1
  14   8   7 138.668 137.720   3
 -14   8   7 158.622 207.336   1
  -8  14   7-103.148 174.715   2
   8  14   7 199.542 134.627   2
  -8  14   7 347.314 223.060   1
  14  -8   7 17.8285 68.6120   6
  14   8   7 67.5732 81.7103   6
   8  14   7-7.93343 86.0781   6
  -9 -14   0 325.970 389.664   5
   9  14   0 184.419 191.943   4
  14   9   0 146.778 160.087   4
   9  14   1 33685.5 1256.73   4
   9  14  -1 35108.6 1278.07   4
  14   9   1 32213.4 1228.38   4
  14   9  -1 34813.1 1247.34   4
  14   9  -2 246.804 162.473   4
   9  14  -2 381.799 206.436   4
   9  14   2 110.473 163.120   4
  14   9   2 69.6270 133.864   4
  14   9   3 1786.77 201.827   4
   9  14  -3 2265.96 276.423   4
  14   9  -3 2015.55 240.841   4
   9  14   3 1864.60 236.380   4
   9  14   4 350.449 131.690   3
  14   9  -4 577.055 155.750   4
  14   9   4 193.556 123.172   3
   9  14   4 171.255 138.769   2
 -14   9   4 402.436 220.939   1
  14  -9   4 373.371 63.5428   6
  14   9   4 307.973 112.767   4
 -14  -9  -4 135.997 307.198   5
   9  14   4 405.959 151.988   4
   9  14  -4 196.980 200.435   4
   9  14   5 262.459 108.142   3
  14   9   5-31.1801 89.1157   4
  14   9   5 191.723 121.513   3
 -14   9   5-21.2130 224.705   1
  -9  14   5 146.173 172.571   2
   9  14   5 122.614 129.492   2
  -9  14   5 67.8397 230.789   1
  14  -9   5-2.59321 65.1924   6
  14   9   5 50.4414 70.8421   6
   9  14   5 155.579 118.087   4
  14   9   6 105.209 121.401   3
  14  -9   6 71.0300 69.9000   6
   9  14   6 49.9992 84.0369   6
  14   9   6 64.7552 79.4514   6
  -9  14   6 33.3359 249.107   1
  -9  14   6 26.7910 168.965   2
   9  14   6 4.14747 127.784   2
 -14   9   6 32.1945 242.658   1
  14   9   7 2679.23 216.513   3
  -9  14   7 3207.51 244.157   2
   9  14   7 2678.69 203.409   2
  -9  14   7 3486.05 302.611   1
 -14   9   7 3258.98 293.830   1
  14  -9   7 2514.11 166.287   6
  14   9   7 3048.14 183.032   6
   9  14   7 2596.28 184.152   6
 -10 -14   0 968.894 491.469   5
  10  14   0 14841.9 532.525   4
 -14 -10   0 214.348 541.736   5
  14  10   0 14687.2 507.690   4
 -14 -10  -1-151.168 434.458   5
  10  14   1 168.805 200.538   4
  14  10   1 198.199 178.901   4
  14  10  -1 147.341 186.329   4
  10  14  -1 127.846 205.055   4
  10  14   2 11871.2 555.929   4
  10  14  -2 12484.7 587.399   4
  14  10   2 10761.6 522.066   4
  14  10  -2 11215.2 546.056   4
 -14 -10   3 27.5852 272.247   5
  14  10   3 187.702 141.569   4
  14  10  -3 241.957 176.056   4
  10  14   3 114.075 158.302   4
  10  14  -3 301.994 193.000   4
 -10  14   4-36.7847 168.849   2
  10  14   4-94.8496 127.634   2
 -14  10   4 195.204 208.252   1
  10  14   4 108.228 128.438   3
  14  10   4 95.6007 129.224   3
  14  10   4 38.9346 111.367   4
  14  10  -4-50.4977 140.646   4
 -14 -10  -4-212.442 357.265   5
  10  14   4-6.09803 138.155   4
  10  14  -4 37.9585 176.696   4
  10  14   5 192.265 108.537   3
  14  10   5 83.1384 119.228   3
  14  10   5 125.560 95.6870   4
 -14  10   5 14.5549 231.412   1
 -10  14   5-24.4084 157.801   2
  10  14   5 117.995 122.263   2
 -10  14   5 110.661 243.839   1
  14  10   5 3.19766 72.6718   6
  10  14   5-9.81210 111.178   4
  14  10   6 332.696 129.843   3
  14  10   6 312.623 86.8872   6
  10  14   6 443.195 97.0173   6
 -10  14   6 463.356 263.402   1
 -10  14   6 697.034 179.037   2
  10  14   6 565.655 133.445   2
 -14  10   6 529.306 250.107   1
  14  10   7 195.262 136.177   3
 -14  10   7 270.024 221.912   1
 -10  14   7 138.563 162.167   2
  10  14   7 68.5828 118.931   2
 -10  14   7 112.676 223.407   1
  14  10   7 22.3889 79.4495   6
  10  14   7 85.9801 82.4899   6
 -14 -11   0-52.6417 569.416   5
  14  11   0 137.614 189.415   4
  11  14   0-164.504 202.722   4
  14  11   1-34.1762 182.112   4
 -14 -11   1-169.149 503.640   5
  14  11  -1 37.4773 188.473   4
  11  14   1 14.9081 199.859   4
  11  14  -1 248.668 207.595   4
 -11 -14  -2-18.1516 383.909   5
 -11 -14   2-130.114 383.938   5
 -14 -11   2-45.8948 315.991   5
  14  11   2 67.8512 154.778   4
  11  14   2-41.4192 167.431   4
  11  14  -2 32.6309 189.188   4
  14  11  -2-96.3930 180.235   4
  14  11   3-66.9872 151.007   4
  14  11  -3 71.9446 179.696   4
  11  14   3 176.361 190.521   4
  11  14  -3-9.30313 228.849   4
  11  14   4 668.085 142.578   3
  14  11   4 66.7590 131.574   3
 -11  14   4 174.694 166.770   2
  11  14   4 463.670 128.729   2
 -14  11   4 269.844 219.953   1
 -14 -11  -4 51.0074 352.483   5
  11  14   4 308.717 144.264   4
  11  14  -4 232.793 179.309   4
  14  11   4 357.609 132.599   4
  14  11  -4 343.070 166.040   4
  14  11   5 184.749 122.753   3
  11  14   5 302.334 115.728   3
  14  11   5 120.049 101.988   4
 -14  11   5 193.309 247.325   1
 -11  14   5 114.831 159.804   2
  11  14   5 70.6577 117.770   2
  14  11   5 109.289 74.0821   6
  11  14   5 28.4290 105.139   4
  14  11   6 572.750 135.754   3
  14  11   6 534.699 97.8406   6
  11  14   6 432.165 96.0960   6
 -11  14   6 449.673 163.233   2
  11  14   6 381.642 126.061   2
 -14  11   6 880.748 273.936   1
  14  11   7 175.525 132.561   3
 -14  11   7 238.485 210.531   1
 -11  14   7 285.979 154.335   2
  14  11   7 124.810 82.9195   6
  11  14   7 80.1027 82.1242   6
 -12 -14   0 1169.42 519.347   5
  12  14   0 17995.4 569.415   4
  14  12   0 19945.0 586.450   4
 -12 -14  -1 900.358 448.972   5
 -14 -12   1 63.7442 311.295   5
  14  12  -1 854.941 227.460   4
  12  14   1 1107.12 216.304   4
  12  14  -1 821.287 223.926   4
  14  12   1 1096.98 213.820   4
  12  14   2 7894.57 432.774   4
  12  14  -2 8838.81 484.455   4
  14  12   2 7225.63 401.758   4
  14  12  -2 7721.16 436.272   4
  12  14   3 2487.58 228.946   2
  12  14   3 2606.18 277.714   4
  12  14  -3 3080.61 315.456   4
  14  12   3 2885.01 269.626   4
  14  12  -3 3357.89 308.985   4
  12  14   4 109.108 138.499   3
  14  12   4 225.933 134.806   3
 -12  14   4 192.782 153.647   2
 -14 -12  -4 279.414 395.684   5
  14  12  -4-45.1565 170.111   4
  12  14   4-154.166 144.080   4
  12  14  -4-202.691 183.843   4
  14  12   4 16.8081 125.045   4
  12  14   5 222.973 118.690   3
  14  12   5 490.478 129.374   3
 -12  14   5 383.944 156.881   2
 -14  12   5 589.483 246.639   1
  14  12   6 387.156 131.259   3
  12  14   6 372.049 118.743   3
 -12  14   6 563.983 163.983   2
  14  12   6 477.485 103.008   6
 -14  12   7 384.656 219.174   1
  14  12   7 215.020 82.9678   6
  12  14   7 199.260 85.1757   6
  14  13   0 339.949 197.051   4
  13  14   0 496.061 241.741   4
 -13 -14   1 1243.06 584.799   5
 -13 -14  -1 1731.13 616.089   5
 -14 -13   1 824.648 607.344   5
  13  14   1 22463.1 693.568   4
  13  14  -1 23934.3 735.826   4
  14  13   1 20987.9 650.107   4
  14  13  -1 21929.1 685.666   4
  13  14   2 5073.05 332.474   4
  13  14  -2 5467.84 361.001   4
  14  13   2 4805.28 330.961   4
  14  13  -2 4924.59 353.923   4
 -13  14   3 3690.30 276.647   2
  13  14   3 3291.89 303.515   4
  13  14  -3 2973.98 331.397   4
  14  13   3 3153.32 293.802   4
  14  13  -3 3152.26 320.223   4
 -13  14   4 498.018 148.873   2
 -14  13   4 576.799 251.473   1
  13  14   4 366.419 142.782   3
  14  13   4 417.118 144.747   3
  13  14  -4 515.518 184.554   4
  14  13   4 439.154 139.424   4
  14  13  -4 358.213 178.615   4
  13  14   4 149.875 135.122   4
  13  14   5 757.082 133.344   3
  14  13   5 656.975 135.213   3
 -13  14   5 594.194 160.602   2
 -13  14   5 1027.47 271.396   1
 -14  13   5 1206.85 261.398   1
  14  13   6 147.013 120.262   3
  13  14   6 106.878 115.745   3
 -13  14   6 605.663 305.938   1
 -14  13   6 743.448 308.129   1
  14  13   6 148.500 94.3285   6
  14  14   0 12186.3 627.319   4
 -14 -14   1 36.1130 352.650   5
  14  14  -1-50.9258 205.437   4
  14  14   1 248.993 196.875   4
  14  14   2 809.785 200.287   4
  14  14  -2 1015.31 238.305   4
 -14 -14   3 178.651 491.227   5
 -14 -14  -3 540.520 432.900   5
  14  14   3 68.1815 170.515   4
  14  14  -3 487.520 224.213   4
  14  14   4 577.922 152.050   3
  14  14   4 853.922 158.452   4
  14  14  -4 932.404 202.985   4
  14  14   5 62.8842 118.625   3
 -14  14   5 477.965 246.624   1
  14  14   6 377.073 123.716   3
  14  14   6 747.833 113.601   6
 -14  14   6 1103.35 334.963   1
  15   0   0-87.0968 121.438   4
  15   0   1 7841.29 261.769   3
  15   0   1 6947.14 289.095   4
  15   0  -1 7412.96 302.485   4
  15   0   2-116.330 100.385   3
  15   0   2 3.99012 102.863   4
  15   0  -2-65.6114 123.258   4
 -15   0   2 70.4240 135.111   1
  15   0   2-12.0487 39.8200   6
  15   0   3 1616.22 139.178   3
  15   0   3 1724.15 96.6544   6
  15   0  -3 1539.87 159.895   4
  15   0   3 1615.73 140.938   4
  15   0   4 173.683 116.733   3
 -15   0   4 46.3435 131.409   1
   0  15   4-189.708 152.898   1
  15   0   4-4.07396 52.9704   6
   0  15  -4-146.711 164.212   4
   0  15   4-103.674 133.789   4
  15   0   5 128.277 124.064   3
   0  15   5 248.042 169.530   1
   0  15   5 242.023 179.585   2
 -15   0   5 134.419 158.928   1
  15   0   5 172.919 65.9243   6
   0  15   5 260.121 141.910   4
   0  15   6 194.520 173.447   2
   0  15   6-52.4601 163.574   1
   0  15   6 131.441 83.8586   6
  15   0   6-72.7808 67.3694   6
   0  15   7 196.740 176.019   2
   0  15   7 416.069 166.819   1
   0  15   7 120.226 86.9185   6
  15   0   7 31.6267 70.7775   6
   0  15   8-73.6014 138.682   1
   0  15   8 156.880 156.753   2
  15   0   8-2.99677 64.9208   6
  15   1   0 3532.61 264.994   4
  15  -1   0 3357.86 268.528   4
  15  -1   1 287.446 100.565   3
  15   1  -1-29.7183 107.551   4
  15   1   1 7.86981 107.624   4
  15  -1   1 28.3438 111.121   4
  15  -1  -1-69.7994 116.574   4
 -15   1   1 21.6143 108.556   1
  15  -1   1 12.4458 31.6562   6
  15   1   2 4532.50 213.332   3
  15  -1   2 3894.75 199.607   3
 -15   1   2 1420.86 190.057   1
 -15  -1   2 692.291 161.036   1
  15  -1   2 4035.18 156.267   6
  15   1   2 3872.99 158.925   6
  15  -1   2 3727.67 214.825   4
  15  -1  -2 4439.54 237.476   4
  15   1   2 4243.43 220.844   4
  15   1  -2 4287.72 240.731   4
  15   1   3 6.35583 109.831   3
  15   1   3 295.692 102.927   4
  15   1  -3 79.7880 121.017   4
  15  -1   3 231.884 103.746   3
 -15  -1   3 122.542 105.092   1
 -15   1   3 18.2670 141.646   1
  15  -1   3 308.333 53.7378   6
  15   1   3 192.991 51.7090   6
  15   1   4 129.638 112.231   3
  15  -1   4 20.1907 104.810   3
 -15  -1   4-3.80446 136.402   1
  -1  15   4 57.7431 153.869   1
   1  15   4 35.5886 154.933   1
 -15   1   4 92.5931 136.854   1
  15  -1   4 52.3252 54.3415   6
  15   1   4 78.4802 60.4288   6
   1  15   4 62.4505 130.410   4
   1  15  -4-49.1759 165.076   4
  15   1   5 402.505 125.963   3
  15  -1   5 458.959 143.475   3
  -1  15   5 553.098 186.054   1
   1  15   5 474.244 179.551   2
   1  15   5 637.434 198.580   1
 -15   1   5 89.3567 184.584   1
 -15  -1   5 267.917 132.127   1
  15  -1   5 487.112 72.2362   6
  15   1   5 495.426 75.6636   6
  -1  15   5 566.793 88.5544   6
  -1  15   5 317.356 129.663   4
   1  15   5 433.088 146.776   4
  15   1   6 26.4881 68.7294   6
   1  15   6 15.6318 86.8996   6
  15  -1   6 99.7581 61.1567   6
  -1  15   6 151.641 76.5098   6
   1  15   6-147.273 171.596   2
 -15   1   6 180.910 141.582   1
  -1  15   6-25.0074 196.380   1
   1  15   6 231.173 159.208   1
   1  15   7 467.476 97.8853   6
  15  -1   7 342.501 74.8298   6
  15   1   7 388.080 79.9916   6
  -1  15   7 357.952 166.763   1
   1  15   7 517.379 177.369   2
   1  15   7 588.486 207.431   1
  15  -1   8 71.6766 67.7377   6
  15   1   8 61.6092 64.3334   6
  -1  15   8 219.571 144.654   1
   1  15   8 113.045 157.458   2
  15  -2   0-127.007 119.624   4
  15   2   0-49.6367 122.308   4
  15  -2   1 5452.29 271.276   3
  15   2   1 5712.54 308.555   4
  15   2  -1 6373.87 325.748   4
  15  -2   1 5542.63 298.871   4
  15  -2  -1 5803.84 307.009   4
  15   2   2-55.5104 99.9075   4
  15   2  -2 9.07270 113.834   4
  15  -2   2-108.586 100.472   3
 -15   2   2-39.5851 127.643   1
  15  -2   2 37.2740 35.8914   6
  15   2   2-10.0793 41.1464   6
  15   2   3 3475.88 195.593   3
  15  -2   3 3857.63 197.953   3
 -15   2   3 1548.48 204.472   1
 -15  -2   3 793.282 161.403   1
  15  -2   3 3621.39 151.777   6
  15   2   3 3640.72 161.466   6
  15   2   3 3484.69 204.806   4
  15   2  -3 3710.02 231.953   4
   2  15  -3 3812.40 275.917   4
   2  15   3 3028.27 238.779   4
  15   2   4 202.023 95.4119   4
  15   2  -4-32.9453 115.271   4
  15   2   4 461.874 117.243   3
  15  -2   4 191.239 108.699   3
  -2  15   4 477.543 185.883   1
 -15   2   4 95.1352 156.612   1
 -15  -2   4 114.696 101.420   1
   2  15   4 332.567 142.167   1
  15  -2   4 232.676 55.5463   6
  15   2   4 331.147 61.7240   6
   2  15  -4 270.142 166.504   4
   2  15   4 164.640 138.757   4
  15  -2   5 111.232 135.315   3
   2  15   5-4.72140 171.736   2
 -15   2   5 140.692 151.667   1
   2  15   5-143.300 184.966   1
  -2  15   5 166.902 180.952   1
  15   2   5 76.2708 67.5466   6
  -2  15   5-17.3832 73.9543   6
  15  -2   5 187.767 62.6270   6
  -2  15   5 159.790 122.703   4
   2  15   5-21.7144 130.689   4
  15   2   6-44.1934 141.286   3
   2  15   6 91.9447 142.523   1
   2  15   6 51.7764 162.972   2
 -15   2   6 306.316 197.251   1
  -2  15   6-114.806 196.907   1
  15   2   6 75.4354 67.3682   6
   2  15   6 120.028 84.6134   6
  15  -2   6 105.447 64.4997   6
  -2  15   7 158.087 180.861   1
   2  15   7 409.372 170.774   1
   2  15   7 319.962 166.882   2
  15  -2   7 37.8495 66.5088   6
   2  15   7 79.0289 87.5857   6
  15   2   7 111.359 76.0027   6
   2  15   8 256.611 156.142   2
  -2  15   8 57.5489 169.586   1
  15  -2   8 103.649 66.2588   6
  15   2   8 167.687 73.5688   6
  15  -3   0 6463.14 306.923   3
  15   3   0 7195.07 363.111   4
  15  -3   1 79.8336 97.1594   3
  15   3   1 108.244 123.558   4
  15   3  -1 53.3119 134.605   4
  15   3   2 759.137 132.868   4
  15   3  -2 854.721 151.691   4
  15  -3   2 663.512 107.927   3
 -15   3   2 347.620 142.577   1
  15  -3   2 785.730 57.4535   6
   3  15  -2 617.776 184.005   4
   3  15   2 651.197 170.212   4
  15   3   3 18.5605 109.068   3
  15   3   3 113.484 94.0422   4
  15   3  -3 160.229 118.765   4
  15  -3   3 184.745 99.3198   3
   3  15   3 231.707 128.771   1
 -15   3   3 197.501 157.463   1
  15   3   3 184.584 56.1882   6
  15  -3   3 99.4054 44.9337   6
   3  15   3 30.4006 143.517   4
   3  15  -3 66.0552 175.119   4
  15   3   4 786.413 117.126   4
  15   3  -4 767.979 141.359   4
  15  -3   4 1076.82 143.448   3
  15   3   4 965.284 134.382   3
   3  15   4 1313.27 166.886   1
 -15   3   4 812.039 202.375   1
  15  -3   4 986.776 79.9351   6
  15   3   4 1002.62 87.0368   6
   3  15   4 1265.91 189.414   4
   3  15  -4 758.695 228.278   4
  15  -3   5 616.099 146.253   3
 -15   3   5 386.144 183.458   1
  -3  15   5 586.899 197.091   2
   3  15   5 390.836 173.116   2
   3  15   5 649.052 162.666   1
  -3  15   5 768.986 192.888   1
  -3  15   5 617.154 90.6277   6
  15  -3   5 631.310 77.2809   6
  15   3   5 568.282 84.1558   6
   3  15   5 528.454 138.227   4
  15   3   6 88.8384 138.627   3
  -3  15   6 396.834 186.364   2
   3  15   6 267.403 160.860   2
   3  15   6 78.2414 135.586   1
  -3  15   6 220.517 233.367   1
 -15   3   6 146.283 229.504   1
  15   3   6 153.000 71.4745   6
   3  15   6 156.700 87.0571   6
  15  -3   6 150.975 66.2072   6
  -3  15   7 741.115 193.044   1
 -15   3   7 440.673 170.278   1
  -3  15   7 781.566 195.273   2
   3  15   7 778.137 175.783   2
  15   3   7 510.842 84.5514   6
  15  -3   7 425.170 77.4540   6
   3  15   7 448.876 98.4124   6
  -3  15   8 547.653 205.378   1
  -3  15   8 205.599 167.431   2
   3  15   8 225.836 149.736   2
  15   3   8 313.239 81.9636   6
  15  -4   0 46.5007 87.2485   3
  15   4   0 118.191 133.237   4
   4  15   0 13.2799 176.593   4
  15  -4  -1-130.420 82.9173   3
  15   4  -1-15.6833 135.694   4
  15   4   1 86.0596 128.318   4
  15  -4   1 4.64490 86.0410   3
   4  15  -1-266.432 191.074   4
   4  15   1 38.2511 174.738   4
  15   4  -2 69.3916 137.637   4
  15   4   2 49.8159 119.684   4
  15  -4   2 52.6210 96.1229   3
   4  15  -2-167.739 192.195   4
   4  15   2 89.1267 156.885   4
  15   4   3-123.802 117.634   3
  15   4   3 70.4142 98.6794   4
  15   4  -3 95.9514 128.148   4
  15  -4   3 33.6854 99.1003   3
   4  15   3 9.23014 119.919   1
 -15   4   3-98.4829 171.881   1
  15  -4   3 17.9527 39.1339   6
   4  15  -3 187.215 193.513   4
   4  15   3-51.2722 153.727   4
  15   4   4-55.2258 93.6800   4
  15   4  -4-5.07543 117.866   4
  15  -4   4 71.3185 127.760   3
   4  15   4 138.259 146.527   1
 -15   4   4-65.9955 190.404   1
  15   4   4 105.527 68.0406   6
  15  -4   4 59.1972 49.3379   6
   4  15   4 74.3742 143.924   4
   4  15  -4 150.749 183.794   4
  15   4   5 732.835 99.2020   4
  15   4   5 800.779 144.806   3
  -4  15   5 720.418 200.651   2
   4  15   5 584.846 180.672   2
 -15   4   5 664.671 194.129   1
  -4  15   5 1303.84 221.355   1
  15  -4   5 900.568 80.0209   6
  15   4   5 735.840 88.5965   6
   4  15   5 711.875 145.462   4
  15   4   6 517.830 148.525   3
  -4  15   6 634.370 187.228   2
   4  15   6 746.315 170.032   2
 -15   4   6 348.858 188.711   1
  15  -4   6 715.971 82.9374   6
  15   4   6 567.011 84.6762   6
   4  15   6 733.184 110.378   6
 -15   4   7 837.321 187.106   1
  -4  15   7 828.524 195.283   2
   4  15   7 872.032 175.279   2
  -4  15   7 1061.11 209.399   1
  15  -4   7 757.717 88.5669   6
  15   4   7 737.239 96.1965   6
   4  15   7 695.470 108.293   6
  -4  15   8 554.562 230.799   1
  -4  15   8 184.561 168.576   2
   4  15   8 228.944 144.594   2
  15  -5   0 940.565 95.8886   3
   5  15   0 734.511 203.630   4
  15   5   0 829.932 157.572   4
  15  -5  -1 1209.85 103.922   3
  15  -5   1 1924.91 129.808   3
  15   5   1 1618.94 180.386   4
  15   5  -1 1815.90 190.042   4
   5  15  -1 1694.68 232.041   4
  15   5   2 182.505 125.841   4
  15  -5   2 64.7963 93.4161   3
  15   5  -2 61.6373 145.040   4
   5  15  -2-159.227 189.693   4
   5  15   2 197.475 174.756   4
  15   5   3 319.083 135.654   3
  15   5   3 4.34547 100.174   4
  15   5  -3 104.129 136.530   4
  15  -5   3-54.7709 114.149   3
 -15   5   3 186.449 169.773   1
  15  -5   3 18.0377 39.4856   6
   5  15   3-154.497 163.646   4
   5  15  -3-111.863 206.166   4
  15   5   4 321.746 97.9438   4
  15   5  -4 282.025 124.145   4
  15  -5   4 353.493 131.709   3
 -15   5   4 230.101 187.680   1
  15  -5   4 442.983 62.0655   6
  15   5   4 413.964 73.4888   6
   5  15  -4 447.230 197.213   4
   5  15   4 248.710 148.701   4
  15   5   5 52.6019 83.2724   4
  15   5   5 76.2740 130.899   3
  -5  15   5 79.2082 187.295   2
   5  15   5-158.203 163.181   2
 -15   5   5-63.9601 208.893   1
  -5  15   5 14.0682 228.055   1
  15  -5   5 56.0118 55.4255   6
  15   5   5 28.0825 70.1919   6
   5  15   5 79.4724 126.231   4
  15   5   6 87.5712 126.591   3
  15  -5   6 64.1827 61.6903   6
  15   5   6 85.3667 77.5034   6
   5  15   6 87.9459 84.9452   6
 -15   5   6 94.7588 181.107   1
  -5  15   6 31.5045 238.319   1
  -5  15   6 360.302 181.837   2
   5  15   6 208.732 156.056   2
  15   5   7 128.705 141.052   3
  -5  15   7 273.269 186.578   2
 -15   5   7 284.460 220.459   1
   5  15   7 160.189 151.026   2
  -5  15   7 168.436 197.458   1
  15   5   7 91.2981 76.1230   6
  15  -5   7 74.7698 66.2920   6
   5  15   7 153.565 91.2154   6
  15  -6   0 193.049 80.0242   3
   6  15   0-7.65695 207.765   4
  15   6   0 122.184 148.357   4
  15  -6   1 7247.09 338.346   3
   6  15  -1 8431.89 475.268   4
  15   6   1 7198.48 393.423   4
  15   6  -1 7659.42 406.018   4
   6  15   1 7956.17 455.536   4
  15   6  -2 212.796 147.704   4
  15  -6   2 220.077 102.907   3
   6  15   2 210.388 199.622   4
   6  15  -2 81.1493 221.902   4
  15   6   2 128.130 119.529   4
 -15   6   3 259.006 177.991   1
  15   6   3 562.075 129.468   4
  15   6  -3 736.336 164.635   4
  15  -6   3 416.213 124.521   3
   6  15   3 644.567 182.250   4
   6  15   4 755.542 119.442   3
  15   6   4 1205.17 158.587   3
 -15   6   4 1178.37 233.030   1
  15  -6   4 1260.95 88.8675   6
  15   6   4 1286.65 104.373   6
  15   6   4 1266.85 139.750   4
  15   6  -4 1240.54 173.866   4
   6  15  -4 1702.82 243.166   4
   6  15   4 1689.26 199.489   4
  -6  15   5 4571.17 298.317   2
   6  15   5 4060.03 263.985   2
  15   6   5 3961.42 240.426   3
  -6  15   5 5170.23 341.559   1
 -15   6   5 3636.39 315.163   1
  15  -6   5 3843.44 187.807   6
  15   6   5 3895.30 203.744   6
  15   6   5 3232.44 209.522   4
   6  15   5 2858.67 235.697   4
  15   6   6 249.625 129.337   3
  15  -6   6 264.557 70.2411   6
  15   6   6 107.879 78.4026   6
   6  15   6 343.849 94.5475   6
 -15   6   6 225.752 197.805   1
  -6  15   6 15.8955 236.690   1
  -6  15   6 381.493 178.217   2
   6  15   6 224.189 147.420   2
  15   6   7 462.639 149.888   3
  -6  15   7 494.181 184.618   2
   6  15   7 358.690 148.703   2
  -6  15   7 587.878 212.003   1
 -15   6   7 708.861 250.089   1
  15   6   7 507.352 87.4523   6
  15  -6   7 339.971 73.4834   6
   6  15   7 499.106 105.042   6
  15  -7   0 15119.1 650.848   3
  15   7   0 16361.1 727.583   4
  15  -7   1 10.1863 92.0676   3
  15   7   1 27.7398 144.402   4
  15   7  -1-104.069 168.067   4
   7  15   1 115.373 201.718   4
   7  15  -1-49.8469 218.494   4
  15  -7   2 405.865 115.371   3
  15   7   2 731.276 147.829   4
  15   7  -2 569.004 161.793   4
   7  15   2 661.140 195.199   4
   7  15  -2 793.982 229.583   4
  15   7   3 19.4181 118.260   4
  15  -7   3-164.361 120.864   3
  15   7  -3 68.1384 143.311   4
   7  15   3 13.4989 164.956   4
   7  15  -3 107.674 194.835   4
   7  15   4 1389.18 155.649   3
  15   7   4 1957.18 175.188   3
 -15   7   4 1596.15 237.087   1
  15  -7   4 1915.87 113.511   6
 -15  -7   4 125.552 461.752   5
   7  15  -4 2101.21 248.871   4
   7  15   4 1774.93 209.656   4
 -15  -7  -4-362.160 455.276   5
  15   7   4 1771.31 164.112   4
  15   7  -4 1694.82 190.815   4
  15   7   5 129.265 120.053   3
  15   7   5 3.77023 85.9706   4
  -7  15   5-75.3679 181.901   2
   7  15   5 254.196 148.761   2
 -15   7   5-139.551 259.177   1
  -7  15   5 86.9861 232.402   1
  15   7   5 37.6342 75.8343   6
  15  -7   5 32.7162 53.9653   6
   7  15   5 86.3545 132.395   4
  15   7   6 73.4792 117.354   3
  15  -7   6 57.6911 57.8589   6
  15   7   6-6.42771 67.2167   6
   7  15   6 93.3121 85.4066   6
  -7  15   6-328.856 240.959   1
  -7  15   6 346.555 176.812   2
   7  15   6 166.809 145.548   2
 -15   7   6 47.1222 203.677   1
  15   7   7 151.580 141.874   3
  -7  15   7 297.360 177.946   2
   7  15   7 90.4946 139.768   2
 -15   7   7 258.254 234.644   1
  -7  15   7 410.072 205.844   1
  15  -7   7 40.0780 67.3868   6
  15   7   7 186.160 76.2479   6
   7  15   7 137.067 90.2106   6
   8  15   0-40.1535 213.184   4
  15   8   0-75.7793 169.479   4
  15  -8   1 3859.01 216.032   3
  15   8   1 3547.88 272.955   4
  15   8  -1 4056.23 295.156   4
   8  15  -1 4232.85 340.615   4
   8  15   1 4808.31 335.518   4
   8  15   2 463.397 189.765   4
   8  15  -2 481.717 211.162   4
  15   8   2 460.377 147.238   4
  15   8  -2 554.140 178.876   4
  15   8   3 2301.61 193.381   4
   8  15   3 2728.79 240.153   4
   8  15  -3 3024.89 294.460   4
  15   8  -3 2726.58 231.053   4
 -15   8   4 686.980 225.855   1
   8  15   4 704.689 133.308   3
   8  15   4 1405.72 177.436   2
  15   8  -4 904.083 169.098   4
  15   8   4 716.771 129.864   4
  15   8   4 716.240 135.324   3
   8  15   4 720.182 158.694   4
   8  15  -4 917.623 208.971   4
 -15  -8  -4 336.138 530.338   5
  15   8   5 103.319 84.9854   4
  15   8   5 262.192 127.131   3
 -15   8   5 364.836 240.476   1
  -8  15   5 420.494 182.402   2
   8  15   5 316.176 144.408   2
  -8  15   5 452.763 241.508   1
  15   8   5 282.911 82.5801   6
   8  15   5 261.190 124.723   4
  15   8   6 259.994 127.691   3
  15   8   6 71.9525 72.5705   6
   8  15   6 39.1030 83.8400   6
  -8  15   6 107.613 241.097   1
  -8  15   6 38.8738 172.499   2
   8  15   6 87.4009 137.205   2
 -15   8   6 96.9461 210.271   1
  15   8   7 684.941 152.489   3
  -8  15   7 841.521 188.529   2
   8  15   7 494.538 143.212   2
 -15   8   7 662.729 211.185   1
  -8  15   7 712.376 224.765   1
  15   8   7 570.973 90.5459   6
   8  15   7 477.980 103.500   6
   9  15   0 18952.3 843.256   4
  15   9   0 16740.3 798.762   4
   9  15  -1 1077.26 239.636   4
  15   9   1 717.156 175.439   4
   9  15   1 623.598 208.050   4
  15   9  -1 898.160 186.189   4
  15   9   2 6745.81 399.353   4
  15   9  -2 7633.88 428.041   4
   9  15   2 8163.74 448.037   4
   9  15  -2 7963.01 470.200   4
 -15  -9  -3-385.471 533.647   5
  15   9  -3 816.734 196.664   4
   9  15   3 971.524 207.436   4
   9  15  -3 866.963 229.615   4
 -15  -9   3-23.5459 468.029   5
  15   9   3 1056.29 166.213   4
   9  15   4 52.9580 131.660   2
 -15   9   4 26.7164 218.662   1
   9  15   4-18.0383 117.681   3
  15   9   4-132.576 117.513   4
  15   9  -4-6.60320 151.658   4
  15   9   4-97.7504 122.489   3
 -15  -9  -4-66.2843 346.918   5
   9  15   4 18.3733 133.225   4
   9  15  -4-208.587 198.093   4
  15   9   5 139.187 94.4077   4
  15   9   5 245.629 121.916   3
   9  15   5 418.482 112.025   3
 -15   9   5 122.461 226.801   1
  -9  15   5 645.458 192.807   2
   9  15   5 193.161 138.334   2
  -9  15   5 509.889 245.805   1
  15   9   5 262.445 82.7276   6
   9  15   5 320.843 131.976   4
  -9  15   6 2473.42 232.749   2
   9  15   6 2434.02 197.303   2
  15   9   6 1978.16 184.245   3
  15   9   6 2164.39 150.991   6
   9  15   6 2239.52 167.868   6
  -9  15   6 2462.35 303.984   1
 -15   9   6 2675.99 291.295   1
  15   9   7 160.789 134.018   3
 -15   9   7 230.093 210.514   1
  -9  15   7 432.292 169.159   2
   9  15   7 158.738 126.414   2
  -9  15   7 473.806 223.815   1
  15   9   7 147.139 84.7091   6
   9  15   7 223.159 89.2822   6
  10  15   0 106.605 206.827   4
  15  10   0-122.334 169.489   4
 -10 -15  -1 357.066 624.553   5
 -15 -10   1 307.336 546.784   5
  10  15  -1 9688.87 476.699   4
 -15 -10  -1 164.641 572.044   5
  10  15   1 9893.53 462.512   4
  15  10   1 8823.84 419.344   4
  15  10  -1 9587.08 438.245   4
 -15 -10   2 282.951 523.255   5
 -15 -10  -2 318.094 551.712   5
  15  10  -2 211.555 187.581   4
  10  15  -2 225.532 217.482   4
  15  10   2 85.9118 152.415   4
  10  15   2 291.837 192.852   4
  15  10   3 86.5138 135.672   4
 -15 -10   3 75.1861 297.969   5
  15  10  -3 217.657 179.800   4
  10  15   3 150.882 170.248   4
  10  15  -3 220.769 207.468   4
 -15 -10  -3 115.411 462.840   5
  10  15   4 259.573 137.771   2
 -10  15   4 532.337 183.854   2
 -15  10   4 296.221 222.666   1
  10  15   4 453.809 134.911   3
  15  10   4 405.888 127.129   4
  15  10   4 189.777 126.227   3
  15  10  -4 397.043 159.544   4
 -15 -10   4 32.8927 330.069   5
  10  15   4 261.191 155.368   4
  10  15  -4 713.013 213.871   4
 -10  15   5 2020.89 215.004   2
  15  10   5 1308.55 158.735   3
  10  15   5 1378.68 146.467   3
  10  15   5 1531.92 163.741   2
 -15  10   5 1884.29 276.742   1
 -10  15   5 2075.02 299.056   1
  15  10   5 1571.90 124.294   6
  10  15   5 1081.35 150.723   4
  15  10   5 1240.62 140.033   4
  15  10   6 270.444 129.642   3
  10  15   6 98.1137 89.3750   6
  15  10   6 51.7748 76.9556   6
 -10  15   6 192.574 258.820   1
 -10  15   6 54.0778 169.802   2
  10  15   6 201.463 130.397   2
 -15  10   6 318.192 251.766   1
  15  10   7 1116.99 165.894   3
 -15  10   7 1440.71 228.800   1
 -10  15   7 1573.25 197.637   2
  15  10   7 1334.05 124.549   6
  10  15   7 1200.74 126.438   6
  11  15   0 34.2873 213.982   4
  15  11   0 14.3959 174.580   4
 -11 -15   1-102.389 549.157   5
 -11 -15  -1 248.076 540.131   5
 -15 -11  -1-86.2914 629.107   5
  11  15   1-111.329 199.135   4
  11  15  -1 112.449 206.317   4
  15  11   1-76.0508 174.557   4
  15  11  -1-114.436 196.866   4
  15  11  -2 958.178 206.919   4
  11  15   2 1021.62 210.465   4
  11  15  -2 1176.19 238.086   4
  15  11   2 863.994 173.604   4
  15  11   3 3115.55 301.370   4
  15  11  -3 3583.57 337.045   4
  11  15   3 3468.54 332.388   4
 -11  15   4 3088.94 239.571   2
  11  15   4 2417.54 183.886   2
  11  15   4 2297.15 195.559   3
  15  11   4 2413.14 192.302   3
 -15  11   4 3059.52 286.676   1
  15  11   4 2028.07 188.978   4
  15  11  -4 2569.44 236.898   4
  11  15   4 2184.87 211.905   4
  11  15  -4 2549.97 272.142   4
  15  11   5 330.558 129.630   3
  11  15   5 231.378 112.067   3
  15  11   5 129.429 75.7007   6
 -15  11   5 170.702 233.755   1
 -11  15   5 402.640 168.283   2
  11  15   5 307.751 126.645   2
 -11  15   5 246.094 260.134   1
  15  11   6 683.020 140.858   3
 -11  15   6 998.881 183.164   2
 -15  11   6 1104.44 271.885   1
  11  15   6 806.531 113.470   6
  15  11   6 808.864 106.076   6
 -15  11   7 208.814 222.943   1
 -11  15   7-7.40506 205.942   1
  15  11   7 116.142 85.4801   6
  11  15   7 106.170 83.2619   6
  15  12   0-62.7568 189.226   4
  12  15   0 192.093 205.229   4
 -12 -15  -1 214.437 426.653   5
 -12 -15   1 322.431 477.850   5
 -15 -12   1 103.437 388.821   5
  12  15   1 6343.18 354.755   4
  12  15  -1 7025.84 382.069   4
  15  12   1 5856.62 329.852   4
  15  12  -1 6747.65 363.924   4
 -15 -12  -1 111.356 396.654   5
 -12 -15   2 53.5553 566.130   5
  12  15  -2 8228.86 447.849   4
  12  15   2 7063.47 393.226   4
 -15 -12   2 208.960 403.417   5
  15  12   2 6488.86 356.154   4
  15  12  -2 6760.71 393.379   4
  12  15   3 1615.61 183.002   2
  12  15  -3 1542.99 262.601   4
  15  12  -3 1701.87 257.289   4
  15  12   3 1606.55 220.388   4
  12  15   3 1597.71 233.724   4
  12  15   4-79.8075 132.119   3
  15  12   4 135.105 131.491   3
 -12  15   4 241.394 161.204   2
 -15  12   4 264.520 219.074   1
 -15 -12   4-46.4568 308.019   5
  15  12   4 28.2394 122.038   4
  12  15   4 45.4361 141.600   4
  12  15  -4-67.5269 182.370   4
  15  12  -4 101.617 158.769   4
  15  12   5 314.537 127.713   3
  12  15   5 467.518 120.750   3
  15  12   5 188.419 82.1507   6
 -12  15   5 237.353 159.762   2
  15  12   6 671.357 136.871   3
 -12  15   6 679.847 171.966   2
 -15  12   6 607.108 263.547   1
  15  12   6 686.436 104.007   6
  12  15   6 602.837 101.876   6
  13  15   0 13831.2 600.706   4
  15  13   0 11681.1 543.938   4
 -13 -15  -1 2813.48 519.614   5
  13  15   1 3230.97 315.394   4
  13  15  -1 3009.55 329.081   4
  15  13   1 2703.74 278.701   4
  15  13  -1 2716.83 293.271   4
  15  13   2 925.878 195.935   4
  15  13  -2 1238.73 236.820   4
 -15 -13   2 499.707 416.132   5
  13  15   2 1110.52 219.487   4
  13  15  -2 1505.95 254.744   4
 -13  15   3 617.883 195.539   2
 -15 -13  -3 20.6262 399.117   5
  13  15   3 668.514 203.713   4
  15  13   3 494.502 179.999   4
  13  15  -3 408.746 239.195   4
  15  13  -3 576.058 230.449   4
 -13  15   4 548.778 159.543   2
 -15  13   4 350.462 240.266   1
  15  13   4-115.744 136.146   3
  13  15   4-64.6032 133.770   3
  15  13  -4 85.8823 165.618   4
  15  13   4-122.293 133.751   4
  13  15   4 131.699 139.202   4
  13  15  -4-40.3758 174.948   4
  15  13   5 684.197 140.063   3
  13  15   5 878.671 136.952   3
  15  13   5 801.301 100.140   6
 -15  13   5 1133.02 282.987   1
  15  13   6 160.696 118.537   3
 -15  13   6 445.131 265.782   1
  15  13   6 137.187 81.8842   6
  14  15   0 192.304 202.745   4
  15  14   0-8.79625 196.787   4
 -14 -15   1 339.913 411.432   5
  14  15   1 221.785 189.964   4
  14  15  -1-17.8001 203.547   4
  15  14   1 225.263 186.294   4
  15  14  -1 354.156 215.983   4
 -14 -15  -2 669.835 407.485   5
 -15 -14  -2 257.227 423.640   5
  14  15   2 1085.05 217.672   4
  14  15  -2 876.397 243.505   4
  15  14   2 858.217 192.087   4
  15  14  -2 1104.94 235.496   4
  14  15   3 22895.1 374.645   3
  15  14   3 18552.0 357.193   3
 -14  15   4 306.719 283.343   1
 -15  14   4 224.513 234.401   1
  15  14   4-182.013 132.968   3
  14  15   4-43.4941 132.440   3
  15  14   4 236.543 139.433   4
  14  15   4 114.065 138.800   4
  14  15  -4 175.988 179.296   4
  15  14  -4 8.38342 175.779   4
  15  14   5 145.559 122.571   3
  14  15   5 278.189 121.862   3
  15  14   5 261.721 81.9961   6
 -15  14   5 440.526 263.100   1
 -14  15   5 309.493 243.454   1
  15  14   6-19.7502 110.087   3
 -14  15   6 304.257 318.226   1
 -15  14   6 431.344 276.083   1
  15  14   6 262.232 89.1906   6
  14  15   6 233.744 91.7236   6
  15  15   0 2862.92 298.886   4
  15  15   1 315.481 202.899   4
  15  15  -1 86.0243 209.767   4
 -15 -15   2 398.372 458.775   5
  15  15   2 447.031 186.863   4
  15  15  -2 504.794 213.107   4
  15  15  -3-8.79887 200.596   4
  15  15   3 56.5101 168.505   4
 -15  15   4 79.9464 242.054   1
  15  15   4-122.809 131.970   3
  15  15   4-69.8086 132.874   4
  15  15  -4 67.5193 181.331   4
 -15  15   5 51.7110 254.836   1
  15  15   5 337.310 124.022   3
  16   0   0 3848.09 245.155   4
  16   0   1-30.6955 122.043   4
  16   0  -1-153.610 131.990   4
  16   0   2 590.046 103.011   3
  16   0   2 590.380 122.119   4
  16   0  -2 701.844 143.395   4
  16   0   2 710.537 57.1506   6
  16   0   3 140.786 106.505   3
  16   0   3 35.0156 93.4602   4
  16   0  -3 47.8455 117.844   4
 -16   0   3 102.175 115.825   1
  16   0   3 54.7859 51.8091   6
  16   0   4 5065.97 252.087   3
  16   0   4 4578.22 203.020   6
   0  16  -4 4833.30 319.828   4
  16   0   5 26.1208 128.797   3
   0  16   5 136.949 171.711   1
   0  16   5-10.2295 177.925   2
 -16   0   5 26.8699 128.589   1
  16   0   5-2.50455 60.1423   6
   0  16   5-44.1503 141.263   4
   0  16   6 28.9539 83.0343   6
  16   0   6 29.9920 61.8661   6
   0  16   6 91.6669 176.855   2
   0  16   6 80.3010 161.972   1
  16   0   7-46.2235 62.9432   6
   0  16   7 79.9709 176.688   2
   0  16   7-47.8658 160.343   1
  16   1   0 13.6954 123.720   4
  16  -1   0-156.229 133.581   4
  16  -1   1 3333.80 184.676   3
  16   1   1 2671.10 130.903   6
  16   1   1 3095.16 207.467   4
  16   1  -1 3462.11 226.753   4
  16  -1   1 2847.24 207.440   4
  16  -1  -1 3554.62 227.179   4
  16   1   2 81.7020 106.593   3
  16   1   2-43.5014 108.593   4
  16   1  -2-14.9503 124.660   4
  16  -1   2-123.028 113.646   4
  16  -1  -2 46.5271 114.813   4
  16  -1   2-169.833 108.146   3
  16   1   2-7.54358 43.6688   6
  16  -1   2 29.6366 36.6141   6
 -16   1   2-14.0330 117.513   1
  16   1   3 437.162 119.662   3
  16   1   3 481.937 112.261   4
  16   1  -3 541.732 140.634   4
  16  -1   3 572.855 115.725   3
 -16   1   3 327.556 146.906   1
  16  -1   3 628.426 61.7865   6
  16   1   3 560.059 65.5456   6
  16   1   4 707.076 135.859   3
  16  -1   4 869.852 131.244   3
 -16   1   4 469.805 153.460   1
 -16  -1   4 203.510 118.980   1
  -1  16   4 927.065 181.349   1
   1  16   4 1033.68 176.765   1
  16  -1   4 838.238 76.6369   6
  16   1   4 818.078 82.5861   6
   1  16   4 545.061 158.678   4
   1  16  -4 936.068 203.065   4
  16   1   5 485.030 124.397   3
  16  -1   5 92.2145 137.592   3
  -1  16   5 95.6242 185.796   1
   1  16   5 463.328 183.632   2
   1  16   5 188.210 193.880   1
 -16   1   5 154.360 180.911   1
  16   1   5 218.258 67.7240   6
  16  -1   5 192.517 63.6028   6
  -1  16   5 284.653 81.0810   6
  -1  16   5 267.728 129.806   4
   1  16   5 24.2258 140.393   4
   1  16   6 502.241 187.959   2
 -16   1   6 148.101 141.249   1
  -1  16   6 345.251 200.682   1
   1  16   6 301.656 162.441   1
  16   1   6 252.566 70.9792   6
   1  16   6 424.102 101.804   6
  16  -1   6 338.543 73.8237   6
  -1  16   6 386.015 87.0378   6
  -1  16   7-149.537 157.420   1
   1  16   7 22.4671 172.084   2
   1  16   7 155.895 197.909   1
   1  16   7-79.6345 87.1006   6
  16  -1   7 30.9130 63.3554   6
  16   1   7 127.038 71.2425   6
  16  -2   0 16855.6 704.841   3
  16  -2   0 16868.2 738.468   4
  16   2   0 17356.7 750.810   4
  16  -2   1 380.650 99.6584   3
  16   2   1 556.949 141.283   4
  16   2  -1 642.965 147.271   4
  16  -2   1 583.847 129.427   4
  16  -2   2 5557.50 262.156   3
  16   2   2 5625.99 229.307   6
  16   2   2 5572.26 283.466   4
  16   2  -2 6134.00 308.424   4
  16   2   3 330.472 123.097   3
  16   2   3 477.522 115.924   4
  16   2  -3 308.455 139.537   4
  16  -2   3 607.511 120.806   3
 -16   2   3 295.701 173.252   1
  16   2   3 491.931 64.8518   6
  16  -2   3 547.434 57.7723   6
   2  16  -3 396.335 187.221   4
   2  16   3 398.378 155.777   4
  16   2   4 791.159 115.590   4
  16   2  -4 918.303 141.213   4
  16  -2   4 901.652 133.123   3
  16   2   4 1173.79 141.754   3
  -2  16   4 1393.60 220.218   1
 -16   2   4 398.247 156.356   1
   2  16   4 1273.57 164.618   1
  16  -2   4 1064.05 82.3193   6
  16   2   4 867.377 83.1276   6
   2  16  -4 1092.42 217.047   4
   2  16   4 843.548 172.025   4
  16  -2   5 799.268 152.063   3
  -2  16   5 621.173 195.639   1
   2  16   5 608.008 185.805   2
   2  16   5 571.642 182.697   1
 -16   2   5 230.159 160.038   1
  16   2   5 532.553 76.2202   6
  16  -2   5 615.594 75.5063   6
  -2  16   5 564.672 92.5837   6
  -2  16   5 287.983 138.241   4
   2  16   5 541.691 151.801   4
  16   2   6 163.579 68.9704   6
   2  16   6 138.416 90.6183   6
  16  -2   6 184.458 63.5518   6
   2  16   6 383.600 156.969   1
   2  16   6 211.716 169.304   2
  -2  16   6 470.285 204.733   1
 -16   2   6 29.4794 152.240   1
  16  -2   7-52.5027 65.5819   6
   2  16   7 37.6303 84.6072   6
  16   2   7 52.9638 67.1653   6
  -2  16   7 213.099 181.455   1
   2  16   7-71.3428 172.928   2
  16  -3   0-58.8807 95.8304   3
  16   3   0 98.9732 133.393   4
  16  -3  -1 21714.7 924.319   3
  16  -3   1 22653.1 931.683   3
  16   3   1 23601.2 975.719   4
  16   3  -1 25462.3 991.502   4
 -16   3   2-6.84897 131.743   1
  16   3  -2 63.3279 137.861   4
  16   3   2-36.6036 115.839   4
  16  -3   2 88.7661 97.3303   3
   3  16  -2 60.7819 181.288   4
   3  16   2-46.9705 170.392   4
  16   3   3 1688.40 146.301   3
  16  -3   3 1958.07 150.489   3
   3  16   3 2376.52 181.102   1
  16  -3   3 1808.69 103.639   6
  16   3   3 2048.20 118.203   6
   3  16   3 1659.57 207.359   4
   3  16  -3 2049.39 241.343   4
  16   3   3 1787.38 159.095   4
  16   3  -3 2194.60 196.315   4
  16   3   4 565.871 126.112   3
  16   3   4 434.488 107.839   4
  16   3  -4 464.028 141.108   4
  16  -3   4 626.898 137.463   3
   3  16   4 745.561 157.891   1
 -16   3   4 443.991 183.440   1
  16  -3   4 598.218 68.9479   6
  16   3   4 558.996 72.8365   6
   3  16  -4 674.330 232.352   4
   3  16   4 517.281 184.688   4
  16  -3   5-78.8768 134.922   3
 -16   3   5 128.005 166.615   1
  -3  16   5 48.4817 189.089   2
   3  16   5-54.0167 173.365   2
   3  16   5 236.311 150.831   1
  -3  16   5-5.77568 181.406   1
  16   3   5 87.3207 70.4727   6
  16  -3   5 4.43097 54.1600   6
   3  16   5 28.4033 134.877   4
  -3  16   5-22.3234 126.283   4
  16   3   6 229.910 143.630   3
  16   3   6 164.949 70.6407   6
   3  16   6 91.8312 87.0464   6
  16  -3   6 124.671 62.0768   6
 -16   3   6-6.57140 201.527   1
  -3  16   6 98.4940 184.994   2
   3  16   6 41.0169 157.265   2
  -3  16   6 187.028 240.274   1
  -3  16   7 3151.73 259.082   2
   3  16   7 2672.44 236.740   2
  -3  16   7 3050.53 262.517   1
  16  -3   7 2629.35 154.628   6
  16   3   7 2573.42 160.475   6
   3  16   7 2802.84 178.384   6
  16  -4   0 29185.9 1214.43   3
   4  16   0 31729.4 1312.22   4
  16   4   0 31933.2 1275.52   4
  16   4   1 477.135 142.860   4
  16  -4  -1 373.249 86.0063   3
  16   4  -1 655.278 162.638   4
  16  -4   1 855.639 106.308   3
   4  16  -1 438.757 198.912   4
  16  -4   2 1877.53 163.101   3
   4  16  -2 1947.23 252.961   4
   4  16   2 1695.11 229.910   4
  16   4   2 1935.44 190.814   4
  16   4  -2 1912.01 211.909   4
  16   4   3-42.9742 100.976   4
  16   4  -3 15.9112 125.637   4
  16  -4   3-72.9654 101.263   3
   4  16   3 55.6389 124.212   1
 -16   4   3 54.5087 156.028   1
  16   4   3 62.0475 53.6362   6
   4  16  -3 174.235 203.248   4
   4  16   3 7.21607 160.158   4
  16   4   4 328.622 104.568   4
  16   4  -4 316.531 132.215   4
  16  -4   4 57.8317 126.527   3
 -16   4   4 130.888 232.455   1
  16   4   4 279.388 68.7828   6
  16  -4   4 262.676 54.9273   6
   4  16   4 331.670 166.807   4
   4  16  -4 221.982 203.191   4
  -4  16   5 399.295 197.263   2
   4  16   5 87.0014 165.656   2
 -16   4   5 169.992 178.108   1
  -4  16   5 453.708 208.957   1
  16  -4   5 246.622 61.9213   6
  16   4   5 170.478 69.0176   6
   4  16   5 298.299 140.475   4
  16   4   6 1412.14 173.268   3
  -4  16   6 1709.97 218.879   2
   4  16   6 1300.50 187.802   2
  -4  16   6 1490.39 290.620   1
 -16   4   6 998.352 214.153   1
  16  -4   6 1199.07 99.8664   6
  16   4   6 1201.96 109.659   6
   4  16   6 1454.48 131.684   6
  -4  16   7 341.026 186.248   2
   4  16   7 149.067 159.220   2
 -16   4   7 179.508 164.197   1
  -4  16   7 121.772 192.126   1
  16   4   7 53.2630 71.1900   6
  16  -4   7 2.62760 61.2637   6
   4  16   7 15.4769 85.6727   6
  16   5   0 5.50153 139.737   4
  16  -5   0 32.1996 81.9769   3
   5  16   0-252.639 213.407   4
  16   5   1 1378.44 180.695   4
  16  -5   1 1712.12 133.224   3
  16   5  -1 1664.97 192.984   4
   5  16  -1 1270.34 224.819   4
   5  16   1 1716.61 236.261   4
  16   5   2 120.744 125.265   4
  16   5  -2-71.5083 147.278   4
  16  -5   2 46.7704 99.1901   3
   5  16  -2 219.524 210.266   4
   5  16   2 36.8494 180.978   4
 -16   5   3 663.158 200.165   1
  16   5   3 1268.90 152.139   3
  16   5  -3 1164.89 172.492   4
  16  -5   3 1225.20 144.928   3
  16   5   3 1051.37 145.235   4
   5  16   3 868.881 209.490   4
   5  16  -3 1220.55 249.837   4
  16   5   4 397.152 106.983   4
  16   5  -4 553.770 150.277   4
  16  -5   4 577.045 140.924   3
 -16   5   4 358.330 198.614   1
  16   5   4 594.523 82.4208   6
  16  -5   4 526.179 62.4637   6
   5  16   4 498.383 166.220   4
   5  16  -4 668.695 217.036   4
  16   5   5 386.374 94.8237   4
  16   5   5 532.820 137.514   3
  -5  16   5 378.057 196.499   2
   5  16   5 200.090 165.791   2
 -16   5   5 198.255 188.793   1
  -5  16   5 704.557 241.774   1
  16  -5   5 259.410 60.8366   6
  16   5   5 366.783 76.2126   6
   5  16   5 342.270 137.135   4
  16   5   6 247.953 135.228   3
  16   5   6 127.635 73.5981   6
  16  -5   6 92.4758 59.3575   6
   5  16   6 117.530 90.7031   6
  -5  16   6-8.06901 245.908   1
  -5  16   6 503.401 187.926   2
   5  16   6 485.977 161.674   2
 -16   5   6 12.0970 181.786   1
  16   5   7 272.510 146.535   3
  -5  16   7 158.763 181.753   2
   5  16   7 173.783 154.881   2
 -16   5   7 458.778 182.368   1
  -5  16   7 364.663 205.896   1
  16   5   7 306.532 79.4451   6
  16  -5   7 421.628 76.2456   6
   5  16   7 386.273 99.8025   6
  16  -6   0 14607.4 632.988   3
  16   6   0 16303.6 707.795   4
  16   6   1 568.717 158.798   4
  16   6  -1 591.489 170.300   4
  16  -6   1 870.702 105.682   3
   6  16   1 748.643 233.821   4
   6  16  -1 515.326 238.987   4
  16   6  -2 1020.62 190.015   4
  16   6   2 969.064 159.019   4
  16  -6   2 1073.87 129.930   3
   6  16   2 1255.05 228.230   4
   6  16  -2 1230.46 261.022   4
 -16   6   3 159.531 181.076   1
  16   6   3 185.514 123.187   4
  16   6  -3 201.490 144.455   4
  16  -6   3 128.464 120.207   3
   6  16   3 176.496 174.730   4
   6  16  -3 242.065 214.665   4
 -16   6   4 4537.56 352.344   1
  16   6   4 5755.61 267.397   6
  16   6  -4 5574.07 324.470   4
  16   6   4 5012.49 293.162   4
   6  16   4 6215.50 361.822   4
  16   6   5 224.882 94.0843   4
  16   6   5 320.030 132.868   3
  -6  16   5-167.962 193.145   2
   6  16   5-18.7604 157.582   2
 -16   6   5-33.5678 214.020   1
  -6  16   5 541.074 238.346   1
  16   6   5 247.346 76.1650   6
   6  16   5 230.458 128.103   4
  16   6   6 78.8050 128.816   3
  16   6   6 122.586 77.7128   6
   6  16   6 55.3427 87.2022   6
 -16   6   6 52.4113 195.269   1
  -6  16   6-73.2076 240.487   1
  -6  16   6 125.591 180.140   2
   6  16   6-33.2152 148.176   2
  16   6   7 128.176 140.908   3
 -16   6   7-73.1108 216.316   1
  -6  16   7 74.4975 173.767   2
   6  16   7 70.3786 146.809   2
  -6  16   7 429.411 209.858   1
  16   6   7 48.9492 69.1766   6
   6  16   7 51.9047 90.0430   6
  16   7   0-48.6635 156.095   4
   7  16   0-210.115 221.510   4
  16  -7   1 4389.89 226.595   3
  16   7   1 3974.25 282.188   4
   7  16   1 3899.05 338.664   4
   7  16  -1 4413.37 365.084   4
  16   7  -1 3893.46 285.675   4
  16   7   2 26.8454 128.952   4
  16   7  -2 117.483 159.362   4
  16  -7   2 57.5807 108.846   3
   7  16   2 110.122 191.214   4
   7  16  -2 63.4551 212.505   4
 -16   7   3 2517.35 264.236   1
  16  -7   3 3138.41 208.994   3
   7  16   3 2950.34 265.953   4
  16   7   3 2946.18 221.803   4
   7  16  -3 3336.43 306.207   4
  16   7  -3 3160.08 253.387   4
   7  16   4 20.4167 106.610   3
  16   7   4 378.152 115.959   4
  16   7  -4 441.249 158.716   4
  16   7   4 20.6335 137.657   3
 -16   7   4 375.579 209.692   1
  16   7   4 281.290 76.0053   6
 -16  -7  -4 180.674 442.913   5
   7  16   4 386.765 170.335   4
   7  16  -4 246.429 210.680   4
  16   7   5 600.212 106.910   4
  16   7   5 881.164 144.673   3
  -7  16   5 1026.35 209.361   2
   7  16   5 558.711 158.299   2
 -16   7   5 665.872 247.748   1
  -7  16   5 1161.74 256.890   1
  16   7   5 763.566 92.8509   6
   7  16   5 633.108 154.637   4
  16   7   6 382.059 124.839   3
  16   7   6 464.944 84.1748   6
   7  16   6 373.242 99.9883   6
 -16   7   6 158.259 201.260   1
  -7  16   6 434.419 246.567   1
  -7  16   6 566.826 186.140   2
   7  16   6 389.527 152.922   2
  16   7   7 467.859 148.182   3
  -7  16   7 765.034 185.768   2
   7  16   7 748.363 156.381   2
  -7  16   7 688.062 215.339   1
 -16   7   7 824.655 258.118   1
  16   7   7 682.604 92.6609   6
   7  16   7 619.778 105.881   6
  16   8   0 32.6298 167.770   4
   8  16   0 181.970 227.492   4
  16  -8   1 495.524 106.727   3
  16   8   1 520.987 174.607   4
  16   8  -1 485.160 186.851   4
   8  16   1 560.000 217.597   4
   8  16  -1 479.032 229.023   4
   8  16   2 554.192 202.057   4
   8  16  -2 834.014 237.619   4
  16   8  -2 424.004 171.637   4
  16   8   2 721.893 155.235   4
  16   8  -3 1572.78 205.897   4
   8  16   3 1280.73 212.314   4
   8  16  -3 1448.22 264.061   4
  16   8   3 1245.91 164.885   4
 -16   8   4 1587.83 243.068   1
   8  16   4 1029.37 151.715   3
  16   8   4 1207.22 161.721   3
   8  16   4 1557.55 202.131   4
   8  16  -4 2083.05 249.881   4
  16   8   4 1570.64 163.837   4
  16   8  -4 1655.83 197.924   4
  16   8   5-4.07104 91.4276   4
  16   8   5 108.755 123.372   3
  -8  16   5-94.7762 180.086   2
   8  16   5 199.830 143.535   2
 -16   8   5 132.525 257.236   1
  -8  16   5-23.5123 237.292   1
  16   8   5 50.6995 76.3006   6
   8  16   5-22.3063 126.667   4
  16   8   6 346.391 128.887   3
  16   8   6 282.407 77.7478   6
   8  16   6 282.850 94.1986   6
  -8  16   6 101.303 247.984   1
  -8  16   6 483.937 185.845   2
   8  16   6 240.191 144.133   2
 -16   8   6 355.565 214.785   1
  16   8   7 670.672 150.062   3
  -8  16   7 571.882 183.796   2
   8  16   7 451.443 141.273   2
 -16   8   7 1043.53 256.990   1
  -8  16   7 623.901 225.747   1
  16   8   7 565.848 89.6325   6
   8  16   7 624.148 106.510   6
   9  16   0-198.263 223.818   4
  16   9   0-154.341 170.228   4
  16   9   1 2805.11 251.354   4
  16   9  -1 2854.46 265.203   4
   9  16   1 3491.53 305.454   4
   9  16  -1 2864.78 309.476   4
   9  16  -2 2406.98 298.199   4
  16   9   2 2365.93 230.167   4
  16   9  -2 2391.86 257.170   4
   9  16   2 2699.65 275.228   4
  16   9  -3 870.587 194.250   4
   9  16   3 553.361 195.744   4
   9  16  -3 743.716 232.258   4
  16   9   3 546.725 141.598   4
   9  16   4 214.940 142.843   2
 -16   9   4 454.295 246.287   1
  16   9   4-66.5687 121.792   3
  16   9   4 148.093 120.393   4
  16   9  -4 168.921 156.338   4
   9  16   4 28.8857 118.479   3
   9  16   4 140.677 148.154   4
   9  16  -4 185.878 194.926   4
  16   9   5 928.263 146.144   3
  16   9   5 811.753 100.079   6
 -16   9   5 1252.62 278.469   1
  -9  16   5 1098.82 205.066   2
   9  16   5 772.683 156.251   2
  -9  16   5 1186.56 269.768   1
  16   9   6 13.3461 121.998   3
  16   9   6 46.0872 72.1204   6
   9  16   6 187.584 93.9777   6
  -9  16   6 173.433 256.014   1
  -9  16   6 218.580 179.391   2
   9  16   6 127.486 142.146   2
 -16   9   6 286.106 221.127   1
  16   9   7 825.806 153.658   3
  -9  16   7 1018.35 187.090   2
 -16   9   7 727.403 213.104   1
   9  16   7 742.960 144.989   2
  -9  16   7 1017.12 234.532   1
  16   9   7 743.816 95.7452   6
   9  16   7 851.106 109.072   6
  10  16   0 569.971 223.420   4
  16  10   0 374.798 184.488   4
 -16 -10   1 46.9423 473.697   5
  10  16   1 165.472 209.177   4
  10  16  -1 322.793 228.507   4
  16  10   1 34.1671 176.430   4
  16  10  -1 202.600 191.828   4
 -16 -10  -1 150.258 525.084   5
 -16 -10  -2-252.815 603.863   5
  10  16  -2 2473.43 301.642   4
  10  16   2 2036.06 251.993   4
  16  10   2 1891.31 209.556   4
  16  10  -2 2233.29 249.868   4
 -16 -10   2 27.4779 552.477   5
  16  10  -3-71.7799 165.637   4
  10  16   3 109.377 168.602   4
  10  16  -3 35.8716 197.977   4
  16  10   3-46.2504 133.712   4
 -10  16   4 645.013 192.013   2
  10  16   4 293.742 143.211   2
 -16  10   4 696.508 236.310   1
  16  10   4 405.817 126.855   4
  16  10   4 294.916 121.221   3
  16  10  -4 464.535 171.738   4
  10  16   4 305.339 129.455   3
 -16 -10  -4 110.665 376.061   5
  10  16   4 425.977 175.262   4
  10  16  -4 644.704 220.215   4
  16  10   5 320.842 127.653   3
  16  10   5 235.942 81.3138   6
 -16  10   5 335.946 236.982   1
 -10  16   5 260.352 183.004   2
  10  16   5 140.491 127.238   2
 -10  16   5 220.352 259.460   1
 -10  16   6 2202.29 226.435   2
  10  16   6 1639.94 172.405   2
  16  10   6 1661.94 169.273   3
 -10  16   6 2228.12 313.082   1
 -16  10   6 1979.59 266.914   1
  16  10   6 1541.86 129.375   6
  10  16   6 1582.64 141.105   6
  16  11   0-279.817 177.484   4
  11  16   0-173.286 214.242   4
  16  11   1-165.117 172.123   4
  16  11  -1-135.885 197.818   4
  11  16   1 238.938 210.821   4
  11  16  -1 37.0446 222.653   4
  11  16   2 504.718 200.803   4
  11  16  -2 538.226 227.166   4
  16  11   2 424.115 167.663   4
  16  11  -2 277.634 203.775   4
  16  11   3 1755.52 226.030   4
  16  11  -3 2256.22 262.612   4
  11  16   3 1957.72 258.988   4
  11  16  -3 2146.85 301.304   4
  11  16   4 20.0377 126.554   3
  16  11   4 192.487 128.415   4
  16  11  -4 133.334 163.838   4
  16  11   4 166.626 126.660   3
 -11  16   4-92.1299 180.113   2
  11  16   4 250.985 127.748   2
 -16  11   4 318.772 234.718   1
 -16 -11  -4-43.7845 431.180   5
 -16 -11   4 16.4267 327.836   5
  11  16   4 174.306 142.623   4
  11  16  -4 112.644 187.528   4
  16  11   5 1616.21 167.743   3
 -11  16   5 1860.41 206.652   2
  11  16   5 1556.72 163.289   2
  16  11   5 1574.12 128.769   6
 -16  11   5 1647.09 277.298   1
 -11  16   5 1965.42 313.453   1
  16  11   6 35.3740 122.033   3
 -11  16   6 287.269 276.982   1
 -11  16   6 52.5066 162.089   2
 -16  11   6 220.272 245.257   1
  11  16   6 15.7924 86.9517   6
  16  11   6 41.8157 77.5638   6
  12  16   0 1652.92 255.362   4
  16  12   0 1307.93 218.566   4
  12  16   1 2128.61 251.357   4
  12  16  -1 1955.77 265.574   4
  16  12   1 1747.21 231.057   4
  16  12  -1 1758.70 240.259   4
  16  12   2-21.7685 169.403   4
  16  12  -2 233.963 203.218   4
  12  16   2 260.127 196.101   4
  12  16  -2 297.621 240.366   4
 -16 -12   3 180.339 382.588   5
  16  12   3 111.868 150.000   4
  16  12  -3-8.49560 192.505   4
  12  16   3-39.0057 177.461   4
  12  16  -3 322.085 224.086   4
 -12  16   4 961.588 178.354   2
 -16  12   4 823.211 251.608   1
  12  16   4 376.309 140.197   3
  16  12   4 507.043 135.807   3
  16  12  -4 771.087 183.979   4
  16  12   4 720.007 143.000   4
  12  16   4 780.896 172.922   4
  12  16  -4 914.342 212.981   4
  16  12   5 299.392 127.425   3
  12  16   5 143.462 111.545   3
  16  12   5-6.89836 77.3949   6
 -16  12   5 41.0377 243.581   1
 -12  16   5 394.464 165.592   2
  16  12   6 30.3533 116.221   3
 -12  16   6 92.7438 155.555   2
 -16  12   6 8.55347 250.643   1
  16  12   6 110.141 75.2822   6
  12  16   6 148.383 88.6656   6
  13  16   0 295.796 231.103   4
  16  13   0-50.3489 188.214   4
 -13 -16   1-244.933 579.465   5
 -16 -13  -1-62.5909 397.770   5
  13  16   1 371.247 230.261   4
  13  16  -1 74.3464 230.898   4
  16  13   1 211.353 186.709   4
  16  13  -1 408.877 199.175   4
  16  13   2 699.445 175.462   4
  16  13  -2 439.413 202.991   4
  13  16   2 784.611 211.616   4
  13  16  -2 534.355 230.613   4
 -13  16   3 326.892 178.800   2
 -16 -13  -3-166.957 397.965   5
  13  16   3 54.7486 178.957   4
  13  16  -3 311.382 233.032   4
  16  13  -3 86.5242 199.664   4
  16  13   3 169.844 168.428   4
  16  13  -4 733.922 181.616   4
  16  13   4 183.351 131.262   3
  13  16   4-29.6274 131.991   3
 -13  16   4 922.667 175.278   2
 -16  13   4 563.484 254.652   1
 -16 -13  -4-242.541 460.849   5
  16  13   4 330.624 133.151   4
  13  16   4 491.234 156.945   4
  13  16  -4 303.913 184.156   4
  16  13   5 302.079 126.746   3
  13  16   5 294.976 119.814   3
  16  13   5 371.678 88.3777   6
 -16  13   5 557.749 260.851   1
  16  13   6 153.703 120.262   3
  16  13   6 347.631 85.7103   6
  16  14   0 745.551 216.502   4
  14  16   0 724.451 233.922   4
 -14 -16  -1 424.323 622.804   5
  14  16   1 884.810 214.170   4
  14  16  -1 719.572 230.217   4
 -16 -14  -1 298.610 460.636   5
  16  14   1 773.759 211.821   4
  16  14  -1 727.617 226.296   4
 -16 -14   2 20.7757 380.952   5
 -16 -14  -2 43.4332 405.033   5
  16  14   2 229.888 164.045   4
  16  14  -2 121.716 186.089   4
  14  16  -2 312.704 227.453   4
  14  16   2 42.8630 182.974   4
 -16 -14  -3 306.561 470.346   5
 -16 -14   3 243.267 430.596   5
  16  14   3 1514.32 232.868   4
  14  16   3 1325.79 242.956   4
  14  16  -3 1305.48 269.594   4
  16  14  -3 1401.40 261.912   4
 -14  16   4 167.469 285.671   1
 -16  14   4 311.632 245.521   1
  14  16   4 41.3034 125.412   3
  16  14   4 125.751 124.475   3
  16  14   4 123.423 126.891   4
  14  16   4 138.639 133.182   4
  14  16  -4 254.321 187.678   4
  16  14  -4 76.2848 161.419   4
  16  14   5 376.678 126.535   3
  14  16   5 40.9091 115.151   3
 -16  14   5 50.8903 247.653   1
 -14  16   5 74.4436 236.710   1
  16  14   5 157.441 82.5423   6
  15  16   0 29.0682 207.588   4
  16  15   0-97.7630 190.945   4
 -15 -16   1 63.3102 578.207   5
  15  16   1 256.602 206.512   4
  15  16  -1 168.455 211.886   4
  16  15   1 402.709 196.035   4
  16  15  -1 121.541 199.939   4
 -16 -15   2 184.513 382.507   5
 -16 -15  -2 23.8945 434.013   5
  15  16   2 169.611 182.063   4
  15  16  -2 386.630 218.018   4
  16  15   2 350.133 176.666   4
  16  15  -2 432.760 206.294   4
  15  16   3 12765.8 332.733   3
  16  15   3 10323.5 318.198   3
  16  15   3 1462.87 240.279   4
  16  15  -3 1716.54 274.008   4
  15  16   3 1169.86 236.362   4
  15  16  -3 1801.21 278.612   4
 -15  16   4-65.6070 245.845   1
 -16  15   4 269.555 252.339   1
  15  16   4-253.916 128.496   3
  16  15   4-241.638 122.315   3
  16  15  -4-31.1092 158.467   4
  16  15   4 30.4764 128.018   4
  15  16   4 129.836 137.733   4
  15  16  -4-68.2301 178.050   4
  16  15   5 302.914 124.362   3
  15  16   5 160.497 120.203   3
 -15  16   5 844.421 276.306   1
 -16  15   5 806.751 265.332   1
  16  15   5 445.866 90.1276   6
  16  16   0 183.424 197.711   4
 -16 -16  -1-110.944 516.295   5
  16  16   1-43.9846 186.626   4
  16  16  -1-143.685 203.504   4
  16  16   2 619.182 192.342   4
  16  16  -2 433.672 220.422   4
  16  16   3 89.6124 170.204   4
  16  16  -3 148.982 201.289   4
 -16  16   4 2104.59 301.599   1
  16  16   4 992.598 154.573   3
  16  16   4 1678.01 185.454   4
  16  16  -4 1450.22 210.703   4
  16  16   5 69.7241 76.8610   6
 -16  16   5 448.158 256.881   1
  17   0   0-118.678 171.772   4
  17   0   0 8116.09 215.085   3
  17   0   1 3964.06 215.499   3
  17   0   1 3415.23 240.852   4
  17   0  -1 3434.15 249.631   4
  17   0   2-221.636 107.686   3
  17   0   2-92.4773 115.702   4
  17   0  -2-112.764 138.822   4
  17   0   3 10244.8 446.087   3
  17   0   3 9483.18 407.443   6
  17   0   4-18.1998 110.824   3
   0  17   4 101.475 175.743   1
  17   0   4 48.3196 52.2272   6
   0  17  -4-119.326 194.841   4
   0  17   4-206.329 168.375   4
   0  17   5 2645.73 247.968   2
  17   0   5 2139.92 194.968   3
  17   0   5 2070.27 131.454   6
   0  17   5 1923.02 219.724   4
  17   0   6-41.3198 146.350   3
   0  17   6 301.792 186.585   2
   0  17   6 48.6696 163.840   1
   0  17   6 7.35773 82.9262   6
  17   0   6-13.4035 60.8103   6
   0  17   7 637.682 184.007   2
   0  17   7 650.689 180.912   1
  17   0   7 485.157 75.6958   6
  17  -1   0 1472.94 180.914   4
  17   1   0 1286.33 182.888   4
  17  -1   1 2671.73 185.691   3
  17  -1   1 2284.30 212.589   4
  17   1   1 2776.05 220.417   4
  17  -1  -1 2716.68 229.325   4
  17   1  -1 2826.43 231.637   4
  17   1   2 1974.35 157.192   3
  17  -1   2 1597.76 146.069   3
  17   1   2 1615.82 95.5304   6
  17   1   2 1666.04 167.224   4
  17   1  -2 1869.63 194.555   4
  17   1   3 403.844 127.160   3
  17   1   3 467.662 117.978   4
  17   1  -3 581.347 145.151   4
  17  -1   3 676.656 123.613   3
 -17   1   3 153.754 125.850   1
  17  -1   3 439.218 56.2599   6
  17   1   3 469.058 64.8739   6
   1  17   3 395.270 157.108   4
  17  -1   4 1238.11 146.916   3
  17   1   4 1397.11 157.260   3
  -1  17   4 1817.95 198.146   1
   1  17   4 1943.89 216.060   1
 -17   1   4 452.156 150.416   1
  17  -1   4 1294.38 92.3165   6
  17   1   4 1300.42 95.4642   6
   1  17  -4 1189.52 216.020   4
   1  17   4 1062.85 187.006   4
  17   1   5 141.295 124.472   3
  17  -1   5 169.693 137.855   3
  -1  17   5 163.440 183.737   1
   1  17   5 249.888 202.322   1
   1  17   5 148.406 180.338   2
 -17   1   5 194.798 151.375   1
  17   1   5 80.1612 60.0188   6
  17  -1   5 101.575 56.0135   6
  -1  17   5 75.2633 77.2441   6
  -1  17   5 103.118 135.915   4
   1  17   5 19.3638 146.287   4
   1  17   6 199.262 97.7268   6
  17  -1   6 134.817 63.9754   6
  17   1   6 132.813 67.5911   6
   1  17   6 192.104 183.533   2
  -1  17   6 148.549 183.217   1
   1  17   6 269.902 158.584   1
  17  -1   7 172.279 67.2315   6
  17   1   7 240.043 73.2704   6
   1  17   7 260.790 175.210   2
  -1  17   7 392.175 176.509   1
  17  -2   0-149.036 111.841   3
  17   2   0-73.4278 133.316   4
  17  -2   1 1212.75 133.572   3
  17   2   1 1319.12 86.0885   6
[truncated: 25,271,622 more chars]
