# Supplementary material for: Water-stable porous Al24 Archimedean solids for removal of trace iodine
Source: Nat Commun. 2022 Nov 4;13:6632. doi: 10.1038/s41467-022-34296-4 (PMC9636137; doi:10.1038/s41467-022-34296-4)
Supplement: Supplementary file 8 — Source Data [file 41467_2022_34296_MOESM8_ESM.xlsx]

## Sheet: Figure 3a
Guest	Aperture	Depth
H2O	18.41	4.61
NO3	18.19	4.58
I	17.85	4.8
Br	17.86	4.83
Cl	17.79	4.85
OnPr	17.73	4.9
OEt	16.42	5.49

## Sheet: Figure 4a
Structural stability of AlMC-1 under different conditions
simulated		exposed in air for half year		heated at 150O		pH=1		pH=13		soaked in water for 7 days
2θ	intensity / a.u.	2θ	intensity / a.u.	2θ	intensity / a.u.	2θ	intensity / a.u.	2θ	intensity / a.u.	2θ	intensity / a.u.
3	0	3	228.333	3	144.167	3	346.667	3	286.667	3	203.333
3.02	0	3.02	196.667	3.02	150	3.02	283.333	3.02	253.333	3.02	196.667
3.04	0	3.04	245	3.04	146.667	3.04	265	3.04	215	3.04	198.333
3.06	0	3.06	225	3.06	145.833	3.06	275	3.06	270	3.06	210
3.08	0	3.08	243.333	3.08	134.167	3.08	271.667	3.08	250	3.08	215
3.1	0	3.1	193.333	3.1	134.167	3.1	333.333	3.1	220	3.1	181.667
3.12	0	3.12	221.667	3.12	135.833	3.12	271.667	3.12	250	3.12	211.667
3.14	0	3.14	203.333	3.14	144.167	3.14	290	3.14	288.333	3.14	176.667
3.16	0	3.16	235	3.16	123.333	3.16	311.667	3.16	285	3.16	193.333
3.18	0	3.18	218.333	3.18	136.667	3.18	300	3.18	248.333	3.18	183.333
3.2	0	3.2	206.667	3.2	133.333	3.2	276.667	3.2	250	3.2	191.667
3.22	0	3.22	196.667	3.22	143.333	3.22	293.333	3.22	233.333	3.22	171.667
3.24	0	3.24	245	3.24	140.833	3.24	285	3.24	270	3.24	181.667
3.26	0	3.26	221.667	3.26	134.167	3.26	268.333	3.26	235	3.26	203.333
3.28	0	3.28	208.333	3.28	122.5	3.28	260	3.28	245	3.28	215
3.3	0	3.3	201.667	3.3	121.667	3.3	275	3.3	208.333	3.3	205
3.32	0	3.32	178.333	3.32	132.5	3.32	301.667	3.32	271.667	3.32	173.333
3.34	0	3.34	220	3.34	132.5	3.34	291.667	3.34	228.333	3.34	200
3.36	0	3.36	205	3.36	137.5	3.36	283.333	3.36	288.333	3.36	201.667
3.38	0	3.38	193.333	3.38	120	3.38	305	3.38	296.667	3.38	198.333
3.4	0	3.4	236.667	3.4	135.833	3.4	298.333	3.4	286.667	3.4	170
3.42	0	3.42	236.667	3.42	117.5	3.42	293.333	3.42	285	3.42	195
3.44	0	3.44	236.667	3.44	123.333	3.44	283.333	3.44	248.333	3.44	183.333
3.46	0	3.46	221.667	3.46	125.833	3.46	315	3.46	268.333	3.46	205
3.48	0	3.48	208.333	3.48	125	3.48	311.667	3.48	268.333	3.48	193.333
3.5	0	3.5	213.333	3.5	103.333	3.5	310	3.5	280	3.5	200
3.52	0	3.52	223.333	3.52	130	3.52	298.333	3.52	333.333	3.52	205
3.54	9.93955	3.54	198.333	3.54	138.333	3.54	270	3.54	281.667	3.54	213.333
3.56	10.2204	3.56	210	3.56	119.167	3.56	305	3.56	296.667	3.56	163.333
3.58	10.5133	3.58	248.333	3.58	125	3.58	298.333	3.58	256.667	3.58	228.333
3.6	10.819	3.6	251.667	3.6	120.833	3.6	298.333	3.6	303.333	3.6	200
3.62	11.1383	3.62	240	3.62	114.167	3.62	283.333	3.62	280	3.62	216.667
3.64	11.4718	3.64	211.667	3.64	116.667	3.64	291.667	3.64	301.667	3.64	213.333
3.66	11.8206	3.66	228.333	3.66	132.5	3.66	268.333	3.66	340	3.66	201.667
3.68	12.1855	3.68	230	3.68	115	3.68	301.667	3.68	355	3.68	198.333
3.7	12.5676	3.7	233.333	3.7	123.333	3.7	311.667	3.7	320	3.7	185
3.72	12.9679	3.72	210	3.72	140.833	3.72	326.667	3.72	371.667	3.72	175
3.74	13.3876	3.74	233.333	3.74	116.667	3.74	313.333	3.74	381.667	3.74	185
3.76	13.828	3.76	216.667	3.76	144.167	3.76	306.667	3.76	361.667	3.76	193.333
3.78	14.2905	3.78	233.333	3.78	139.167	3.78	366.667	3.78	361.667	3.78	206.667
3.8	14.7766	3.8	265	3.8	120.833	3.8	348.333	3.8	335	3.8	206.667
3.82	15.2879	3.82	250	3.82	125	3.82	296.667	3.82	395	3.82	210
3.84	15.8262	3.84	243.333	3.84	118.333	3.84	328.333	3.84	336.667	3.84	208.333
3.86	16.3935	3.86	260	3.86	121.667	3.86	306.667	3.86	358.333	3.86	235
3.88	16.9917	3.88	225	3.88	135.833	3.88	351.667	3.88	421.667	3.88	201.667
3.9	17.6233	3.9	258.333	3.9	135	3.9	318.333	3.9	358.333	3.9	201.667
3.92	18.2907	3.92	223.333	3.92	131.667	3.92	303.333	3.92	398.333	3.92	236.667
3.94	18.9967	3.94	213.333	3.94	115.833	3.94	363.333	3.94	413.333	3.94	233.333
3.96	19.7444	3.96	258.333	3.96	125	3.96	288.333	3.96	385	3.96	213.333
3.98	20.5371	3.98	286.667	3.98	136.667	3.98	318.333	3.98	441.667	3.98	211.667
4	21.3785	4	281.667	4	123.333	4	336.667	4	408.333	4	245
4.02	22.2726	4.02	325	4.02	127.5	4.02	315	4.02	445	4.02	250
4.04	23.2239	4.04	266.667	4.04	140	4.04	335	4.04	500	4.04	221.667
4.06	24.2374	4.06	308.333	4.06	146.667	4.06	370	4.06	498.333	4.06	211.667
4.08	25.3187	4.08	331.667	4.08	144.167	4.08	350	4.08	478.333	4.08	216.667
4.1	26.4739	4.1	313.333	4.1	135.833	4.1	351.667	4.1	516.667	4.1	245
4.12	27.7099	4.12	371.667	4.12	132.5	4.12	393.333	4.12	551.667	4.12	218.333
4.14	29.0345	4.14	336.667	4.14	151.667	4.14	431.667	4.14	548.333	4.14	221.667
4.16	30.4562	4.16	366.667	4.16	140	4.16	353.333	4.16	531.667	4.16	240
4.18	31.9848	4.18	463.333	4.18	141.667	4.18	388.333	4.18	521.667	4.18	248.333
4.2	33.6313	4.2	345	4.2	149.167	4.2	395	4.2	580	4.2	233.333
4.22	36.8675	4.22	388.333	4.22	177.5	4.22	406.667	4.22	520	4.22	263.333
4.24	38.8299	4.24	436.667	4.24	158.333	4.24	475	4.24	568.333	4.24	253.333
4.26	40.9545	4.26	423.333	4.26	150.833	4.26	410	4.26	613.333	4.26	265
4.28	43.2598	4.28	415	4.28	140	4.28	396.667	4.28	641.667	4.28	285
4.3	45.7669	4.3	440	4.3	180.833	4.3	481.667	4.3	681.667	4.3	220
4.32	48.5002	4.32	496.667	4.32	169.167	4.32	476.667	4.32	658.333	4.32	255
4.34	51.4877	4.34	515	4.34	160	4.34	556.667	4.34	618.333	4.34	276.667
4.36	54.7621	4.36	528.333	4.36	211.667	4.36	461.667	4.36	675	4.36	288.333
4.38	58.3616	4.38	561.667	4.38	188.333	4.38	516.667	4.38	691.667	4.38	236.667
4.4	62.3305	4.4	541.667	4.4	216.667	4.4	566.667	4.4	823.333	4.4	285
4.42	66.7214	4.42	553.333	4.42	240.833	4.42	508.333	4.42	790	4.42	321.667
4.44	71.5965	4.44	560	4.44	235	4.44	476.667	4.44	860	4.44	311.667
4.46	77.0297	4.46	621.667	4.46	243.333	4.46	556.667	4.46	986.667	4.46	335
4.48	83.1097	4.48	613.333	4.48	233.333	4.48	566.667	4.48	908.333	4.48	325
4.5	89.9434	4.5	660	4.5	238.333	4.5	646.667	4.5	978.333	4.5	305
4.52	97.6607	4.52	665	4.52	246.667	4.52	700	4.52	1025	4.52	351.667
4.54	106.421	4.54	690	4.54	271.667	4.54	643.333	4.54	1135	4.54	333.333
4.56	116.42	4.56	675	4.56	294.167	4.56	760	4.56	1248.33	4.56	358.333
4.58	127.904	4.58	745	4.58	279.167	4.58	860	4.58	1386.67	4.58	343.333
4.6	141.181	4.6	861.667	4.6	294.167	4.6	828.333	4.6	1441.67	4.6	388.333
4.62	156.642	4.62	910	4.62	316.667	4.62	888.333	4.62	1463.33	4.62	413.333
4.64	174.793	4.64	970	4.64	367.5	4.64	981.667	4.64	1708.33	4.64	478.333
4.66	196.58	4.66	1018.33	4.66	371.667	4.66	935	4.66	1676.67	4.66	430
4.68	222.306	4.68	1116.67	4.68	385	4.68	916.667	4.68	1981.67	4.68	455
4.7	253.424	4.7	1270	4.7	433.333	4.7	1116.67	4.7	1913.33	4.7	491.667
4.72	291.671	4.72	1296.67	4.72	435	4.72	1120	4.72	2246.67	4.72	548.333
4.74	339.013	4.74	1415	4.74	458.333	4.74	1148.33	4.74	2381.67	4.74	558.333
4.76	398.77	4.76	1580	4.76	535.833	4.76	1206.67	4.76	2761.67	4.76	596.667
4.78	475.611	4.78	1895	4.78	632.5	4.78	1255	4.78	3291.67	4.78	616.667
4.8	576.635	4.8	2046.67	4.8	670.833	4.8	1295	4.8	3516.67	4.8	738.333
4.82	713.306	4.82	2316.67	4.82	795	4.82	1486.67	4.82	3725	4.82	808.333
4.84	905.993	4.84	2626.67	4.84	870	4.84	1528.33	4.84	4048.33	4.84	868.333
4.86	1194.43	4.86	3035	4.86	1008.33	4.86	1791.67	4.86	4375	4.86	908.333
4.88	1657.33	4.88	3160	4.88	1110	4.88	1956.67	4.88	4676.67	4.88	926.667
4.9	2435.39	4.9	3453.33	4.9	1225.83	4.9	2188.33	4.9	5438.33	4.9	1040
4.92	3731.68	4.92	3753.33	4.92	1405	4.92	2288.33	4.92	6126.67	4.92	1045
4.94	5732.62	4.94	3898.33	4.94	1505.83	4.94	2403.33	4.94	6945	4.94	1156.67
4.96	8270.45	4.96	4280	4.96	1580.83	4.96	2493.33	4.96	7538.33	4.96	1255
4.98	10000	4.98	4505	4.98	1524.17	4.98	2773.33	4.98	8375	4.98	1453.33
5	9139.75	5	4256.67	5	1295	5	2920	5	8998.33	5	1631.67
5.02	6664.01	5.02	4356.67	5.02	1054.17	5.02	3613.33	5.02	8643.33	5.02	1866.67
5.04	4400	5.04	4340	5.04	768.333	5.04	4140	5.04	7581.67	5.04	2138.33
5.06	2854.06	5.06	3531.67	5.06	505	5.06	4666.67	5.06	5960	5.06	2468.33
5.08	1907.67	5.08	3035	5.08	385	5.08	5163.33	5.08	4276.67	5.08	2595
5.1	1347.31	5.1	2515	5.1	311.667	5.1	5790	5.1	2616.67	5.1	2773.33
5.12	1006.27	5.12	1625	5.12	285	5.12	6358.33	5.12	1665	5.12	2783.33
5.14	784.804	5.14	1201.67	5.14	214.167	5.14	5916.67	5.14	1123.33	5.14	2636.67
5.16	631.283	5.16	810	5.16	223.333	5.16	5655	5.16	791.667	5.16	2220
5.18	519.747	5.18	525	5.18	199.167	5.18	4508.33	5.18	768.333	5.18	2100
5.2	436.157	5.2	400	5.2	191.667	5.2	3651.67	5.2	655	5.2	1575
5.22	372.113	5.22	365	5.22	165.833	5.22	2941.67	5.22	635	5.22	1333.33
5.24	322.206	5.24	313.333	5.24	176.667	5.24	2183.33	5.24	545	5.24	1003.33
5.26	282.802	5.26	306.667	5.26	162.5	5.26	1695	5.26	613.333	5.26	830
5.28	251.395	5.28	313.333	5.28	136.667	5.28	1335	5.28	535	5.28	676.667
5.3	226.261	5.3	281.667	5.3	152.5	5.3	1008.33	5.3	568.333	5.3	521.667
5.32	206.111	5.32	286.667	5.32	151.667	5.32	921.667	5.32	511.667	5.32	440
5.34	190.097	5.34	298.333	5.34	120.833	5.34	691.667	5.34	498.333	5.34	325
5.36	177.932	5.36	280	5.36	145	5.36	543.333	5.36	481.667	5.36	286.667
5.38	168.61	5.38	306.667	5.38	132.5	5.38	465	5.38	525	5.38	280
5.4	162.241	5.4	316.667	5.4	139.167	5.4	476.667	5.4	485	5.4	273.333
5.42	158.816	5.42	321.667	5.42	141.667	5.42	425	5.42	491.667	5.42	241.667
5.44	158.536	5.44	348.333	5.44	135	5.44	428.333	5.44	515	5.44	216.667
5.46	161.869	5.46	343.333	5.46	124.167	5.46	380	5.46	490	5.46	266.667
5.48	169.683	5.48	420	5.48	125	5.48	398.333	5.48	498.333	5.48	228.333
5.5	183.511	5.5	516.667	5.5	120.833	5.5	398.333	5.5	506.667	5.5	221.667
5.52	206.208	5.52	511.667	5.52	100	5.52	450	5.52	485	5.52	215
5.54	243.467	5.54	495	5.54	97.5	5.54	410	5.54	476.667	5.54	235
5.56	306.676	5.56	511.667	5.56	103.333	5.56	446.667	5.56	546.667	5.56	266.667
5.58	416.31	5.58	460	5.58	109.167	5.58	445	5.58	523.333	5.58	236.667
5.6	602.06	5.6	435	5.6	91.6667	5.6	465	5.6	438.333	5.6	233.333
5.62	891.469	5.62	448.333	5.62	102.5	5.62	423.333	5.62	440	5.62	240
5.64	1261.15	5.64	421.667	5.64	95.8333	5.64	440	5.64	378.333	5.64	230
5.66	1516.19	5.66	346.667	5.66	104.167	5.66	468.333	5.66	381.667	5.66	256.667
5.68	1392.45	5.68	313.333	5.68	103.333	5.68	485	5.68	378.333	5.68	273.333
5.7	1027.77	5.7	231.667	5.7	95.8333	5.7	526.667	5.7	428.333	5.7	286.667
5.72	692.299	5.72	226.667	5.72	106.667	5.72	491.667	5.72	365	5.72	216.667
5.74	462.421	5.74	221.667	5.74	98.3333	5.74	478.333	5.74	355	5.74	236.667
5.76	321.211	5.76	218.333	5.76	82.5	5.76	470	5.76	365	5.76	208.333
5.78	237.295	5.78	198.333	5.78	90.8333	5.78	433.333	5.78	341.667	5.78	210
5.8	186.069	5.8	185	5.8	99.1667	5.8	406.667	5.8	331.667	5.8	173.333
5.82	152.791	5.82	200	5.82	83.3333	5.82	381.667	5.82	301.667	5.82	185
5.84	129.84	5.84	210	5.84	95	5.84	331.667	5.84	376.667	5.84	163.333
5.86	113.414	5.86	200	5.86	95	5.86	341.667	5.86	373.333	5.86	138.333
5.88	101.501	5.88	185	5.88	84.1667	5.88	356.667	5.88	351.667	5.88	128.333
5.9	92.9535	5.9	248.333	5.9	80	5.9	353.333	5.9	341.667	5.9	165
5.92	87.1147	5.92	215	5.92	85.8333	5.92	340	5.92	363.333	5.92	180
5.94	83.6614	5.94	211.667	5.94	79.1667	5.94	331.667	5.94	391.667	5.94	136.667
5.96	82.56	5.96	271.667	5.96	78.3333	5.96	315	5.96	376.667	5.96	163.333
5.98	84.1193	5.98	243.333	5.98	81.6667	5.98	335	5.98	358.333	5.98	150
6	89.2115	6	251.667	6	92.5	6	323.333	6	375	6	121.667
6.02	99.7896	6.02	270	6.02	86.6667	6.02	288.333	6.02	355	6.02	133.333
6.04	119.719	6.04	278.333	6.04	80.8333	6.04	293.333	6.04	375	6.04	166.667
6.06	155.449	6.06	253.333	6.06	67.5	6.06	330	6.06	401.667	6.06	140
6.08	215.193	6.08	241.667	6.08	81.6667	6.08	303.333	6.08	401.667	6.08	141.667
6.1	302.974	6.1	265	6.1	88.3333	6.1	333.333	6.1	345	6.1	135
6.12	397.631	6.12	288.333	6.12	90	6.12	338.333	6.12	415	6.12	128.333
6.14	437.699	6.14	328.333	6.14	95.8333	6.14	328.333	6.14	401.667	6.14	135
6.16	397.964	6.16	378.333	6.16	88.3333	6.16	323.333	6.16	378.333	6.16	168.333
6.18	312.274	6.18	403.333	6.18	81.6667	6.18	363.333	6.18	393.333	6.18	133.333
6.2	222.114	6.2	460	6.2	100	6.2	371.667	6.2	396.667	6.2	141.667
6.22	154.344	6.22	450	6.22	90	6.22	368.333	6.22	373.333	6.22	153.333
6.24	110.667	6.24	545	6.24	89.1667	6.24	361.667	6.24	411.667	6.24	138.333
6.26	83.8808	6.26	501.667	6.26	80	6.26	356.667	6.26	441.667	6.26	168.333
6.28	67.2566	6.28	483.333	6.28	92.5	6.28	386.667	6.28	401.667	6.28	151.667
6.3	56.3918	6.3	413.333	6.3	75.8333	6.3	423.333	6.3	476.667	6.3	160
6.32	48.8324	6.32	381.667	6.32	78.3333	6.32	448.333	6.32	428.333	6.32	171.667
6.34	43.3	6.34	296.667	6.34	87.5	6.34	428.333	6.34	465	6.34	176.667
6.36	39.1133	6.36	205	6.36	84.1667	6.36	443.333	6.36	410	6.36	136.667
6.38	35.8791	6.38	163.333	6.38	76.6667	6.38	426.667	6.38	425	6.38	148.333
6.4	33.3522	6.4	165	6.4	88.3333	6.4	465	6.4	353.333	6.4	175
6.42	31.5813	6.42	146.667	6.42	70.8333	6.42	480	6.42	396.667	6.42	155
6.44	30.049	6.44	140	6.44	79.1667	6.44	388.333	6.44	365	6.44	176.667
6.46	19.3815	6.46	161.667	6.46	95	6.46	331.667	6.46	363.333	6.46	141.667
6.48	18.8043	6.48	170	6.48	90	6.48	325	6.48	311.667	6.48	160
6.5	18.5269	6.5	153.333	6.5	84.1667	6.5	291.667	6.5	296.667	6.5	136.667
6.52	18.5484	6.52	136.667	6.52	93.3333	6.52	290	6.52	311.667	6.52	123.333
6.54	18.8877	6.54	156.667	6.54	84.1667	6.54	296.667	6.54	338.333	6.54	130
6.56	19.5869	6.56	165	6.56	89.1667	6.56	296.667	6.56	333.333	6.56	123.333
6.58	20.7187	6.58	153.333	6.58	85	6.58	258.333	6.58	286.667	6.58	143.333
6.6	22.4025	6.6	133.333	6.6	68.3333	6.6	245	6.6	343.333	6.6	148.333
6.62	24.8359	6.62	133.333	6.62	85	6.62	295	6.62	356.667	6.62	116.667
6.64	28.3591	6.64	161.667	6.64	95	6.64	301.667	6.64	308.333	6.64	103.333
6.66	33.5649	6.66	173.333	6.66	86.6667	6.66	261.667	6.66	348.333	6.66	135
6.68	41.4551	6.68	216.667	6.68	74.1667	6.68	273.333	6.68	330	6.68	108.333
6.7	53.6245	6.7	160	6.7	85.8333	6.7	265	6.7	306.667	6.7	116.667
6.72	72.3529	6.72	166.667	6.72	88.3333	6.72	230	6.72	333.333	6.72	118.333
6.74	99.797	6.74	171.667	6.74	106.667	6.74	295	6.74	356.667	6.74	130
6.76	136.756	6.76	218.333	6.76	95.8333	6.76	276.667	6.76	393.333	6.76	126.667
6.78	188.036	6.78	238.333	6.78	81.6667	6.78	255	6.78	333.333	6.78	135
6.8	260.035	6.8	200	6.8	96.6667	6.8	271.667	6.8	340	6.8	118.333
6.82	329.558	6.82	203.333	6.82	75.8333	6.82	266.667	6.82	290	6.82	128.333
6.84	331.754	6.84	206.667	6.84	103.333	6.84	253.333	6.84	298.333	6.84	111.667
6.86	259.346	6.86	146.667	6.86	85.8333	6.86	265	6.86	306.667	6.86	130
6.88	176.983	6.88	161.667	6.88	95	6.88	280	6.88	285	6.88	133.333
6.9	116.402	6.9	171.667	6.9	88.3333	6.9	288.333	6.9	308.333	6.9	130
6.92	78.111	6.92	130	6.92	84.1667	6.92	243.333	6.92	301.667	6.92	133.333
6.94	55.2192	6.94	108.333	6.94	97.5	6.94	296.667	6.94	293.333	6.94	108.333
6.96	41.418	6.96	103.333	6.96	100	6.96	280	6.96	281.667	6.96	115
6.98	32.6135	6.98	101.667	6.98	70	6.98	261.667	6.98	231.667	6.98	123.333
7	26.5944	7	135	7	88.3333	7	288.333	7	241.667	7	105
7.02	22.2487	7.02	143.333	7.02	87.5	7.02	255	7.02	248.333	7.02	123.333
7.04	18.9935	7.04	108.333	7.04	94.1667	7.04	253.333	7.04	301.667	7.04	81.6667
7.06	16.4911	7.06	120	7.06	87.5	7.06	245	7.06	273.333	7.06	123.333
7.08	14.5276	7.08	108.333	7.08	85	7.08	205	7.08	255	7.08	118.333
7.1	13.013	7.1	126.667	7.1	75.8333	7.1	221.667	7.1	226.667	7.1	96.6667
7.12	11.7466	7.12	121.667	7.12	99.1667	7.12	255	7.12	246.667	7.12	96.6667
7.14	9.31299	7.14	86.6667	7.14	95	7.14	220	7.14	313.333	7.14	83.3333
7.16	8.49328	7.16	131.667	7.16	103.333	7.16	213.333	7.16	278.333	7.16	116.667
7.18	7.81553	7.18	105	7.18	87.5	7.18	228.333	7.18	255	7.18	105
7.2	7.25265	7.2	110	7.2	94.1667	7.2	236.667	7.2	273.333	7.2	106.667
7.22	6.78425	7.22	115	7.22	96.6667	7.22	223.333	7.22	273.333	7.22	103.333
7.24	6.39485	7.24	95	7.24	85.8333	7.24	218.333	7.24	231.667	7.24	60
7.26	6.07262	7.26	108.333	7.26	104.167	7.26	215	7.26	275	7.26	110
7.28	5.80854	7.28	120	7.28	87.5	7.28	206.667	7.28	253.333	7.28	93.3333
7.3	5.59578	7.3	61.6667	7.3	116.667	7.3	213.333	7.3	266.667	7.3	95
7.32	5.42924	7.32	120	7.32	96.6667	7.32	223.333	7.32	266.667	7.32	76.6667
7.34	5.3053	7.34	93.3333	7.34	95	7.34	196.667	7.34	248.333	7.34	88.3333
7.36	5.22159	7.36	103.333	7.36	98.3333	7.36	253.333	7.36	210	7.36	93.3333
7.38	5.17687	7.38	128.333	7.38	93.3333	7.38	205	7.38	266.667	7.38	96.6667
7.4	5.17098	7.4	128.333	7.4	91.6667	7.4	218.333	7.4	270	7.4	91.6667
7.42	5.2049	7.42	93.3333	7.42	96.6667	7.42	233.333	7.42	261.667	7.42	91.6667
7.44	5.28076	7.44	101.667	7.44	97.5	7.44	198.333	7.44	283.333	7.44	108.333
7.46	5.40206	7.46	111.667	7.46	100	7.46	211.667	7.46	253.333	7.46	98.3333
7.48	5.57391	7.48	101.667	7.48	105.833	7.48	225	7.48	275	7.48	113.333
7.5	5.80344	7.5	143.333	7.5	87.5	7.5	221.667	7.5	295	7.5	125
7.52	6.10035	7.52	140	7.52	99.1667	7.52	216.667	7.52	241.667	7.52	110
7.54	6.47778	7.54	108.333	7.54	112.5	7.54	200	7.54	270	7.54	90
7.56	6.95354	7.56	128.333	7.56	114.167	7.56	246.667	7.56	280	7.56	111.667
7.58	7.55194	7.58	121.667	7.58	91.6667	7.58	246.667	7.58	265	7.58	123.333
7.6	8.31785	7.6	128.333	7.6	105.833	7.6	213.333	7.6	273.333	7.6	93.3333
7.62	8.99458	7.62	125	7.62	94.1667	7.62	231.667	7.62	236.667	7.62	80
7.64	10.0993	7.64	126.667	7.64	102.5	7.64	200	7.64	295	7.64	80
7.66	11.7099	7.66	113.333	7.66	121.667	7.66	250	7.66	291.667	7.66	101.667
7.68	13.8421	7.68	143.333	7.68	111.667	7.68	265	7.68	300	7.68	91.6667
7.7	16.7416	7.7	148.333	7.7	116.667	7.7	200	7.7	320	7.7	113.333
7.72	20.8468	7.72	143.333	7.72	123.333	7.72	206.667	7.72	323.333	7.72	110
7.74	27.0151	7.74	123.333	7.74	111.667	7.74	238.333	7.74	288.333	7.74	120
7.76	36.9415	7.76	156.667	7.76	99.1667	7.76	258.333	7.76	310	7.76	123.333
7.78	53.6361	7.78	135	7.78	110	7.78	290	7.78	331.667	7.78	96.6667
7.8	81.393	7.8	176.667	7.8	95.8333	7.8	230	7.8	328.333	7.8	123.333
7.82	124.02	7.82	140	7.82	95	7.82	275	7.82	303.333	7.82	103.333
7.84	177.378	7.84	163.333	7.84	85.8333	7.84	255	7.84	355	7.84	115
7.86	212.027	7.86	178.333	7.86	94.1667	7.86	271.667	7.86	348.333	7.86	123.333
7.88	191.863	7.88	166.667	7.88	82.5	7.88	258.333	7.88	341.667	7.88	135
7.9	139.679	7.9	155	7.9	103.333	7.9	268.333	7.9	318.333	7.9	93.3333
7.92	92.9114	7.92	153.333	7.92	67.5	7.92	283.333	7.92	286.667	7.92	125
7.94	61.2634	7.94	156.667	7.94	91.6667	7.94	305	7.94	268.333	7.94	78.3333
7.96	42.0439	7.96	151.667	7.96	75	7.96	290	7.96	256.667	7.96	100
7.98	30.7964	7.98	150	7.98	79.1667	7.98	301.667	7.98	258.333	7.98	83.3333
8	24.0986	8	131.667	8	68.3333	8	298.333	8	240	8	110
8.02	19.9324	8.02	98.3333	8.02	75.8333	8.02	286.667	8.02	246.667	8.02	95
8.04	17.2795	8.04	106.667	8.04	90.8333	8.04	250	8.04	280	8.04	90
8.06	15.6677	8.06	135	8.06	75	8.06	241.667	8.06	255	8.06	101.667
8.08	14.917	8.08	120	8.08	85.8333	8.08	216.667	8.08	246.667	8.08	95
8.1	15.0584	8.1	113.333	8.1	66.6667	8.1	203.333	8.1	233.333	8.1	88.3333
8.12	16.3309	8.12	90	8.12	98.3333	8.12	248.333	8.12	265	8.12	113.333
8.14	19.1477	8.14	145	8.14	75.8333	8.14	213.333	8.14	258.333	8.14	93.3333
8.16	23.8786	8.16	113.333	8.16	80.8333	8.16	210	8.16	283.333	8.16	113.333
8.18	29.9916	8.18	110	8.18	68.3333	8.18	238.333	8.18	256.667	8.18	115
8.2	34.2921	8.2	131.667	8.2	75.8333	8.2	196.667	8.2	215	8.2	80
8.22	33.6343	8.22	131.667	8.22	82.5	8.22	243.333	8.22	278.333	8.22	80
8.24	31.4852	8.24	128.333	8.24	75.8333	8.24	221.667	8.24	251.667	8.24	106.667
8.26	32.5176	8.26	118.333	8.26	73.3333	8.26	221.667	8.26	348.333	8.26	106.667
8.28	39.2192	8.28	116.667	8.28	90.8333	8.28	196.667	8.28	328.333	8.28	113.333
8.3	53.2058	8.3	151.667	8.3	87.5	8.3	220	8.3	276.667	8.3	103.333
8.32	74.0013	8.32	118.333	8.32	87.5	8.32	226.667	8.32	293.333	8.32	86.6667
8.34	94.2818	8.34	161.667	8.34	87.5	8.34	221.667	8.34	336.667	8.34	81.6667
8.36	95.3192	8.36	105	8.36	89.1667	8.36	226.667	8.36	295	8.36	93.3333
8.38	75.607	8.38	113.333	8.38	79.1667	8.38	218.333	8.38	323.333	8.38	98.3333
8.4	53.3713	8.4	138.333	8.4	78.3333	8.4	250	8.4	361.667	8.4	108.333
8.42	37.5119	8.42	135	8.42	73.3333	8.42	278.333	8.42	350	8.42	86.6667
8.44	28.3061	8.44	145	8.44	86.6667	8.44	260	8.44	303.333	8.44	91.6667
8.46	24.2295	8.46	155	8.46	74.1667	8.46	260	8.46	328.333	8.46	95
8.48	24.2402	8.48	158.333	8.48	86.6667	8.48	216.667	8.48	371.667	8.48	116.667
8.5	28.2651	8.5	155	8.5	73.3333	8.5	216.667	8.5	340	8.5	98.3333
8.52	37.4788	8.52	146.667	8.52	77.5	8.52	281.667	8.52	300	8.52	98.3333
8.54	49.9516	8.54	110	8.54	81.6667	8.54	241.667	8.54	326.667	8.54	103.333
8.56	59.7437	8.56	126.667	8.56	74.1667	8.56	265	8.56	291.667	8.56	88.3333
8.58	56.5008	8.58	123.333	8.58	64.1667	8.58	286.667	8.58	283.333	8.58	98.3333
8.6	43.0857	8.6	145	8.6	92.5	8.6	316.667	8.6	296.667	8.6	91.6667
8.62	29.9423	8.62	135	8.62	80	8.62	281.667	8.62	321.667	8.62	81.6667
8.64	20.6906	8.64	146.667	8.64	63.3333	8.64	268.333	8.64	306.667	8.64	96.6667
8.66	14.9033	8.66	118.333	8.66	76.6667	8.66	290	8.66	278.333	8.66	80
8.68	11.4142	8.68	156.667	8.68	78.3333	8.68	251.667	8.68	320	8.68	111.667
8.7	9.35101	8.7	120	8.7	75	8.7	255	8.7	293.333	8.7	115
8.72	7.94269	8.72	141.667	8.72	82.5	8.72	261.667	8.72	248.333	8.72	71.6667
8.74	6.96362	8.74	145	8.74	70.8333	8.74	245	8.74	276.667	8.74	105
8.76	6.25611	8.76	140	8.76	75.8333	8.76	271.667	8.76	248.333	8.76	81.6667
8.78	5.73611	8.78	126.667	8.78	59.1667	8.78	256.667	8.78	263.333	8.78	96.6667
8.8	5.3548	8.8	120	8.8	72.5	8.8	288.333	8.8	245	8.8	88.3333
8.82	5.08268	8.82	113.333	8.82	89.1667	8.82	250	8.82	281.667	8.82	111.667
8.84	4.90278	8.84	128.333	8.84	66.6667	8.84	255	8.84	266.667	8.84	58.3333
8.86	4.80803	8.86	175	8.86	90.8333	8.86	271.667	8.86	248.333	8.86	85
8.88	4.80146	8.88	135	8.88	79.1667	8.88	266.667	8.88	303.333	8.88	71.6667
8.9	4.90094	8.9	95	8.9	65.8333	8.9	206.667	8.9	261.667	8.9	91.6667
8.92	5.15193	8.92	156.667	8.92	80.8333	8.92	210	8.92	268.333	8.92	96.6667
8.94	5.65088	8.94	118.333	8.94	78.3333	8.94	241.667	8.94	276.667	8.94	75
8.96	6.56877	8.96	145	8.96	73.3333	8.96	213.333	8.96	291.667	8.96	115
8.98	8.13987	8.98	155	8.98	83.3333	8.98	265	8.98	291.667	8.98	101.667
9	10.5382	9	125	9	73.3333	9	226.667	9	305	9	90
9.02	13.5088	9.02	141.667	9.02	69.1667	9.02	206.667	9.02	295	9.02	100
9.04	14.9739	9.04	133.333	9.04	82.5	9.04	218.333	9.04	326.667	9.04	91.6667
9.06	13.4627	9.06	138.333	9.06	79.1667	9.06	225	9.06	293.333	9.06	98.3333
9.08	10.6447	9.08	153.333	9.08	80.8333	9.08	226.667	9.08	305	9.08	123.333
9.1	8.31981	9.1	143.333	9.1	81.6667	9.1	243.333	9.1	315	9.1	98.3333
9.12	6.80332	9.12	133.333	9.12	65.8333	9.12	253.333	9.12	351.667	9.12	83.3333
9.14	5.92596	9.14	130	9.14	83.3333	9.14	235	9.14	303.333	9.14	91.6667
9.16	5.55444	9.16	160	9.16	73.3333	9.16	250	9.16	320	9.16	96.6667
9.18	5.33372	9.18	165	9.18	57.5	9.18	250	9.18	305	9.18	91.6667
9.2	5.22961	9.2	141.667	9.2	82.5	9.2	253.333	9.2	295	9.2	115
9.22	5.21002	9.22	201.667	9.22	83.3333	9.22	280	9.22	328.333	9.22	95
9.24	5.25061	9.24	181.667	9.24	95	9.24	256.667	9.24	401.667	9.24	96.6667
9.26	5.33821	9.26	161.667	9.26	70.8333	9.26	278.333	9.26	341.667	9.26	93.3333
9.28	5.46589	9.28	161.667	9.28	83.3333	9.28	246.667	9.28	368.333	9.28	105
9.3	5.62986	9.3	203.333	9.3	66.6667	9.3	260	9.3	313.333	9.3	86.6667
9.32	5.82845	9.32	180	9.32	71.6667	9.32	290	9.32	351.667	9.32	91.6667
9.34	5.86242	9.34	136.667	9.34	70	9.34	253.333	9.34	338.333	9.34	118.333
9.36	6.13636	9.36	160	9.36	80	9.36	260	9.36	370	9.36	95
9.38	6.4478	9.38	190	9.38	84.1667	9.38	278.333	9.38	376.667	9.38	78.3333
9.4	6.79987	9.4	183.333	9.4	77.5	9.4	275	9.4	328.333	9.4	85
9.42	7.19882	9.42	191.667	9.42	79.1667	9.42	275	9.42	301.667	9.42	90
9.44	7.64577	9.44	188.333	9.44	77.5	9.44	285	9.44	373.333	9.44	105
9.46	8.1493	9.46	210	9.46	71.6667	9.46	266.667	9.46	363.333	9.46	106.667
9.48	8.71745	9.48	226.667	9.48	70.8333	9.48	300	9.48	361.667	9.48	111.667
9.5	9.36008	9.5	171.667	9.5	69.1667	9.5	286.667	9.5	373.333	9.5	110
9.52	10.0893	9.52	198.333	9.52	70.8333	9.52	326.667	9.52	351.667	9.52	121.667
9.54	10.9201	9.54	203.333	9.54	80	9.54	295	9.54	385	9.54	130
9.56	11.8711	9.56	191.667	9.56	70	9.56	295	9.56	418.333	9.56	126.667
9.58	12.9703	9.58	218.333	9.58	70	9.58	331.667	9.58	436.667	9.58	123.333
9.6	14.2375	9.6	236.667	9.6	68.3333	9.6	278.333	9.6	405	9.6	108.333
9.62	15.715	9.62	250	9.62	60.8333	9.62	266.667	9.62	445	9.62	150
9.64	17.4511	9.64	290	9.64	75.8333	9.64	306.667	9.64	461.667	9.64	146.667
9.66	19.4882	9.66	295	9.66	51.6667	9.66	366.667	9.66	485	9.66	126.667
9.68	21.9533	9.68	316.667	9.68	83.3333	9.68	316.667	9.68	481.667	9.68	131.667
9.7	24.9389	9.7	308.333	9.7	83.3333	9.7	363.333	9.7	530	9.7	148.333
9.72	28.6032	9.72	318.333	9.72	90	9.72	343.333	9.72	495	9.72	168.333
9.74	33.1714	9.74	296.667	9.74	80	9.74	331.667	9.74	536.667	9.74	140
9.76	38.9742	9.76	395	9.76	65.8333	9.76	390	9.76	571.667	9.76	145
9.78	46.5067	9.78	480	9.78	59.1667	9.78	333.333	9.78	576.667	9.78	156.667
9.8	56.5226	9.8	451.667	9.8	77.5	9.8	376.667	9.8	636.667	9.8	118.333
9.82	70.2018	9.82	448.333	9.82	92.5	9.82	423.333	9.82	713.333	9.82	161.667
9.84	89.4012	9.84	541.667	9.84	71.6667	9.84	433.333	9.84	786.667	9.84	171.667
9.86	117.725	9.86	583.333	9.86	86.6667	9.86	485	9.86	863.333	9.86	155
9.88	162.094	9.88	686.667	9.88	92.5	9.88	466.667	9.88	916.667	9.88	158.333
9.9	236.09	9.9	823.333	9.9	85	9.9	473.333	9.9	991.667	9.9	201.667
9.92	357.723	9.92	795	9.92	94.1667	9.92	525	9.92	1061.67	9.92	228.333
9.94	539.973	9.94	916.667	9.94	108.333	9.94	518.333	9.94	1078.33	9.94	191.667
9.96	752.999	9.96	1135	9.96	95.8333	9.96	563.333	9.96	1283.33	9.96	221.667
9.98	867.67	9.98	1255	9.98	110.833	9.98	595	9.98	1390	9.98	248.333
10	789.622	10	1295	10	112.5	10	668.333	10	1551.67	10	288.333
10.02	607.765	10.02	1360	10.02	124.167	10.02	705	10.02	1566.67	10.02	288.333
10.04	424.206	10.04	1321.67	10.04	136.667	10.04	801.667	10.04	1593.33	10.04	280
10.06	290.559	10.06	1435	10.06	136.667	10.06	853.333	10.06	1753.33	10.06	296.667
10.08	210.705	10.08	1365	10.08	152.5	10.08	925	10.08	1723.33	10.08	383.333
10.1	171.843	10.1	1278.33	10.1	141.667	10.1	1018.33	10.1	1710	10.1	391.667
10.12	160.524	10.12	1198.33	10.12	165	10.12	1018.33	10.12	1551.67	10.12	466.667
10.14	161.42	10.14	995	10.14	184.167	10.14	975	10.14	1508.33	10.14	431.667
10.16	151.691	10.16	881.667	10.16	162.5	10.16	1161.67	10.16	1295	10.16	508.333
10.18	123.585	10.18	750	10.18	170.833	10.18	1121.67	10.18	1150	10.18	463.333
10.2	93.3395	10.2	680	10.2	167.5	10.2	1140	10.2	1100	10.2	500
10.22	70.5988	10.22	543.333	10.22	172.5	10.22	1091.67	10.22	1058.33	10.22	456.667
10.24	55.5898	10.24	540	10.24	141.667	10.24	1051.67	10.24	1066.67	10.24	510
10.26	46.1844	10.26	450	10.26	146.667	10.26	1085	10.26	1001.67	10.26	420
10.28	40.4104	10.28	411.667	10.28	127.5	10.28	980	10.28	1028.33	10.28	383.333
10.3	36.9937	10.3	395	10.3	142.5	10.3	925	10.3	1015	10.3	361.667
10.32	35.303	10.32	385	10.32	136.667	10.32	885	10.32	970	10.32	350
10.34	35.1703	10.34	406.667	10.34	124.167	10.34	820	10.34	931.667	10.34	301.667
10.36	36.831	10.36	351.667	10.36	105	10.36	750	10.36	903.333	10.36	260
10.38	41.0639	10.38	311.667	10.38	98.3333	10.38	760	10.38	881.667	10.38	238.333
10.4	49.462	10.4	361.667	10.4	105	10.4	625	10.4	863.333	10.4	221.667
10.42	64.5883	10.42	373.333	10.42	110	10.42	646.667	10.42	761.667	10.42	236.667
10.44	89.0937	10.44	373.333	10.44	101.667	10.44	623.333	10.44	898.333	10.44	175
10.46	122.747	10.46	418.333	10.46	100.833	10.46	648.333	10.46	791.667	10.46	195
10.48	152.599	10.48	381.667	10.48	110	10.48	565	10.48	805	10.48	196.667
10.5	154.509	10.5	380	10.5	90.8333	10.5	566.667	10.5	815	10.5	193.333
10.52	134.192	10.52	416.667	10.52	81.6667	10.52	590	10.52	795	10.52	168.333
10.54	116.502	10.54	385	10.54	98.3333	10.54	643.333	10.54	753.333	10.54	160
10.56	111.083	10.56	425	10.56	94.1667	10.56	626.667	10.56	746.667	10.56	165
10.58	120.247	10.58	416.667	10.58	108.333	10.58	588.333	10.58	701.667	10.58	183.333
10.6	137.677	10.6	363.333	10.6	94.1667	10.6	636.667	10.6	626.667	10.6	186.667
10.62	141.767	10.62	395	10.62	104.167	10.62	568.333	10.62	626.667	10.62	163.333
10.64	121.662	10.64	346.667	10.64	93.3333	10.64	565	10.64	653.333	10.64	168.333
10.66	92.2518	10.66	321.667	10.66	105	10.66	645	10.66	595	10.66	160
10.68	65.758	10.68	280	10.68	96.6667	10.68	565	10.68	541.667	10.68	170
10.7	46.7078	10.7	311.667	10.7	90.8333	10.7	608.333	10.7	558.333	10.7	143.333
10.72	34.4836	10.72	331.667	10.72	93.3333	10.72	613.333	10.72	530	10.72	150
10.74	26.883	10.74	251.667	10.74	88.3333	10.74	530	10.74	471.667	10.74	150
10.76	22.1269	10.76	273.333	10.76	91.6667	10.76	576.667	10.76	536.667	10.76	158.333
10.78	19.19	10.78	275	10.78	79.1667	10.78	501.667	10.78	525	10.78	150
10.8	17.1734	10.8	286.667	10.8	72.5	10.8	495	10.8	518.333	10.8	130
10.82	15.9291	10.82	255	10.82	75.8333	10.82	515	10.82	493.333	10.82	116.667
10.84	15.3722	10.84	278.333	10.84	72.5	10.84	408.333	10.84	470	10.84	156.667
10.86	14.6868	10.86	281.667	10.86	74.1667	10.86	380	10.86	445	10.86	136.667
10.88	13.7112	10.88	276.667	10.88	96.6667	10.88	410	10.88	448.333	10.88	110
10.9	12.6943	10.9	188.333	10.9	67.5	10.9	443.333	10.9	486.667	10.9	108.333
10.92	11.9606	10.92	221.667	10.92	83.3333	10.92	410	10.92	510	10.92	123.333
10.94	11.5794	10.94	200	10.94	90.8333	10.94	406.667	10.94	405	10.94	85
10.96	11.5621	10.96	248.333	10.96	74.1667	10.96	401.667	10.96	458.333	10.96	126.667
10.98	11.9517	10.98	251.667	10.98	60.8333	10.98	348.333	10.98	448.333	10.98	136.667
11	12.8207	11	196.667	11	85.8333	11	375	11	470	11	113.333
11.02	14.1619	11.02	210	11.02	73.3333	11.02	410	11.02	405	11.02	131.667
11.04	15.5284	11.04	195	11.04	71.6667	11.04	361.667	11.04	455	11.04	128.333
11.06	15.9166	11.06	228.333	11.06	65.8333	11.06	343.333	11.06	463.333	11.06	146.667
11.08	15.3206	11.08	233.333	11.08	70.8333	11.08	355	11.08	405	11.08	126.667
11.1	14.8327	11.1	233.333	11.1	64.1667	11.1	313.333	11.1	425	11.1	130
11.12	14.8656	11.12	220	11.12	72.5	11.12	425	11.12	383.333	11.12	123.333
11.14	15.5335	11.14	211.667	11.14	64.1667	11.14	350	11.14	446.667	11.14	131.667
11.16	16.8342	11.16	248.333	11.16	63.3333	11.16	323.333	11.16	401.667	11.16	130
11.18	18.8378	11.18	240	11.18	70	11.18	315	11.18	440	11.18	101.667
11.2	21.777	11.2	230	11.2	79.1667	11.2	360	11.2	478.333	11.2	136.667
11.22	26.1852	11.22	246.667	11.22	83.3333	11.22	350	11.22	405	11.22	131.667
11.24	33.1484	11.24	290	11.24	75	11.24	343.333	11.24	406.667	11.24	146.667
11.26	44.588	11.26	263.333	11.26	66.6667	11.26	356.667	11.26	426.667	11.26	136.667
11.28	63.2114	11.28	345	11.28	70.8333	11.28	346.667	11.28	405	11.28	145
11.3	91.3425	11.3	348.333	11.3	59.1667	11.3	348.333	11.3	403.333	11.3	145
11.32	126.065	11.32	361.667	11.32	75.8333	11.32	335	11.32	381.667	11.32	141.667
11.34	148.614	11.34	315	11.34	80.8333	11.34	341.667	11.34	373.333	11.34	145
11.36	138.27	11.36	278.333	11.36	85	11.36	313.333	11.36	415	11.36	173.333
11.38	111.186	11.38	306.667	11.38	77.5	11.38	335	11.38	435	11.38	160
11.4	90.4939	11.4	280	11.4	64.1667	11.4	326.667	11.4	430	11.4	135
11.42	83.3597	11.42	256.667	11.42	58.3333	11.42	346.667	11.42	445	11.42	135
11.44	90.8537	11.44	278.333	11.44	61.6667	11.44	345	11.44	378.333	11.44	130
11.46	117.414	11.46	310	11.46	60.8333	11.46	375	11.46	351.667	11.46	171.667
11.48	166.446	11.48	341.667	11.48	66.6667	11.48	316.667	11.48	353.333	11.48	153.333
11.5	237.474	11.5	318.333	11.5	60.8333	11.5	345	11.5	363.333	11.5	140
11.52	304.437	11.52	328.333	11.52	60	11.52	353.333	11.52	296.667	11.52	123.333
11.54	306.265	11.54	266.667	11.54	82.5	11.54	295	11.54	291.667	11.54	140
11.56	239.225	11.56	210	11.56	60	11.56	308.333	11.56	290	11.56	135
11.58	163.779	11.58	223.333	11.58	60	11.58	285	11.58	301.667	11.58	145
11.6	108.648	11.6	226.667	11.6	63.3333	11.6	298.333	11.6	306.667	11.6	178.333
11.62	73.9824	11.62	193.333	11.62	58.3333	11.62	235	11.62	290	11.62	128.333
11.64	53.3438	11.64	193.333	11.64	53.3333	11.64	295	11.64	298.333	11.64	146.667
11.66	41.1889	11.66	193.333	11.66	67.5	11.66	255	11.66	336.667	11.66	158.333
11.68	33.6424	11.68	188.333	11.68	67.5	11.68	248.333	11.68	298.333	11.68	115
11.7	28.7715	11.7	203.333	11.7	77.5	11.7	290	11.7	360	11.7	125
11.72	25.6211	11.72	196.667	11.72	80	11.72	260	11.72	300	11.72	98.3333
11.74	23.7524	11.74	231.667	11.74	66.6667	11.74	273.333	11.74	351.667	11.74	143.333
11.76	23.2551	11.76	245	11.76	77.5	11.76	233.333	11.76	366.667	11.76	138.333
11.78	23.8254	11.78	221.667	11.78	75.8333	11.78	256.667	11.78	400	11.78	123.333
11.8	26.1871	11.8	268.333	11.8	88.3333	11.8	243.333	11.8	396.667	11.8	133.333
11.82	31.2474	11.82	285	11.82	68.3333	11.82	273.333	11.82	378.333	11.82	103.333
11.84	40.0842	11.84	286.667	11.84	70.8333	11.84	258.333	11.84	380	11.84	121.667
11.86	52.8116	11.86	285	11.86	66.6667	11.86	248.333	11.86	431.667	11.86	116.667
11.88	64.9318	11.88	278.333	11.88	75	11.88	290	11.88	395	11.88	115
11.9	65.8259	11.9	315	11.9	70	11.9	305	11.9	433.333	11.9	108.333
11.92	54.6373	11.92	266.667	11.92	61.6667	11.92	316.667	11.92	486.667	11.92	126.667
11.94	42.0095	11.94	325	11.94	60	11.94	318.333	11.94	455	11.94	121.667
11.96	33.0397	11.96	320	11.96	75	11.96	375	11.96	458.333	11.96	111.667
11.98	28.1085	11.98	348.333	11.98	73.3333	11.98	315	11.98	478.333	11.98	131.667
12	26.0654	12	353.333	12	83.3333	12	341.667	12	521.667	12	160
12.02	26.0528	12.02	380	12.02	65.8333	12.02	371.667	12.02	490	12.02	133.333
12.04	27.5966	12.04	400	12.04	85	12.04	373.333	12.04	523.333	12.04	141.667
12.06	30.6666	12.06	410	12.06	80.8333	12.06	385	12.06	530	12.06	126.667
12.08	35.6208	12.08	418.333	12.08	91.6667	12.08	363.333	12.08	565	12.08	150
12.1	43.5445	12.1	431.667	12.1	80.8333	12.1	353.333	12.1	625	12.1	143.333
12.12	56.3769	12.12	503.333	12.12	87.5	12.12	408.333	12.12	653.333	12.12	125
12.14	77.5096	12.14	443.333	12.14	74.1667	12.14	418.333	12.14	650	12.14	136.667
12.16	111.699	12.16	458.333	12.16	74.1667	12.16	410	12.16	685	12.16	140
12.18	162.65	12.18	473.333	12.18	78.3333	12.18	438.333	12.18	610	12.18	131.667
12.2	225.434	12.2	490	12.2	75.8333	12.2	413.333	12.2	645	12.2	156.667
12.22	278.114	12.22	441.667	12.22	67.5	12.22	485	12.22	601.667	12.22	165
12.24	298.01	12.24	481.667	12.24	80.8333	12.24	461.667	12.24	553.333	12.24	156.667
12.26	297.696	12.26	495	12.26	59.1667	12.26	435	12.26	508.333	12.26	175
12.28	281.062	12.28	486.667	12.28	65.8333	12.28	505	12.28	511.667	12.28	140
12.3	231.075	12.3	445	12.3	62.5	12.3	443.333	12.3	420	12.3	145
12.32	170.65	12.32	458.333	12.32	69.1667	12.32	498.333	12.32	406.667	12.32	161.667
12.34	123.958	12.34	466.667	12.34	77.5	12.34	461.667	12.34	405	12.34	166.667
12.36	90.8701	12.36	456.667	12.36	50	12.36	498.333	12.36	343.333	12.36	178.333
12.38	67.319	12.38	386.667	12.38	59.1667	12.38	443.333	12.38	376.667	12.38	163.333
12.4	51.8425	12.4	355	12.4	63.3333	12.4	448.333	12.4	440	12.4	155
12.42	42.5361	12.42	418.333	12.42	61.6667	12.42	460	12.42	330	12.42	173.333
12.44	37.7951	12.44	368.333	12.44	80	12.44	391.667	12.44	380	12.44	131.667
12.46	36.9948	12.46	405	12.46	65.8333	12.46	410	12.46	418.333	12.46	140
12.48	40.3408	12.48	408.333	12.48	65	12.48	396.667	12.48	388.333	12.48	151.667
12.5	48.2095	12.5	375	12.5	73.3333	12.5	373.333	12.5	448.333	12.5	160
12.52	59.0782	12.52	426.667	12.52	67.5	12.52	353.333	12.52	388.333	12.52	151.667
12.54	65.2824	12.54	425	12.54	69.1667	12.54	373.333	12.54	410	12.54	158.333
12.56	58.6394	12.56	368.333	12.56	60.8333	12.56	383.333	12.56	466.667	12.56	165
12.58	45.35	12.58	415	12.58	59.1667	12.58	396.667	12.58	488.333	12.58	135
12.6	33.9032	12.6	428.333	12.6	65.8333	12.6	366.667	12.6	478.333	12.6	155
12.62	26.1837	12.62	381.667	12.62	62.5	12.62	376.667	12.62	516.667	12.62	150
12.64	21.4971	12.64	380	12.64	68.3333	12.64	376.667	12.64	576.667	12.64	118.333
12.66	18.8687	12.66	338.333	12.66	70.8333	12.66	456.667	12.66	590	12.66	131.667
12.68	17.5477	12.68	301.667	12.68	73.3333	12.68	410	12.68	621.667	12.68	156.667
12.7	17.1067	12.7	280	12.7	70.8333	12.7	428.333	12.7	615	12.7	158.333
12.72	17.3751	12.72	265	12.72	59.1667	12.72	450	12.72	593.333	12.72	166.667
12.74	18.3589	12.74	253.333	12.74	63.3333	12.74	473.333	12.74	570	12.74	171.667
12.76	20.2356	12.76	261.667	12.76	68.3333	12.76	450	12.76	518.333	12.76	176.667
12.78	23.4529	12.78	241.667	12.78	57.5	12.78	455	12.78	438.333	12.78	168.333
12.8	28.8387	12.8	270	12.8	80	12.8	428.333	12.8	486.667	12.8	168.333
12.82	38.3323	12.82	280	12.82	60.8333	12.82	450	12.82	446.667	12.82	153.333
12.84	54.2554	12.84	260	12.84	71.6667	12.84	390	12.84	461.667	12.84	155
12.86	78.7656	12.86	290	12.86	73.3333	12.86	378.333	12.86	420	12.86	185
12.88	109.458	12.88	293.333	12.88	58.3333	12.88	326.667	12.88	421.667	12.88	135
12.9	129.496	12.9	258.333	12.9	55.8333	12.9	311.667	12.9	393.333	12.9	163.333
12.92	118.522	12.92	231.667	12.92	62.5	12.92	338.333	12.92	411.667	12.92	165
12.94	89.7771	12.94	260	12.94	80	12.94	330	12.94	376.667	12.94	143.333
12.96	64.5304	12.96	251.667	12.96	72.5	12.96	346.667	12.96	413.333	12.96	193.333
12.98	48.3343	12.98	300	12.98	74.1667	12.98	290	12.98	480	12.98	180
13	39.8512	13	245	13	85	13	323.333	13	495	13	161.667
13.02	36.6539	13.02	276.667	13.02	75	13.02	306.667	13.02	501.667	13.02	173.333
13.04	38.076	13.04	300	13.04	65.8333	13.04	348.333	13.04	471.667	13.04	145
13.06	43.8236	13.06	333.333	13.06	84.1667	13.06	340	13.06	511.667	13.06	141.667
13.08	54.9395	13.08	321.667	13.08	70.8333	13.08	330	13.08	471.667	13.08	171.667
13.1	72.6805	13.1	423.333	13.1	86.6667	13.1	308.333	13.1	518.333	13.1	168.333
13.12	96.1114	13.12	378.333	13.12	72.5	13.12	346.667	13.12	471.667	13.12	160
13.14	120.509	13.14	391.667	13.14	63.3333	13.14	338.333	13.14	508.333	13.14	135
13.16	148.858	13.16	450	13.16	78.3333	13.16	386.667	13.16	443.333	13.16	173.333
13.18	189.533	13.18	435	13.18	73.3333	13.18	383.333	13.18	483.333	13.18	195
13.2	229.008	13.2	430	13.2	65.8333	13.2	381.667	13.2	433.333	13.2	170
13.22	233.374	13.22	415	13.22	58.3333	13.22	376.667	13.22	426.667	13.22	163.333
13.24	194.746	13.24	330	13.24	64.1667	13.24	406.667	13.24	335	13.24	146.667
13.26	139.871	13.26	351.667	13.26	59.1667	13.26	373.333	13.26	330	13.26	121.667
13.28	94.5545	13.28	285	13.28	58.3333	13.28	343.333	13.28	266.667	13.28	133.333
13.3	64.5401	13.3	235	13.3	67.5	13.3	328.333	13.3	271.667	13.3	126.667
13.32	46.3623	13.32	176.667	13.32	50.8333	13.32	325	13.32	321.667	13.32	130
13.34	35.6557	13.34	226.667	13.34	60	13.34	278.333	13.34	281.667	13.34	111.667
13.36	29.3142	13.36	198.333	13.36	50	13.36	326.667	13.36	295	13.36	110
13.38	25.5452	13.38	186.667	13.38	74.1667	13.38	285	13.38	256.667	13.38	106.667
13.4	23.6681	13.4	170	13.4	70.8333	13.4	281.667	13.4	255	13.4	121.667
13.42	23.4875	13.42	168.333	13.42	68.3333	13.42	266.667	13.42	251.667	13.42	106.667
13.44	25.3931	13.44	173.333	13.44	51.6667	13.44	286.667	13.44	276.667	13.44	88.3333
13.46	30.2937	13.46	173.333	13.46	65.8333	13.46	238.333	13.46	248.333	13.46	111.667
13.48	39.3816	13.48	180	13.48	58.3333	13.48	231.667	13.48	258.333	13.48	108.333
13.5	53.0479	13.5	140	13.5	61.6667	13.5	258.333	13.5	265	13.5	123.333
13.52	67.1268	13.52	171.667	13.52	71.6667	13.52	266.667	13.52	246.667	13.52	115
13.54	69.8542	13.54	176.667	13.54	59.1667	13.54	236.667	13.54	288.333	13.54	98.3333
13.56	58.3056	13.56	175	13.56	56.6667	13.56	246.667	13.56	265	13.56	115
13.58	44.4112	13.58	190	13.58	55.8333	13.58	200	13.58	306.667	13.58	96.6667
13.6	35.3731	13.6	216.667	13.6	44.1667	13.6	235	13.6	278.333	13.6	91.6667
13.62	32.3477	13.62	201.667	13.62	64.1667	13.62	225	13.62	295	13.62	105
13.64	35.0345	13.64	236.667	13.64	55	13.64	233.333	13.64	286.667	13.64	105
13.66	42.5096	13.66	250	13.66	53.3333	13.66	240	13.66	320	13.66	88.3333
13.68	51.2909	13.68	265	13.68	64.1667	13.68	216.667	13.68	346.667	13.68	111.667
13.7	54.7808	13.7	263.333	13.7	73.3333	13.7	248.333	13.7	333.333	13.7	81.6667
13.72	51.3684	13.72	235	13.72	60.8333	13.72	268.333	13.72	305	13.72	98.3333
13.74	41.7488	13.74	256.667	13.74	55.8333	13.74	233.333	13.74	283.333	13.74	103.333
13.76	30.3291	13.76	246.667	13.76	49.1667	13.76	253.333	13.76	333.333	13.76	115
13.78	21.2563	13.78	255	13.78	55	13.78	295	13.78	346.667	13.78	83.3333
13.8	15.2498	13.8	226.667	13.8	63.3333	13.8	278.333	13.8	318.333	13.8	108.333
13.82	11.4737	13.82	273.333	13.82	67.5	13.82	266.667	13.82	348.333	13.82	86.6667
13.84	9.11638	13.84	216.667	13.84	57.5	13.84	310	13.84	303.333	13.84	96.6667
13.86	7.56825	13.86	205	13.86	54.1667	13.86	318.333	13.86	365	13.86	115
13.88	6.48711	13.88	186.667	13.88	62.5	13.88	266.667	13.88	318.333	13.88	116.667
13.9	5.69252	13.9	155	13.9	62.5	13.9	258.333	13.9	353.333	13.9	103.333
13.92	5.08876	13.92	166.667	13.92	62.5	13.92	296.667	13.92	325	13.92	125
13.94	4.62105	13.94	131.667	13.94	51.6667	13.94	298.333	13.94	271.667	13.94	91.6667
13.96	4.25545	13.96	155	13.96	48.3333	13.96	273.333	13.96	281.667	13.96	110
13.98	3.97001	13.98	143.333	13.98	55.8333	13.98	288.333	13.98	323.333	13.98	120
14	3.70983	14	155	14	61.6667	14	300	14	255	14	108.333
14.02	3.5496	14.02	121.667	14.02	58.3333	14.02	278.333	14.02	253.333	14.02	113.333
14.04	3.44359	14.04	131.667	14.04	52.5	14.04	251.667	14.04	261.667	14.04	98.3333
14.06	3.39373	14.06	155	14.06	63.3333	14.06	223.333	14.06	293.333	14.06	103.333
14.08	3.40813	14.08	155	14.08	54.1667	14.08	233.333	14.08	250	14.08	83.3333
14.1	3.50452	14.1	173.333	14.1	59.1667	14.1	215	14.1	231.667	14.1	88.3333
14.12	3.71012	14.12	156.667	14.12	51.6667	14.12	206.667	14.12	281.667	14.12	111.667
14.14	4.06265	14.14	155	14.14	59.1667	14.14	245	14.14	253.333	14.14	100
14.16	4.60494	14.16	146.667	14.16	51.6667	14.16	190	14.16	298.333	14.16	105
14.18	5.44763	14.18	160	14.18	59.1667	14.18	248.333	14.18	273.333	14.18	95
14.2	6.84236	14.2	155	14.2	56.6667	14.2	238.333	14.2	263.333	14.2	98.3333
14.22	8.96614	14.22	158.333	14.22	54.1667	14.22	251.667	14.22	263.333	14.22	91.6667
14.24	11.3789	14.24	181.667	14.24	62.5	14.24	220	14.24	305	14.24	75
14.26	12.3501	14.26	171.667	14.26	59.1667	14.26	215	14.26	281.667	14.26	101.667
14.28	10.8521	14.28	180	14.28	51.6667	14.28	215	14.28	295	14.28	81.6667
14.3	8.5631	14.3	168.333	14.3	45.8333	14.3	260	14.3	265	14.3	90
14.32	6.89485	14.32	216.667	14.32	59.1667	14.32	223.333	14.32	281.667	14.32	95
14.34	5.95772	14.34	180	14.34	55	14.34	210	14.34	270	14.34	103.333
14.36	5.65701	14.36	196.667	14.36	55.8333	14.36	223.333	14.36	270	14.36	86.6667
14.38	5.83442	14.38	155	14.38	59.1667	14.38	215	14.38	293.333	14.38	113.333
14.4	6.5661	14.4	196.667	14.4	60.8333	14.4	223.333	14.4	256.667	14.4	80
14.42	7.90558	14.42	195	14.42	57.5	14.42	250	14.42	286.667	14.42	116.667
14.44	9.97222	14.44	148.333	14.44	64.1667	14.44	258.333	14.44	303.333	14.44	121.667
14.46	12.9459	14.46	178.333	14.46	55	14.46	240	14.46	293.333	14.46	115
14.48	17.2678	14.48	176.667	14.48	64.1667	14.48	268.333	14.48	355	14.48	96.6667
14.5	22.8673	14.5	173.333	14.5	64.1667	14.5	221.667	14.5	325	14.5	116.667
14.52	27.1153	14.52	183.333	14.52	60.8333	14.52	285	14.52	315	14.52	108.333
14.54	27.6711	14.54	236.667	14.54	59.1667	14.54	246.667	14.54	331.667	14.54	85
14.56	27.3208	14.56	195	14.56	80	14.56	266.667	14.56	300	14.56	81.6667
14.58	28.3345	14.58	230	14.58	63.3333	14.58	261.667	14.58	311.667	14.58	103.333
14.6	28.6412	14.6	271.667	14.6	57.5	14.6	296.667	14.6	363.333	14.6	105
14.62	26.2494	14.62	248.333	14.62	55	14.62	288.333	14.62	306.667	14.62	93.3333
14.64	24.1253	14.64	253.333	14.64	59.1667	14.64	291.667	14.64	333.333	14.64	113.333
14.66	24.8908	14.66	223.333	14.66	50.8333	14.66	275	14.66	310	14.66	101.667
14.68	27.9284	14.68	240	14.68	53.3333	14.68	275	14.68	375	14.68	101.667
14.7	29.376	14.7	228.333	14.7	47.5	14.7	285	14.7	311.667	14.7	78.3333
14.72	25.3254	14.72	180	14.72	56.6667	14.72	303.333	14.72	326.667	14.72	105
14.74	19.0369	14.74	210	14.74	58.3333	14.74	265	14.74	316.667	14.74	98.3333
14.76	13.9132	14.76	186.667	14.76	52.5	14.76	298.333	14.76	326.667	14.76	101.667
14.78	10.633	14.78	243.333	14.78	42.5	14.78	301.667	14.78	330	14.78	135
14.8	8.84218	14.8	240	14.8	45	14.8	256.667	14.8	296.667	14.8	136.667
14.82	8.0944	14.82	241.667	14.82	48.3333	14.82	303.333	14.82	341.667	14.82	113.333
14.84	8.15223	14.84	236.667	14.84	52.5	14.84	268.333	14.84	353.333	14.84	101.667
14.86	8.94137	14.86	255	14.86	50.8333	14.86	311.667	14.86	376.667	14.86	91.6667
14.88	10.7389	14.88	235	14.88	55	14.88	311.667	14.88	415	14.88	93.3333
14.9	14.0608	14.9	246.667	14.9	60	14.9	298.333	14.9	360	14.9	113.333
14.92	19.5514	14.92	211.667	14.92	46.6667	14.92	301.667	14.92	370	14.92	120
14.94	27.3523	14.94	216.667	14.94	55	14.94	300	14.94	395	14.94	140
14.96	35.6812	14.96	230	14.96	49.1667	14.96	298.333	14.96	471.667	14.96	116.667
14.98	41.2825	14.98	238.333	14.98	57.5	14.98	323.333	14.98	443.333	14.98	108.333
15	40.0631	15	268.333	15	47.5	15	326.667	15	396.667	15	106.667
15.02	32.713	15.02	310	15.02	49.1667	15.02	356.667	15.02	461.667	15.02	133.333
15.04	24.4932	15.04	310	15.04	58.3333	15.04	321.667	15.04	436.667	15.04	108.333
15.06	17.6415	15.06	346.667	15.06	57.5	15.06	340	15.06	420	15.06	136.667
15.08	12.954	15.08	356.667	15.08	64.1667	15.08	363.333	15.08	465	15.08	125
15.1	10.184	15.1	368.333	15.1	61.6667	15.1	360	15.1	480	15.1	150
15.12	8.77278	15.12	348.333	15.12	47.5	15.12	393.333	15.12	541.667	15.12	135
15.14	8.39217	15.14	360	15.14	53.3333	15.14	335	15.14	503.333	15.14	95
15.16	8.94574	15.16	373.333	15.16	47.5	15.16	365	15.16	543.333	15.16	120
15.18	10.6177	15.18	381.667	15.18	55.8333	15.18	370	15.18	560	15.18	146.667
15.2	13.4363	15.2	320	15.2	57.5	15.2	400	15.2	508.333	15.2	151.667
15.22	16.7961	15.22	285	15.22	56.6667	15.22	353.333	15.22	581.667	15.22	161.667
15.24	18.6277	15.24	266.667	15.24	47.5	15.24	413.333	15.24	573.333	15.24	133.333
15.26	16.9166	15.26	270	15.26	65	15.26	445	15.26	511.667	15.26	120
15.28	13.299	15.28	263.333	15.28	60.8333	15.28	450	15.28	485	15.28	153.333
15.3	10.0842	15.3	251.667	15.3	63.3333	15.3	383.333	15.3	555	15.3	116.667
15.32	8.00965	15.32	240	15.32	61.6667	15.32	396.667	15.32	510	15.32	168.333
15.34	6.90162	15.34	263.333	15.34	69.1667	15.34	408.333	15.34	505	15.34	168.333
15.36	6.49725	15.36	251.667	15.36	59.1667	15.36	413.333	15.36	480	15.36	165
15.38	6.65542	15.38	236.667	15.38	57.5	15.38	415	15.38	511.667	15.38	135
15.4	7.39741	15.4	238.333	15.4	65	15.4	446.667	15.4	533.333	15.4	173.333
15.42	8.81778	15.42	228.333	15.42	61.6667	15.42	450	15.42	555	15.42	140
15.44	10.9202	15.44	288.333	15.44	68.3333	15.44	440	15.44	573.333	15.44	158.333
15.46	13.026	15.46	261.667	15.46	60	15.46	395	15.46	573.333	15.46	121.667
15.48	13.4206	15.48	296.667	15.48	73.3333	15.48	468.333	15.48	586.667	15.48	116.667
15.5	11.9792	15.5	268.333	15.5	64.1667	15.5	420	15.5	536.667	15.5	128.333
15.52	10.385	15.52	310	15.52	58.3333	15.52	458.333	15.52	571.667	15.52	131.667
15.54	9.48827	15.54	311.667	15.54	60.8333	15.54	441.667	15.54	638.333	15.54	161.667
15.56	9.32807	15.56	280	15.56	57.5	15.56	496.667	15.56	626.667	15.56	106.667
15.58	9.79921	15.58	316.667	15.58	61.6667	15.58	456.667	15.58	615	15.58	113.333
15.6	10.8308	15.6	306.667	15.6	68.3333	15.6	481.667	15.6	651.667	15.6	126.667
15.62	12.4805	15.62	326.667	15.62	52.5	15.62	485	15.62	675	15.62	106.667
15.64	14.9965	15.64	370	15.64	53.3333	15.64	475	15.64	695	15.64	131.667
15.66	18.8833	15.66	370	15.66	62.5	15.66	480	15.66	681.667	15.66	115
15.68	25.1261	15.68	361.667	15.68	63.3333	15.68	480	15.68	708.333	15.68	105
15.7	35.2423	15.7	391.667	15.7	70	15.7	510	15.7	740	15.7	131.667
15.72	50.9622	15.72	405	15.72	61.6667	15.72	566.667	15.72	630	15.72	136.667
15.74	72.5407	15.74	418.333	15.74	53.3333	15.74	545	15.74	653.333	15.74	130
15.76	94.023	15.76	406.667	15.76	56.6667	15.76	556.667	15.76	731.667	15.76	130
15.78	107.063	15.78	453.333	15.78	59.1667	15.78	536.667	15.78	701.667	15.78	131.667
15.8	114.684	15.8	441.667	15.8	36.6667	15.8	545	15.8	706.667	15.8	106.667
15.82	114.315	15.82	460	15.82	41.6667	15.82	581.667	15.82	641.667	15.82	140
15.84	98.919	15.84	441.667	15.84	47.5	15.84	590	15.84	596.667	15.84	145
15.86	79.5411	15.86	418.333	15.86	46.6667	15.86	590	15.86	596.667	15.86	176.667
15.88	66.5289	15.88	420	15.88	49.1667	15.88	603.333	15.88	620	15.88	158.333
15.9	60.5615	15.9	400	15.9	45.8333	15.9	601.667	15.9	583.333	15.9	163.333
15.92	61.742	15.92	418.333	15.92	48.3333	15.92	558.333	15.92	543.333	15.92	143.333
15.94	69.4737	15.94	376.667	15.94	45	15.94	521.667	15.94	516.667	15.94	136.667
15.96	76.371	15.96	340	15.96	37.5	15.96	543.333	15.96	511.667	15.96	128.333
15.98	70.1853	15.98	315	15.98	35	15.98	606.667	15.98	461.667	15.98	131.667
16	53.8904	16	291.667	16	44.1667	16	490	16	478.333	16	143.333
16.02	38.5991	16.02	330	16.02	39.1667	16.02	515	16.02	433.333	16.02	140
16.04	28.0177	16.04	286.667	16.04	39.1667	16.04	546.667	16.04	445	16.04	111.667
16.06	21.523	16.06	265	16.06	50.8333	16.06	428.333	16.06	421.667	16.06	150
16.08	17.8084	16.08	250	16.08	37.5	16.08	450	16.08	485	16.08	155
16.1	15.7849	16.1	298.333	16.1	35	16.1	420	16.1	426.667	16.1	96.6667
16.12	14.821	16.12	290	16.12	46.6667	16.12	401.667	16.12	420	16.12	138.333
16.14	14.6363	16.14	320	16.14	54.1667	16.14	423.333	16.14	411.667	16.14	111.667
16.16	15.1708	16.16	278.333	16.16	50	16.16	413.333	16.16	456.667	16.16	113.333
16.18	16.6463	16.18	308.333	16.18	50.8333	16.18	446.667	16.18	448.333	16.18	138.333
16.2	19.4579	16.2	318.333	16.2	48.3333	16.2	408.333	16.2	436.667	16.2	101.667
16.22	24.2508	16.22	320	16.22	45.8333	16.22	388.333	16.22	438.333	16.22	135
16.24	31.6559	16.24	288.333	16.24	43.3333	16.24	403.333	16.24	493.333	16.24	128.333
16.26	41.2676	16.26	348.333	16.26	45	16.26	370	16.26	466.667	16.26	110
16.28	49.3625	16.28	375	16.28	44.1667	16.28	398.333	16.28	526.667	16.28	135
16.3	52.0378	16.3	391.667	16.3	51.6667	16.3	488.333	16.3	535	16.3	125
16.32	54.1319	16.32	338.333	16.32	51.6667	16.32	421.667	16.32	510	16.32	106.667
16.34	62.2675	16.34	406.667	16.34	50	16.34	435	16.34	490	16.34	86.6667
16.36	78.1165	16.36	370	16.36	46.6667	16.36	388.333	16.36	530	16.36	136.667
16.38	96.3579	16.38	426.667	16.38	42.5	16.38	415	16.38	496.667	16.38	126.667
16.4	109.227	16.4	423.333	16.4	43.3333	16.4	445	16.4	480	16.4	125
16.42	120.175	16.42	453.333	16.42	38.3333	16.42	448.333	16.42	538.333	16.42	128.333
16.44	127.166	16.44	386.667	16.44	48.3333	16.44	438.333	16.44	441.667	16.44	148.333
16.46	116.993	16.46	368.333	16.46	40.8333	16.46	420	16.46	475	16.46	145
16.48	97.6825	16.48	405	16.48	49.1667	16.48	470	16.48	441.667	16.48	161.667
16.5	85.9045	16.5	410	16.5	47.5	16.5	436.667	16.5	421.667	16.5	158.333
16.52	84.7172	16.52	355	16.52	53.3333	16.52	496.667	16.52	460	16.52	148.333
16.54	85.3413	16.54	366.667	16.54	45.8333	16.54	390	16.54	413.333	16.54	193.333
16.56	76.408	16.56	358.333	16.56	36.6667	16.56	445	16.56	471.667	16.56	151.667
16.58	61.3027	16.58	330	16.58	40	16.58	380	16.58	420	16.58	156.667
16.6	49.3197	16.6	378.333	16.6	44.1667	16.6	411.667	16.6	416.667	16.6	131.667
16.62	43.2641	16.62	318.333	16.62	52.5	16.62	456.667	16.62	455	16.62	121.667
16.64	42.112	16.64	316.667	16.64	45	16.64	405	16.64	466.667	16.64	156.667
16.66	44.3322	16.66	351.667	16.66	40	16.66	365	16.66	435	16.66	185
16.68	50.3513	16.68	325	16.68	51.6667	16.68	363.333	16.68	455	16.68	151.667
16.7	62.7705	16.7	321.667	16.7	50	16.7	360	16.7	443.333	16.7	161.667
16.72	81.5709	16.72	336.667	16.72	50	16.72	423.333	16.72	441.667	16.72	121.667
16.74	96.9819	16.74	340	16.74	36.6667	16.74	356.667	16.74	423.333	16.74	178.333
16.76	92.1941	16.76	306.667	16.76	36.6667	16.76	360	16.76	435	16.76	165
16.78	71.7239	16.78	340	16.78	42.5	16.78	425	16.78	453.333	16.78	116.667
16.8	52.3126	16.8	385	16.8	48.3333	16.8	418.333	16.8	443.333	16.8	131.667
16.82	40.1843	16.82	303.333	16.82	47.5	16.82	405	16.82	385	16.82	128.333
16.84	34.5783	16.84	376.667	16.84	39.1667	16.84	391.667	16.84	463.333	16.84	123.333
16.86	33.6213	16.86	365	16.86	50.8333	16.86	375	16.86	483.333	16.86	128.333
16.88	34.9176	16.88	361.667	16.88	45	16.88	375	16.88	486.667	16.88	136.667
16.9	37.6416	16.9	415	16.9	43.3333	16.9	368.333	16.9	473.333	16.9	153.333
16.92	40.4335	16.92	373.333	16.92	45.8333	16.92	368.333	16.92	533.333	16.92	148.333
16.94	39.2029	16.94	411.667	16.94	45	16.94	395	16.94	495	16.94	115
16.96	34.4671	16.96	325	16.96	44.1667	16.96	350	16.96	478.333	16.96	133.333
16.98	29.7017	16.98	368.333	16.98	44.1667	16.98	371.667	16.98	513.333	16.98	136.667
17	25.6919	17	360	17	40	17	353.333	17	493.333	17	153.333
17.02	23.159	17.02	315	17.02	48.3333	17.02	456.667	17.02	443.333	17.02	150
17.04	22.7469	17.04	333.333	17.04	38.3333	17.04	438.333	17.04	395	17.04	128.333
17.06	23.8745	17.06	306.667	17.06	43.3333	17.06	403.333	17.06	418.333	17.06	143.333
17.08	25.5697	17.08	316.667	17.08	46.6667	17.08	411.667	17.08	453.333	17.08	150
17.1	26.0795	17.1	303.333	17.1	35.8333	17.1	426.667	17.1	438.333	17.1	161.667
17.12	25.0436	17.12	341.667	17.12	41.6667	17.12	413.333	17.12	371.667	17.12	140
17.14	24.5768	17.14	248.333	17.14	37.5	17.14	388.333	17.14	403.333	17.14	136.667
17.16	25.0758	17.16	290	17.16	42.5	17.16	371.667	17.16	360	17.16	135
17.18	25.1462	17.18	280	17.18	50	17.18	398.333	17.18	396.667	17.18	128.333
17.2	25.1168	17.2	273.333	17.2	46.6667	17.2	368.333	17.2	346.667	17.2	128.333
17.22	26.5176	17.22	278.333	17.22	49.1667	17.22	341.667	17.22	365	17.22	155
17.24	29.5464	17.24	256.667	17.24	41.6667	17.24	386.667	17.24	393.333	17.24	123.333
17.26	34.595	17.26	296.667	17.26	46.6667	17.26	346.667	17.26	386.667	17.26	100
17.28	44.1203	17.28	263.333	17.28	35	17.28	308.333	17.28	403.333	17.28	113.333
17.3	61.8892	17.3	265	17.3	45.8333	17.3	316.667	17.3	416.667	17.3	121.667
17.32	90.3289	17.32	241.667	17.32	50	17.32	343.333	17.32	375	17.32	140
17.34	125.719	17.34	258.333	17.34	34.1667	17.34	325	17.34	395	17.34	118.333
17.36	146.536	17.36	290	17.36	39.1667	17.36	331.667	17.36	398.333	17.36	131.667
17.38	129.982	17.38	315	17.38	60.8333	17.38	331.667	17.38	385	17.38	116.667
17.4	94.009	17.4	306.667	17.4	48.3333	17.4	366.667	17.4	388.333	17.4	123.333
17.42	62.7864	17.42	348.333	17.42	46.6667	17.42	381.667	17.42	420	17.42	126.667
17.44	41.7933	17.44	335	17.44	43.3333	17.44	300	17.44	410	17.44	100
17.46	29.0716	17.46	351.667	17.46	49.1667	17.46	361.667	17.46	406.667	17.46	135
17.48	21.557	17.48	388.333	17.48	37.5	17.48	405	17.48	491.667	17.48	113.333
17.5	16.9918	17.5	401.667	17.5	45.8333	17.5	395	17.5	491.667	17.5	121.667
17.52	14.057	17.52	396.667	17.52	45.8333	17.52	425	17.52	456.667	17.52	128.333
17.54	12.0866	17.54	408.333	17.54	52.5	17.54	435	17.54	538.333	17.54	133.333
17.56	10.7459	17.56	393.333	17.56	44.1667	17.56	441.667	17.56	595	17.56	133.333
17.58	9.85724	17.58	365	17.58	52.5	17.58	408.333	17.58	581.667	17.58	125
17.6	9.34507	17.6	353.333	17.6	40	17.6	408.333	17.6	618.333	17.6	151.667
17.62	9.21264	17.62	321.667	17.62	43.3333	17.62	455	17.62	643.333	17.62	123.333
17.64	9.4779	17.64	266.667	17.64	35	17.64	481.667	17.64	550	17.64	150
17.66	10.3429	17.66	266.667	17.66	44.1667	17.66	518.333	17.66	611.667	17.66	165
17.68	12.1689	17.68	255	17.68	45	17.68	513.333	17.68	501.667	17.68	131.667
17.7	15.4947	17.7	261.667	17.7	35.8333	17.7	553.333	17.7	505	17.7	150
17.72	20.82	17.72	270	17.72	44.1667	17.72	533.333	17.72	466.667	17.72	131.667
17.74	27.6525	17.74	218.333	17.74	40.8333	17.74	538.333	17.74	423.333	17.74	151.667
17.76	32.3952	17.76	255	17.76	47.5	17.76	410	17.76	460	17.76	176.667
17.78	30.2727	17.78	288.333	17.78	50	17.78	476.667	17.78	420	17.78	148.333
17.8	23.9522	17.8	290	17.8	42.5	17.8	380	17.8	443.333	17.8	178.333
17.82	18.1047	17.82	246.667	17.82	45	17.82	381.667	17.82	490	17.82	121.667
17.84	13.9323	17.84	273.333	17.84	45	17.84	446.667	17.84	466.667	17.84	121.667
17.86	11.311	17.86	296.667	17.86	56.6667	17.86	416.667	17.86	423.333	17.86	146.667
17.88	9.94553	17.88	271.667	17.88	48.3333	17.88	373.333	17.88	445	17.88	120
17.9	9.42309	17.9	263.333	17.9	45.8333	17.9	365	17.9	411.667	17.9	136.667
17.92	9.41561	17.92	266.667	17.92	40	17.92	428.333	17.92	383.333	17.92	151.667
17.94	9.9202	17.94	280	17.94	43.3333	17.94	416.667	17.94	415	17.94	121.667
17.96	10.5526	17.96	236.667	17.96	48.3333	17.96	381.667	17.96	425	17.96	126.667
17.98	11.0155	17.98	240	17.98	39.1667	17.98	368.333	17.98	391.667	17.98	103.333
18	11.5252	18	296.667	18	48.3333	18	386.667	18	425	18	131.667
18.02	12.5613	18.02	301.667	18.02	48.3333	18.02	363.333	18.02	413.333	18.02	125
18.04	14.4108	18.04	241.667	18.04	43.3333	18.04	346.667	18.04	396.667	18.04	125
18.06	17.4515	18.06	240	18.06	40.8333	18.06	355	18.06	456.667	18.06	116.667
18.08	22.1278	18.08	280	18.08	45.8333	18.08	363.333	18.08	440	18.08	116.667
18.1	28.7362	18.1	268.333	18.1	50.8333	18.1	320	18.1	460	18.1	133.333
18.12	36.4962	18.12	291.667	18.12	50.8333	18.12	370	18.12	480	18.12	135
18.14	43.1793	18.14	326.667	18.14	50.8333	18.14	398.333	18.14	450	18.14	121.667
18.16	49.8975	18.16	346.667	18.16	43.3333	18.16	391.667	18.16	520	18.16	105
18.18	62.7328	18.18	410	18.18	45.8333	18.18	415	18.18	576.667	18.18	100
18.2	87.3839	18.2	416.667	18.2	38.3333	18.2	383.333	18.2	526.667	18.2	128.333
18.22	126.599	18.22	400	18.22	53.3333	18.22	438.333	18.22	576.667	18.22	141.667
18.24	173.055	18.24	501.667	18.24	42.5	18.24	438.333	18.24	585	18.24	131.667
18.26	194.641	18.26	451.667	18.26	50	18.26	436.667	18.26	526.667	18.26	128.333
18.28	167.201	18.28	460	18.28	42.5	18.28	433.333	18.28	540	18.28	175
18.3	120.457	18.3	425	18.3	48.3333	18.3	485	18.3	555	18.3	111.667
18.32	82.7916	18.32	443.333	18.32	40.8333	18.32	438.333	18.32	551.667	18.32	178.333
18.34	59.3004	18.34	380	18.34	46.6667	18.34	481.667	18.34	436.667	18.34	156.667
18.36	47.3909	18.36	380	18.36	40.8333	18.36	486.667	18.36	530	18.36	143.333
18.38	44.2245	18.38	358.333	18.38	38.3333	18.38	491.667	18.38	425	18.38	136.667
18.4	48.5929	18.4	313.333	18.4	45	18.4	500	18.4	413.333	18.4	153.333
18.42	60.3358	18.42	270	18.42	50.8333	18.42	488.333	18.42	410	18.42	145
18.44	77.468	18.44	350	18.44	44.1667	18.44	446.667	18.44	371.667	18.44	131.667
18.46	89.7652	18.46	351.667	18.46	35	18.46	513.333	18.46	343.333	18.46	143.333
18.48	83.504	18.48	285	18.48	32.5	18.48	431.667	18.48	333.333	18.48	153.333
18.5	64.5893	18.5	320	18.5	31.6667	18.5	366.667	18.5	346.667	18.5	146.667
18.52	47.3671	18.52	301.667	18.52	48.3333	18.52	401.667	18.52	330	18.52	133.333
18.54	36.4635	18.54	256.667	18.54	38.3333	18.54	386.667	18.54	375	18.54	133.333
18.56	30.6482	18.56	263.333	18.56	35.8333	18.56	380	18.56	331.667	18.56	113.333
18.58	27.3376	18.58	290	18.58	34.1667	18.58	328.333	18.58	303.333	18.58	120
18.6	25.6268	18.6	225	18.6	50	18.6	331.667	18.6	288.333	18.6	105
18.62	25.289	18.62	211.667	18.62	35	18.62	285	18.62	310	18.62	103.333
18.64	24.3101	18.64	236.667	18.64	33.3333	18.64	306.667	18.64	313.333	18.64	103.333
18.66	22.1312	18.66	240	18.66	39.1667	18.66	283.333	18.66	326.667	18.66	120
18.68	20.3008	18.68	215	18.68	40	18.68	263.333	18.68	338.333	18.68	111.667
18.7	19.2498	18.7	236.667	18.7	39.1667	18.7	246.667	18.7	305	18.7	100
18.72	18.8734	18.72	216.667	18.72	41.6667	18.72	261.667	18.72	295	18.72	113.333
18.74	20.0499	18.74	268.333	18.74	37.5	18.74	343.333	18.74	375	18.74	75
18.76	23.9175	18.76	255	18.76	37.5	18.76	316.667	18.76	343.333	18.76	116.667
18.78	30.761	18.78	255	18.78	33.3333	18.78	328.333	18.78	331.667	18.78	96.6667
18.8	38.3235	18.8	231.667	18.8	34.1667	18.8	313.333	18.8	323.333	18.8	101.667
18.82	40.102	18.82	258.333	18.82	42.5	18.82	340	18.82	318.333	18.82	108.333
18.84	33.765	18.84	296.667	18.84	30	18.84	303.333	18.84	363.333	18.84	80
18.86	25.1585	18.86	268.333	18.86	33.3333	18.86	270	18.86	325	18.86	88.3333
18.88	18.6771	18.88	275	18.88	25	18.88	293.333	18.88	370	18.88	146.667
18.9	14.9562	18.9	270	18.9	41.6667	18.9	275	18.9	295	18.9	106.667
18.92	13.573	18.92	230	18.92	38.3333	18.92	305	18.92	305	18.92	135
18.94	14.1199	18.94	231.667	18.94	35	18.94	308.333	18.94	353.333	18.94	101.667
18.96	16.3854	18.96	240	18.96	40	18.96	255	18.96	313.333	18.96	100
18.98	19.7654	18.98	208.333	18.98	42.5	18.98	291.667	18.98	356.667	18.98	101.667
19	22.2443	19	228.333	19	36.6667	19	273.333	19	295	19	85
19.02	22.5903	19.02	198.333	19.02	40	19.02	306.667	19.02	313.333	19.02	93.3333
19.04	23.1879	19.04	220	19.04	33.3333	19.04	285	19.04	341.667	19.04	106.667
19.06	25.8199	19.06	198.333	19.06	42.5	19.06	258.333	19.06	341.667	19.06	110
19.08	28.4878	19.08	205	19.08	42.5	19.08	285	19.08	345	19.08	111.667
19.1	26.689	19.1	218.333	19.1	39.1667	19.1	308.333	19.1	366.667	19.1	103.333
19.12	21.0095	19.12	206.667	19.12	37.5	19.12	301.667	19.12	338.333	19.12	101.667
19.14	15.595	19.14	190	19.14	30.8333	19.14	288.333	19.14	296.667	19.14	95
19.16	11.9881	19.16	208.333	19.16	45	19.16	313.333	19.16	303.333	19.16	95
19.18	10.0774	19.18	208.333	19.18	40.8333	19.18	296.667	19.18	293.333	19.18	96.6667
19.2	9.38876	19.2	196.667	19.2	43.3333	19.2	326.667	19.2	310	19.2	83.3333
19.22	9.44132	19.22	200	19.22	38.3333	19.22	275	19.22	291.667	19.22	93.3333
19.24	9.79759	19.24	203.333	19.24	31.6667	19.24	245	19.24	306.667	19.24	76.6667
19.26	10.704	19.26	156.667	19.26	48.3333	19.26	256.667	19.26	333.333	19.26	88.3333
19.28	12.7025	19.28	188.333	19.28	37.5	19.28	276.667	19.28	310	19.28	103.333
19.3	15.9048	19.3	201.667	19.3	39.1667	19.3	276.667	19.3	303.333	19.3	80
19.32	19.0062	19.32	208.333	19.32	37.5	19.32	303.333	19.32	343.333	19.32	115
19.34	19.2573	19.34	190	19.34	38.3333	19.34	300	19.34	335	19.34	85
19.36	16.8849	19.36	246.667	19.36	31.6667	19.36	265	19.36	348.333	19.36	108.333
19.38	14.8744	19.38	206.667	19.38	31.6667	19.38	258.333	19.38	365	19.38	106.667
19.4	14.7701	19.4	246.667	19.4	28.3333	19.4	260	19.4	345	19.4	81.6667
19.42	16.9388	19.42	233.333	19.42	38.3333	19.42	265	19.42	336.667	19.42	108.333
19.44	21.2377	19.44	248.333	19.44	40	19.44	281.667	19.44	383.333	19.44	86.6667
19.46	26.5206	19.46	236.667	19.46	28.3333	19.46	290	19.46	375	19.46	106.667
19.48	29.5561	19.48	218.333	19.48	36.6667	19.48	331.667	19.48	338.333	19.48	80
19.5	27.4335	19.5	275	19.5	35	19.5	290	19.5	386.667	19.5	111.667
19.52	22.6076	19.52	258.333	19.52	31.6667	19.52	326.667	19.52	365	19.52	103.333
19.54	18.2997	19.54	243.333	19.54	35	19.54	353.333	19.54	335	19.54	86.6667
19.56	15.7661	19.56	246.667	19.56	38.3333	19.56	321.667	19.56	363.333	19.56	85
19.58	15.4397	19.58	245	19.58	30.8333	19.58	270	19.58	340	19.58	110
19.6	16.9694	19.6	210	19.6	42.5	19.6	291.667	19.6	378.333	19.6	136.667
19.62	18.9403	19.62	261.667	19.62	35	19.62	305	19.62	335	19.62	76.6667
19.64	19.2904	19.64	230	19.64	40	19.64	338.333	19.64	338.333	19.64	86.6667
19.66	17.6653	19.66	243.333	19.66	38.3333	19.66	295	19.66	348.333	19.66	108.333
19.68	15.6864	19.68	233.333	19.68	36.6667	19.68	325	19.68	361.667	19.68	115
19.7	14.748	19.7	230	19.7	40.8333	19.7	338.333	19.7	396.667	19.7	96.6667
19.72	14.8324	19.72	211.667	19.72	42.5	19.72	313.333	19.72	395	19.72	93.3333
19.74	16.5299	19.74	198.333	19.74	36.6667	19.74	265	19.74	390	19.74	110
19.76	20.1804	19.76	250	19.76	31.6667	19.76	326.667	19.76	405	19.76	108.333
19.78	25.1188	19.78	218.333	19.78	35.8333	19.78	283.333	19.78	355	19.78	105
19.8	27.8741	19.8	235	19.8	51.6667	19.8	291.667	19.8	388.333	19.8	91.6667
19.82	25.4083	19.82	206.667	19.82	34.1667	19.82	343.333	19.82	361.667	19.82	98.3333
19.84	20.7619	19.84	235	19.84	35	19.84	341.667	19.84	380	19.84	85
19.86	17.2462	19.86	265	19.86	40	19.86	325	19.86	396.667	19.86	105
19.88	15.5707	19.88	251.667	19.88	35.8333	19.88	336.667	19.88	415	19.88	113.333
19.9	15.6416	19.9	263.333	19.9	34.1667	19.9	360	19.9	363.333	19.9	85
19.92	17.3607	19.92	245	19.92	43.3333	19.92	321.667	19.92	428.333	19.92	90
19.94	20.8822	19.94	301.667	19.94	39.1667	19.94	351.667	19.94	418.333	19.94	90
19.96	26.8068	19.96	275	19.96	31.6667	19.96	360	19.96	421.667	19.96	96.6667
19.98	35.786	19.98	265	19.98	35.8333	19.98	365	19.98	415	19.98	120
20	49.3346	20	293.333	20	32.5	20	396.667	20	368.333	20	76.6667
20.02	70.2034	20.02	263.333	20.02	45.8333	20.02	413.333	20.02	425	20.02	110
20.04	98.8652	20.04	288.333	20.04	37.5	20.04	368.333	20.04	460	20.04	136.667
20.06	128.837	20.06	263.333	20.06	40.8333	20.06	360	20.06	448.333	20.06	128.333
20.08	141.078	20.08	306.667	20.08	34.1667	20.08	371.667	20.08	438.333	20.08	103.333
20.1	122.355	20.1	328.333	20.1	41.6667	20.1	413.333	20.1	396.667	20.1	111.667
20.12	89.0358	20.12	288.333	20.12	37.5	20.12	395	20.12	418.333	20.12	98.3333
20.14	59.7867	20.14	260	20.14	33.3333	20.14	373.333	20.14	365	20.14	78.3333
20.16	39.903	20.16	290	20.16	30.8333	20.16	376.667	20.16	443.333	20.16	118.333
20.18	27.7489	20.18	286.667	20.18	37.5	20.18	403.333	20.18	376.667	20.18	103.333
20.2	20.5785	20.2	316.667	20.2	40.8333	20.2	340	20.2	383.333	20.2	106.667
20.22	16.3044	20.22	321.667	20.22	43.3333	20.22	366.667	20.22	418.333	20.22	98.3333
20.24	13.7149	20.24	313.333	20.24	32.5	20.24	343.333	20.24	420	20.24	123.333
20.26	12.2366	20.26	306.667	20.26	33.3333	20.26	376.667	20.26	431.667	20.26	110
20.28	11.6428	20.28	303.333	20.28	30.8333	20.28	331.667	20.28	433.333	20.28	86.6667
20.3	12.0141	20.3	370	20.3	50.8333	20.3	386.667	20.3	358.333	20.3	108.333
20.32	13.4594	20.32	358.333	20.32	40.8333	20.32	361.667	20.32	385	20.32	113.333
20.34	16.0391	20.34	356.667	20.34	38.3333	20.34	355	20.34	420	20.34	91.6667
20.36	19.1105	20.36	390	20.36	37.5	20.36	373.333	20.36	451.667	20.36	100
20.38	21.652	20.38	420	20.38	37.5	20.38	391.667	20.38	448.333	20.38	105
20.4	23.2031	20.4	383.333	20.4	38.3333	20.4	420	20.4	498.333	20.4	110
20.42	23.5539	20.42	421.667	20.42	39.1667	20.42	366.667	20.42	438.333	20.42	98.3333
20.44	21.916	20.44	326.667	20.44	40	20.44	396.667	20.44	443.333	20.44	118.333
20.46	18.0847	20.46	383.333	20.46	33.3333	20.46	390	20.46	473.333	20.46	120
20.48	14.3287	20.48	320	20.48	34.1667	20.48	395	20.48	493.333	20.48	111.667
20.5	12.1773	20.5	308.333	20.5	39.1667	20.5	425	20.5	475	20.5	115
20.52	11.7015	20.52	308.333	20.52	27.5	20.52	400	20.52	475	20.52	116.667
20.54	12.6434	20.54	336.667	20.54	39.1667	20.54	425	20.54	440	20.54	101.667
20.56	14.2779	20.56	281.667	20.56	30	20.56	396.667	20.56	431.667	20.56	106.667
20.58	16.0531	20.58	313.333	20.58	35	20.58	431.667	20.58	416.667	20.58	100
20.6	17.7156	20.6	365	20.6	28.3333	20.6	370	20.6	453.333	20.6	103.333
20.62	18.1236	20.62	328.333	20.62	40.8333	20.62	385	20.62	440	20.62	106.667
20.64	15.984	20.64	285	20.64	34.1667	20.64	396.667	20.64	390	20.64	126.667
20.66	12.7547	20.66	296.667	20.66	34.1667	20.66	385	20.66	381.667	20.66	116.667
20.68	10.4068	20.68	286.667	20.68	30.8333	20.68	385	20.68	453.333	20.68	118.333
20.7	9.39045	20.7	268.333	20.7	36.6667	20.7	341.667	20.7	403.333	20.7	116.667
20.72	9.28703	20.72	280	20.72	41.6667	20.72	358.333	20.72	398.333	20.72	130
20.74	9.15241	20.74	270	20.74	40	20.74	370	20.74	390	20.74	110
20.76	8.30928	20.76	233.333	20.76	34.1667	20.76	381.667	20.76	405	20.76	100
20.78	7.11861	20.78	228.333	20.78	34.1667	20.78	361.667	20.78	396.667	20.78	113.333
20.8	6.29055	20.8	268.333	20.8	47.5	20.8	325	20.8	400	20.8	120
20.82	5.96374	20.82	216.667	20.82	39.1667	20.82	300	20.82	363.333	20.82	115
20.84	6.08465	20.84	230	20.84	31.6667	20.84	360	20.84	373.333	20.84	90
20.86	6.53241	20.86	226.667	20.86	36.6667	20.86	355	20.86	393.333	20.86	123.333
20.88	7.31499	20.88	226.667	20.88	44.1667	20.88	288.333	20.88	351.667	20.88	136.667
20.9	8.52866	20.9	231.667	20.9	40.8333	20.9	325	20.9	335	20.9	121.667
20.92	9.94033	20.92	200	20.92	37.5	20.92	270	20.92	320	20.92	123.333
20.94	10.7267	20.94	198.333	20.94	30.8333	20.94	336.667	20.94	366.667	20.94	118.333
20.96	11.2501	20.96	170	20.96	38.3333	20.96	260	20.96	365	20.96	105
20.98	12.6062	20.98	218.333	20.98	31.6667	20.98	295	20.98	356.667	20.98	128.333
21	15.1724	21	195	21	28.3333	21	346.667	21	353.333	21	108.333
21.02	18.7968	21.02	173.333	21.02	31.6667	21.02	273.333	21.02	353.333	21.02	113.333
21.04	23.7132	21.04	178.333	21.04	37.5	21.04	275	21.04	288.333	21.04	113.333
21.06	29.6027	21.06	196.667	21.06	32.5	21.06	285	21.06	333.333	21.06	101.667
21.08	34.4268	21.08	186.667	21.08	35	21.08	258.333	21.08	296.667	21.08	105
21.1	36.3004	21.1	163.333	21.1	32.5	21.1	266.667	21.1	326.667	21.1	95
21.12	34.2311	21.12	186.667	21.12	30	21.12	236.667	21.12	320	21.12	96.6667
21.14	31.2986	21.14	211.667	21.14	26.6667	21.14	293.333	21.14	340	21.14	96.6667
21.16	29.7318	21.16	185	21.16	32.5	21.16	290	21.16	325	21.16	90
21.18	26.9456	21.18	201.667	21.18	37.5	21.18	243.333	21.18	311.667	21.18	105
21.2	21.5126	21.2	185	21.2	37.5	21.2	283.333	21.2	340	21.2	93.3333
21.22	16.1892	21.22	225	21.22	37.5	21.22	298.333	21.22	356.667	21.22	101.667
21.24	12.6169	21.24	211.667	21.24	32.5	21.24	300	21.24	315	21.24	81.6667
21.26	10.8068	21.26	215	21.26	34.1667	21.26	295	21.26	400	21.26	98.3333
21.28	10.5017	21.28	243.333	21.28	27.5	21.28	325	21.28	353.333	21.28	81.6667
21.3	11.3813	21.3	206.667	21.3	28.3333	21.3	293.333	21.3	340	21.3	103.333
21.32	12.8985	21.32	216.667	21.32	45.8333	21.32	276.667	21.32	340	21.32	88.3333
21.34	14.1557	21.34	245	21.34	42.5	21.34	293.333	21.34	381.667	21.34	88.3333
21.36	14.8838	21.36	228.333	21.36	37.5	21.36	300	21.36	306.667	21.36	101.667
21.38	15.3939	21.38	220	21.38	43.3333	21.38	298.333	21.38	361.667	21.38	95
21.4	15.8526	21.4	255	21.4	37.5	21.4	301.667	21.4	375	21.4	91.6667
21.42	16.1493	21.42	213.333	21.42	37.5	21.42	285	21.42	341.667	21.42	73.3333
21.44	16.7347	21.44	228.333	21.44	39.1667	21.44	318.333	21.44	310	21.44	90
21.46	18.9121	21.46	216.667	21.46	33.3333	21.46	305	21.46	360	21.46	101.667
21.48	23.1836	21.48	238.333	21.48	37.5	21.48	331.667	21.48	323.333	21.48	121.667
21.5	27.4372	21.5	203.333	21.5	34.1667	21.5	310	21.5	333.333	21.5	100
21.52	27.0368	21.52	233.333	21.52	30.8333	21.52	273.333	21.52	338.333	21.52	100
21.54	21.8413	21.54	193.333	21.54	36.6667	21.54	326.667	21.54	328.333	21.54	116.667
21.56	16.4918	21.56	220	21.56	38.3333	21.56	268.333	21.56	338.333	21.56	76.6667
21.58	12.9461	21.58	215	21.58	30	21.58	301.667	21.58	340	21.58	93.3333
21.6	11.2262	21.6	223.333	21.6	40.8333	21.6	285	21.6	310	21.6	98.3333
21.62	11.0358	21.62	221.667	21.62	38.3333	21.62	288.333	21.62	308.333	21.62	90
21.64	12.2764	21.64	245	21.64	30	21.64	308.333	21.64	346.667	21.64	95
21.66	15.1822	21.66	230	21.66	40.8333	21.66	280	21.66	370	21.66	96.6667
21.68	20.1244	21.68	240	21.68	36.6667	21.68	276.667	21.68	348.333	21.68	86.6667
21.7	26.9273	21.7	251.667	21.7	40	21.7	300	21.7	321.667	21.7	101.667
21.72	34.1281	21.72	231.667	21.72	36.6667	21.72	263.333	21.72	360	21.72	106.667
21.74	38.4417	21.74	236.667	21.74	39.1667	21.74	306.667	21.74	335	21.74	96.6667
21.76	36.3676	21.76	275	21.76	37.5	21.76	321.667	21.76	345	21.76	101.667
21.78	30.8019	21.78	251.667	21.78	28.3333	21.78	296.667	21.78	365	21.78	81.6667
21.8	26.5644	21.8	248.333	21.8	35	21.8	300	21.8	326.667	21.8	110
21.82	23.835	21.82	228.333	21.82	38.3333	21.82	293.333	21.82	381.667	21.82	128.333
21.84	21.5472	21.84	223.333	21.84	43.3333	21.84	313.333	21.84	335	21.84	90
21.86	20.7676	21.86	268.333	21.86	35.8333	21.86	308.333	21.86	358.333	21.86	130
21.88	22.9804	21.88	260	21.88	34.1667	21.88	283.333	21.88	398.333	21.88	100
21.9	29.0873	21.9	238.333	21.9	35.8333	21.9	305	21.9	350	21.9	96.6667
21.92	39.2857	21.92	270	21.92	47.5	21.92	331.667	21.92	380	21.92	110
21.94	50.5266	21.94	266.667	21.94	30.8333	21.94	311.667	21.94	398.333	21.94	95
21.96	53.8166	21.96	256.667	21.96	30.8333	21.96	306.667	21.96	371.667	21.96	93.3333
21.98	45.1847	21.98	215	21.98	30	21.98	325	21.98	360	21.98	101.667
22	33.2426	22	295	22	26.6667	22	320	22	358.333	22	105
22.02	24.1186	22.02	330	22.02	24.1667	22.02	353.333	22.02	366.667	22.02	105
22.04	18.5398	22.04	255	22.04	34.1667	22.04	326.667	22.04	345	22.04	105
22.06	15.7063	22.06	305	22.06	43.3333	22.06	303.333	22.06	350	22.06	121.667
22.08	14.8744	22.08	278.333	22.08	47.5	22.08	346.667	22.08	366.667	22.08	138.333
22.1	15.7218	22.1	231.667	22.1	31.6667	22.1	348.333	22.1	345	22.1	113.333
22.12	18.5253	22.12	278.333	22.12	36.6667	22.12	326.667	22.12	398.333	22.12	118.333
22.14	24.0354	22.14	278.333	22.14	26.6667	22.14	353.333	22.14	368.333	22.14	86.6667
22.16	33.037	22.16	248.333	22.16	36.6667	22.16	330	22.16	380	22.16	105
22.18	44.981	22.18	318.333	22.18	28.3333	22.18	306.667	22.18	390	22.18	123.333
22.2	54.2056	22.2	308.333	22.2	37.5	22.2	326.667	22.2	448.333	22.2	131.667
22.22	52.3122	22.22	275	22.22	31.6667	22.22	320	22.22	340	22.22	136.667
22.24	43.0152	22.24	276.667	22.24	36.6667	22.24	330	22.24	433.333	22.24	128.333
22.26	35.1424	22.26	283.333	22.26	25	22.26	366.667	22.26	390	22.26	98.3333
22.28	31.9848	22.28	293.333	22.28	40.8333	22.28	356.667	22.28	380	22.28	125
22.3	34.0301	22.3	298.333	22.3	29.1667	22.3	346.667	22.3	405	22.3	85
22.32	40.8705	22.32	288.333	22.32	28.3333	22.32	373.333	22.32	393.333	22.32	88.3333
22.34	51.3465	22.34	281.667	22.34	26.6667	22.34	336.667	22.34	355	22.34	80
22.36	65.0175	22.36	313.333	22.36	35	22.36	353.333	22.36	346.667	22.36	141.667
22.38	79.171	22.38	283.333	22.38	32.5	22.38	336.667	22.38	463.333	22.38	115
22.4	85.6968	22.4	355	22.4	35.8333	22.4	345	22.4	428.333	22.4	86.6667
22.42	83.8173	22.42	340	22.42	39.1667	22.42	351.667	22.42	446.667	22.42	123.333
22.44	75.9335	22.44	336.667	22.44	36.6667	22.44	371.667	22.44	371.667	22.44	111.667
22.46	63.8745	22.46	366.667	22.46	38.3333	22.46	365	22.46	406.667	22.46	128.333
22.48	54.9216	22.48	346.667	22.48	34.1667	22.48	385	22.48	431.667	22.48	108.333
22.5	52.2906	22.5	363.333	22.5	35	22.5	385	22.5	368.333	22.5	115
22.52	51.5562	22.52	320	22.52	26.6667	22.52	363.333	22.52	380	22.52	120
22.54	46.5677	22.54	341.667	22.54	44.1667	22.54	346.667	22.54	378.333	22.54	130
22.56	38.6216	22.56	368.333	22.56	38.3333	22.56	325	22.56	378.333	22.56	118.333
22.58	30.1608	22.58	326.667	22.58	27.5	22.58	341.667	22.58	380	22.58	131.667
22.6	22.4878	22.6	330	22.6	30	22.6	355	22.6	366.667	22.6	111.667
22.62	16.6731	22.62	301.667	22.62	35.8333	22.62	356.667	22.62	341.667	22.62	130
22.64	12.8334	22.64	293.333	22.64	34.1667	22.64	316.667	22.64	351.667	22.64	120
22.66	10.459	22.66	298.333	22.66	33.3333	22.66	370	22.66	413.333	22.66	86.6667
22.68	8.99902	22.68	310	22.68	28.3333	22.68	341.667	22.68	341.667	22.68	106.667
22.7	7.87551	22.7	275	22.7	30.8333	22.7	271.667	22.7	395	22.7	110
22.72	6.82894	22.72	236.667	22.72	27.5	22.72	351.667	22.72	381.667	22.72	118.333
22.74	5.9573	22.74	266.667	22.74	34.1667	22.74	320	22.74	410	22.74	96.6667
22.76	5.31173	22.76	268.333	22.76	35	22.76	283.333	22.76	370	22.76	120
22.78	4.85695	22.78	215	22.78	23.3333	22.78	271.667	22.78	371.667	22.78	120
22.8	4.53858	22.8	248.333	22.8	29.1667	22.8	320	22.8	328.333	22.8	108.333
22.82	4.29002	22.82	273.333	22.82	28.3333	22.82	326.667	22.82	370	22.82	103.333
22.84	4.1235	22.84	231.667	22.84	27.5	22.84	333.333	22.84	403.333	22.84	103.333
22.86	4.03447	22.86	220	22.86	34.1667	22.86	276.667	22.86	365	22.86	103.333
22.88	4.01622	22.88	250	22.88	31.6667	22.88	323.333	22.88	378.333	22.88	116.667
22.9	4.07972	22.9	223.333	22.9	31.6667	22.9	291.667	22.9	360	22.9	130
22.92	4.19534	22.92	253.333	22.92	28.3333	22.92	348.333	22.92	390	22.92	113.333
22.94	4.38462	22.94	181.667	22.94	29.1667	22.94	315	22.94	330	22.94	98.3333
22.96	4.68061	22.96	245	22.96	26.6667	22.96	270	22.96	408.333	22.96	106.667
22.98	5.14828	22.98	276.667	22.98	30	22.98	261.667	22.98	356.667	22.98	115
23	5.8011	23	213.333	23	15.8333	23	323.333	23	385	23	91.6667
23.02	6.8184	23.02	246.667	23.02	34.1667	23.02	325	23.02	351.667	23.02	91.6667
23.04	8.36159	23.04	241.667	23.04	26.6667	23.04	310	23.04	358.333	23.04	106.667
23.06	10.6643	23.06	265	23.06	30	23.06	316.667	23.06	356.667	23.06	106.667
23.08	13.8799	23.08	248.333	23.08	33.3333	23.08	278.333	23.08	385	23.08	91.6667
23.1	18.0455	23.1	303.333	23.1	30.8333	23.1	310	23.1	393.333	23.1	113.333
23.12	23.755	23.12	238.333	23.12	25.8333	23.12	280	23.12	386.667	23.12	115
23.14	31.6625	23.14	243.333	23.14	23.3333	23.14	296.667	23.14	355	23.14	113.333
23.16	39.396	23.16	276.667	23.16	28.3333	23.16	293.333	23.16	416.667	23.16	105
23.18	42.2485	23.18	236.667	23.18	26.6667	23.18	293.333	23.18	395	23.18	138.333
23.2	41.3576	23.2	258.333	23.2	30	23.2	311.667	23.2	385	23.2	113.333
23.22	41.2992	23.22	253.333	23.22	31.6667	23.22	290	23.22	315	23.22	80
23.24	41.0589	23.24	205	23.24	23.3333	23.24	293.333	23.24	338.333	23.24	110
23.26	36.8106	23.26	248.333	23.26	23.3333	23.26	300	23.26	346.667	23.26	91.6667
23.28	29.1379	23.28	225	23.28	22.5	23.28	300	23.28	378.333	23.28	108.333
23.3	22.1641	23.3	208.333	23.3	30	23.3	316.667	23.3	373.333	23.3	105
23.32	17.7941	23.32	230	23.32	24.1667	23.32	321.667	23.32	388.333	23.32	110
23.34	15.9383	23.34	261.667	23.34	30.8333	23.34	288.333	23.34	358.333	23.34	106.667
23.36	16.088	23.36	241.667	23.36	25.8333	23.36	286.667	23.36	331.667	23.36	115
23.38	18.0853	23.38	280	23.38	30	23.38	245	23.38	376.667	23.38	118.333
23.4	22.4564	23.4	288.333	23.4	27.5	23.4	313.333	23.4	381.667	23.4	91.6667
23.42	29.6673	23.42	216.667	23.42	30.8333	23.42	313.333	23.42	400	23.42	116.667
23.44	38.3953	23.44	245	23.44	36.6667	23.44	290	23.44	373.333	23.44	105
23.46	43.8586	23.46	258.333	23.46	20	23.46	283.333	23.46	410	23.46	105
23.48	43.617	23.48	286.667	23.48	26.6667	23.48	290	23.48	350	23.48	81.6667
23.5	39.1926	23.5	263.333	23.5	21.6667	23.5	318.333	23.5	350	23.5	100
23.52	32.6102	23.52	298.333	23.52	25.8333	23.52	295	23.52	403.333	23.52	86.6667
23.54	27.8388	23.54	266.667	23.54	31.6667	23.54	323.333	23.54	405	23.54	103.333
23.56	26.6725	23.56	298.333	23.56	24.1667	23.56	325	23.56	420	23.56	108.333
23.58	27.5228	23.58	273.333	23.58	27.5	23.58	301.667	23.58	411.667	23.58	103.333
23.6	26.2586	23.6	306.667	23.6	35.8333	23.6	305	23.6	381.667	23.6	120
23.62	21.6557	23.62	300	23.62	35.8333	23.62	331.667	23.62	393.333	23.62	106.667
23.64	16.8242	23.64	290	23.64	35.8333	23.64	335	23.64	388.333	23.64	115
23.66	13.4775	23.66	280	23.66	25	23.66	315	23.66	400	23.66	145
23.68	11.656	23.68	265	23.68	32.5	23.68	288.333	23.68	343.333	23.68	115
23.7	11.1199	23.7	303.333	23.7	29.1667	23.7	316.667	23.7	373.333	23.7	93.3333
23.72	11.4789	23.72	260	23.72	34.1667	23.72	300	23.72	423.333	23.72	96.6667
23.74	12.3495	23.74	250	23.74	24.1667	23.74	285	23.74	418.333	23.74	108.333
23.76	13.6285	23.76	295	23.76	29.1667	23.76	305	23.76	443.333	23.76	101.667
23.78	15.9723	23.78	290	23.78	35.8333	23.78	326.667	23.78	393.333	23.78	113.333
23.8	20.2067	23.8	326.667	23.8	25.8333	23.8	310	23.8	405	23.8	143.333
23.82	26.8034	23.82	338.333	23.82	35.8333	23.82	310	23.82	368.333	23.82	111.667
23.84	34.7731	23.84	278.333	23.84	22.5	23.84	303.333	23.84	400	23.84	101.667
23.86	41.3537	23.86	276.667	23.86	29.1667	23.86	338.333	23.86	395	23.86	85
23.88	46.2104	23.88	305	23.88	31.6667	23.88	268.333	23.88	335	23.88	115
23.9	49.113	23.9	286.667	23.9	27.5	23.9	305	23.9	346.667	23.9	111.667
23.92	47.6539	23.92	283.333	23.92	29.1667	23.92	340	23.92	426.667	23.92	108.333
23.94	43.0669	23.94	360	23.94	31.6667	23.94	296.667	23.94	381.667	23.94	116.667
23.96	41.174	23.96	330	23.96	45.8333	23.96	360	23.96	378.333	23.96	96.6667
23.98	46.0199	23.98	306.667	23.98	31.6667	23.98	303.333	23.98	381.667	23.98	110
24	58.92	24	360	24	32.5	24	308.333	24	396.667	24	110
24.02	77.1383	24.02	291.667	24.02	25.8333	24.02	323.333	24.02	425	24.02	125
24.04	88.5457	24.04	311.667	24.04	36.6667	24.04	371.667	24.04	386.667	24.04	128.333
24.06	80.7013	24.06	290	24.06	30	24.06	338.333	24.06	435	24.06	95
24.08	62.0545	24.08	311.667	24.08	27.5	24.08	345	24.08	430	24.08	126.667
24.1	44.665	24.1	325	24.1	34.1667	24.1	333.333	24.1	458.333	24.1	95
24.12	32.0541	24.12	350	24.12	25	24.12	348.333	24.12	441.667	24.12	88.3333
24.14	24.247	24.14	300	24.14	21.6667	24.14	341.667	24.14	441.667	24.14	98.3333
24.16	20.1133	24.16	336.667	24.16	30.8333	24.16	321.667	24.16	413.333	24.16	105
24.18	18.1847	24.18	315	24.18	24.1667	24.18	325	24.18	425	24.18	125
24.2	17.4571	24.2	346.667	24.2	27.5	24.2	341.667	24.2	385	24.2	110
24.22	17.5483	24.22	306.667	24.22	30.8333	24.22	398.333	24.22	433.333	24.22	103.333
24.24	17.4161	24.24	318.333	24.24	25.8333	24.24	350	24.24	406.667	24.24	118.333
24.26	16.2571	24.26	346.667	24.26	38.3333	24.26	350	24.26	390	24.26	113.333
24.28	15.281	24.28	326.667	24.28	25.8333	24.28	388.333	24.28	385	24.28	113.333
24.3	15.6675	24.3	340	24.3	33.3333	24.3	326.667	24.3	370	24.3	116.667
24.32	17.7284	24.32	318.333	24.32	33.3333	24.32	425	24.32	485	24.32	105
24.34	21.1842	24.34	316.667	24.34	27.5	24.34	316.667	24.34	435	24.34	121.667
24.36	25.2566	24.36	308.333	24.36	19.1667	24.36	346.667	24.36	456.667	24.36	113.333
24.38	28.6656	24.38	348.333	24.38	32.5	24.38	366.667	24.38	528.333	24.38	133.333
24.4	31.3833	24.4	336.667	24.4	34.1667	24.4	393.333	24.4	471.667	24.4	113.333
24.42	32.7857	24.42	338.333	24.42	24.1667	24.42	406.667	24.42	430	24.42	131.667
24.44	30.759	24.44	310	24.44	26.6667	24.44	376.667	24.44	440	24.44	120
24.46	27.8145	24.46	338.333	24.46	21.6667	24.46	318.333	24.46	498.333	24.46	118.333
24.48	27.7654	24.48	361.667	24.48	31.6667	24.48	350	24.48	506.667	24.48	131.667
24.5	31.7516	24.5	326.667	24.5	31.6667	24.5	373.333	24.5	463.333	24.5	85
24.52	38.5917	24.52	325	24.52	30	24.52	376.667	24.52	526.667	24.52	128.333
24.54	43.5467	24.54	336.667	24.54	35	24.54	413.333	24.54	511.667	24.54	120
24.56	42.1273	24.56	415	24.56	35	24.56	411.667	24.56	491.667	24.56	135
24.58	37.8907	24.58	415	24.58	36.6667	24.58	366.667	24.58	486.667	24.58	131.667
24.6	34.825	24.6	376.667	24.6	36.6667	24.6	381.667	24.6	515	24.6	158.333
24.62	34.2432	24.62	375	24.62	20.8333	24.62	370	24.62	486.667	24.62	136.667
24.64	36.4027	24.64	425	24.64	30.8333	24.64	413.333	24.64	451.667	24.64	121.667
24.66	38.6859	24.66	360	24.66	38.3333	24.66	370	24.66	441.667	24.66	150
24.68	38.8263	24.68	406.667	24.68	35	24.68	405	24.68	458.333	24.68	106.667
24.7	38.0432	24.7	390	24.7	34.1667	24.7	390	24.7	438.333	24.7	118.333
24.72	37.754	24.72	381.667	24.72	29.1667	24.72	366.667	24.72	500	24.72	146.667
24.74	39.3275	24.74	400	24.74	40	24.74	385	24.74	466.667	24.74	130
24.76	42.6106	24.76	373.333	24.76	18.3333	24.76	413.333	24.76	451.667	24.76	93.3333
24.78	43.8517	24.78	323.333	24.78	24.1667	24.78	433.333	24.78	431.667	24.78	118.333
24.8	39.2475	24.8	356.667	24.8	36.6667	24.8	431.667	24.8	435	24.8	138.333
24.82	31.865	24.82	376.667	24.82	32.5	24.82	385	24.82	416.667	24.82	123.333
24.84	25.6364	24.84	355	24.84	29.1667	24.84	401.667	24.84	460	24.84	133.333
24.86	20.7483	24.86	323.333	24.86	21.6667	24.86	371.667	24.86	416.667	24.86	91.6667
24.88	16.731	24.88	330	24.88	25.8333	24.88	395	24.88	361.667	24.88	103.333
24.9	13.9472	24.9	316.667	24.9	24.1667	24.9	348.333	24.9	435	24.9	116.667
24.92	12.6525	24.92	273.333	24.92	33.3333	24.92	350	24.92	443.333	24.92	108.333
24.94	12.4493	24.94	331.667	24.94	35	24.94	353.333	24.94	411.667	24.94	111.667
24.96	12.3879	24.96	288.333	24.96	23.3333	24.96	323.333	24.96	418.333	24.96	93.3333
24.98	11.6476	24.98	276.667	24.98	24.1667	24.98	348.333	24.98	465	24.98	98.3333
25	10.7706	25	285	25	21.6667	25	368.333	25	380	25	121.667
25.02	10.4435	25.02	278.333	25.02	35.8333	25.02	370	25.02	411.667	25.02	103.333
25.04	11.0245	25.04	281.667	25.04	32.5	25.04	346.667	25.04	441.667	25.04	126.667
25.06	12.827	25.06	326.667	25.06	27.5	25.06	350	25.06	491.667	25.06	136.667
25.08	15.6695	25.08	268.333	25.08	30.8333	25.08	398.333	25.08	408.333	25.08	106.667
25.1	18.3459	25.1	320	25.1	27.5	25.1	350	25.1	406.667	25.1	101.667
25.12	19.0189	25.12	253.333	25.12	31.6667	25.12	348.333	25.12	398.333	25.12	81.6667
25.14	18.1679	25.14	270	25.14	32.5	25.14	336.667	25.14	395	25.14	90
25.16	18.2882	25.16	323.333	25.16	27.5	25.16	330	25.16	403.333	25.16	103.333
25.18	20.3608	25.18	295	25.18	21.6667	25.18	318.333	25.18	420	25.18	130
25.2	23.3817	25.2	285	25.2	21.6667	25.2	360	25.2	438.333	25.2	90
25.22	26.0116	25.22	283.333	25.22	25	25.22	360	25.22	443.333	25.22	138.333
25.24	26.0796	25.24	331.667	25.24	26.6667	25.24	360	25.24	426.667	25.24	128.333
25.26	22.558	25.26	301.667	25.26	25	25.26	390	25.26	471.667	25.26	138.333
25.28	17.9207	25.28	278.333	25.28	25.8333	25.28	326.667	25.28	428.333	25.28	103.333
25.3	14.4995	25.3	295	25.3	25.8333	25.3	348.333	25.3	463.333	25.3	88.3333
25.32	12.7949	25.32	290	25.32	21.6667	25.32	331.667	25.32	415	25.32	123.333
25.34	12.0913	25.34	291.667	25.34	24.1667	25.34	366.667	25.34	440	25.34	135
25.36	11.489	25.36	283.333	25.36	24.1667	25.36	355	25.36	413.333	25.36	115
25.38	10.7041	25.38	298.333	25.38	28.3333	25.38	341.667	25.38	458.333	25.38	88.3333
25.4	10.2996	25.4	336.667	25.4	21.6667	25.4	315	25.4	391.667	25.4	100
25.42	11.0152	25.42	306.667	25.42	31.6667	25.42	415	25.42	396.667	25.42	98.3333
25.44	13.343	25.44	291.667	25.44	25.8333	25.44	346.667	25.44	458.333	25.44	105
25.46	17.4729	25.46	310	25.46	16.6667	25.46	350	25.46	458.333	25.46	108.333
25.48	22.45	25.48	348.333	25.48	31.6667	25.48	350	25.48	423.333	25.48	106.667
25.5	24.6442	25.5	290	25.5	20	25.5	363.333	25.5	455	25.5	113.333
25.52	21.8118	25.52	296.667	25.52	25	25.52	356.667	25.52	438.333	25.52	110
25.54	17.3621	25.54	288.333	25.54	31.6667	25.54	355	25.54	401.667	25.54	96.6667
25.56	14.1035	25.56	286.667	25.56	20	25.56	330	25.56	403.333	25.56	95
25.58	12.415	25.58	233.333	25.58	30.8333	25.58	313.333	25.58	396.667	25.58	110
25.6	12.229	25.6	283.333	25.6	33.3333	25.6	368.333	25.6	440	25.6	103.333
25.62	13.345	25.62	290	25.62	27.5	25.62	355	25.62	381.667	25.62	95
25.64	15.1421	25.64	290	25.64	24.1667	25.64	323.333	25.64	383.333	25.64	105
25.66	17.2783	25.66	236.667	25.66	25.8333	25.66	356.667	25.66	395	25.66	90
25.68	18.9871	25.68	255	25.68	32.5	25.68	320	25.68	351.667	25.68	96.6667
25.7	18.5911	25.7	256.667	25.7	27.5	25.7	265	25.7	373.333	25.7	121.667
25.72	16.9508	25.72	215	25.72	20	25.72	301.667	25.72	383.333	25.72	111.667
25.74	15.9453	25.74	261.667	25.74	26.6667	25.74	300	25.74	343.333	25.74	113.333
25.76	16.2546	25.76	251.667	25.76	21.6667	25.76	268.333	25.76	380	25.76	108.333
25.78	17.9521	25.78	250	25.78	24.1667	25.78	281.667	25.78	316.667	25.78	96.6667
25.8	20.5945	25.8	231.667	25.8	21.6667	25.8	316.667	25.8	348.333	25.8	105
25.82	24.5976	25.82	228.333	25.82	21.6667	25.82	296.667	25.82	345	25.82	101.667
25.84	31.4321	25.84	201.667	25.84	26.6667	25.84	243.333	25.84	373.333	25.84	110
25.86	40.8237	25.86	231.667	25.86	20	25.86	298.333	25.86	321.667	25.86	115
25.88	47.9411	25.88	241.667	25.88	18.3333	25.88	278.333	25.88	315	25.88	113.333
25.9	47.4181	25.9	255	25.9	28.3333	25.9	286.667	25.9	338.333	25.9	113.333
25.92	43.4012	25.92	236.667	25.92	20	25.92	321.667	25.92	360	25.92	106.667
25.94	41.6763	25.94	233.333	25.94	22.5	25.94	250	25.94	368.333	25.94	101.667
25.96	41.3961	25.96	215	25.96	35.8333	25.96	271.667	25.96	311.667	25.96	85
25.98	38.3971	25.98	200	25.98	21.6667	25.98	248.333	25.98	325	25.98	115
26	33.6531	26	238.333	26	21.6667	26	250	26	348.333	26	93.3333
26.02	29.0576	26.02	235	26.02	23.3333	26.02	245	26.02	298.333	26.02	116.667
26.04	23.2892	26.04	225	26.04	19.1667	26.04	251.667	26.04	318.333	26.04	103.333
26.06	17.3173	26.06	246.667	26.06	16.6667	26.06	245	26.06	320	26.06	101.667
26.08	12.8056	26.08	216.667	26.08	27.5	26.08	273.333	26.08	353.333	26.08	100
26.1	9.90862	26.1	210	26.1	20.8333	26.1	240	26.1	366.667	26.1	83.3333
26.12	8.19063	26.12	228.333	26.12	23.3333	26.12	246.667	26.12	351.667	26.12	90
26.14	7.25441	26.14	213.333	26.14	22.5	26.14	283.333	26.14	326.667	26.14	81.6667
26.16	6.86492	26.16	213.333	26.16	13.3333	26.16	241.667	26.16	316.667	26.16	106.667
26.18	6.87014	26.18	193.333	26.18	21.6667	26.18	226.667	26.18	341.667	26.18	96.6667
26.2	7.31772	26.2	238.333	26.2	31.6667	26.2	261.667	26.2	326.667	26.2	90
26.22	8.36399	26.22	243.333	26.22	16.6667	26.22	266.667	26.22	330	26.22	100
26.24	10.2032	26.24	270	26.24	29.1667	26.24	295	26.24	318.333	26.24	100
26.26	12.8153	26.26	236.667	26.26	15.8333	26.26	240	26.26	350	26.26	98.3333
26.28	15.4266	26.28	238.333	26.28	28.3333	26.28	246.667	26.28	288.333	26.28	98.3333
26.3	17.0156	26.3	231.667	26.3	21.6667	26.3	276.667	26.3	346.667	26.3	93.3333
26.32	18.7608	26.32	266.667	26.32	23.3333	26.32	243.333	26.32	316.667	26.32	96.6667
26.34	22.1203	26.34	258.333	26.34	30.8333	26.34	246.667	26.34	341.667	26.34	80
26.36	26.0354	26.36	248.333	26.36	25	26.36	311.667	26.36	343.333	26.36	91.6667
26.38	26.9205	26.38	268.333	26.38	21.6667	26.38	271.667	26.38	348.333	26.38	81.6667
26.4	24.0483	26.4	285	26.4	30	26.4	263.333	26.4	351.667	26.4	123.333
26.42	19.9417	26.42	233.333	26.42	18.3333	26.42	275	26.42	345	26.42	86.6667
26.44	15.8437	26.44	273.333	26.44	13.3333	26.44	251.667	26.44	330	26.44	111.667
26.46	12.7746	26.46	266.667	26.46	23.3333	26.46	243.333	26.46	360	26.46	118.333
26.48	11.1578	26.48	316.667	26.48	27.5	26.48	278.333	26.48	386.667	26.48	83.3333
26.5	10.8959	26.5	295	26.5	18.3333	26.5	288.333	26.5	385	26.5	101.667
26.52	11.9671	26.52	320	26.52	25.8333	26.52	288.333	26.52	390	26.52	106.667
26.54	14.7072	26.54	275	26.54	20.8333	26.54	281.667	26.54	293.333	26.54	85
26.56	19.8645	26.56	338.333	26.56	30	26.56	273.333	26.56	335	26.56	106.667
26.58	28.3709	26.58	296.667	26.58	15	26.58	263.333	26.58	320	26.58	95
26.6	40.2461	26.6	318.333	26.6	32.5	26.6	291.667	26.6	338.333	26.6	120
26.62	51.4564	26.62	341.667	26.62	21.6667	26.62	276.667	26.62	376.667	26.62	98.3333
26.64	53.2215	26.64	321.667	26.64	23.3333	26.64	323.333	26.64	370	26.64	108.333
26.66	44.6851	26.66	298.333	26.66	21.6667	26.66	286.667	26.66	326.667	26.66	100
26.68	34.8615	26.68	311.667	26.68	19.1667	26.68	298.333	26.68	300	26.68	81.6667
26.7	28.5323	26.7	310	26.7	25	26.7	255	26.7	315	26.7	100
26.72	25.1896	26.72	288.333	26.72	18.3333	26.72	255	26.72	375	26.72	98.3333
26.74	23.0998	26.74	281.667	26.74	13.3333	26.74	241.667	26.74	358.333	26.74	105
26.76	21.5023	26.76	263.333	26.76	18.3333	26.76	301.667	26.76	345	26.76	108.333
26.78	20.1258	26.78	258.333	26.78	24.1667	26.78	276.667	26.78	315	26.78	91.6667
26.8	18.512	26.8	258.333	26.8	20.8333	26.8	251.667	26.8	308.333	26.8	101.667
26.82	16.0049	26.82	238.333	26.82	17.5	26.82	280	26.82	316.667	26.82	66.6667
26.84	12.8127	26.84	213.333	26.84	20	26.84	255	26.84	328.333	26.84	118.333
26.86	10.1495	26.86	215	26.86	24.1667	26.86	243.333	26.86	313.333	26.86	103.333
26.88	8.46909	26.88	230	26.88	22.5	26.88	281.667	26.88	316.667	26.88	85
26.9	7.63436	26.9	251.667	26.9	20	26.9	271.667	26.9	291.667	26.9	80
26.92	7.42991	26.92	235	26.92	25	26.92	258.333	26.92	318.333	26.92	103.333
26.94	7.79699	26.94	245	26.94	25.8333	26.94	276.667	26.94	293.333	26.94	91.6667
26.96	8.82792	26.96	251.667	26.96	22.5	26.96	238.333	26.96	363.333	26.96	105
26.98	10.6736	26.98	226.667	26.98	24.1667	26.98	230	26.98	331.667	26.98	83.3333
27	13.2818	27	228.333	27	20	27	255	27	316.667	27	75
27.02	16.4786	27.02	225	27.02	20	27.02	211.667	27.02	321.667	27.02	103.333
27.04	19.773	27.04	241.667	27.04	26.6667	27.04	298.333	27.04	333.333	27.04	75
27.06	23.4879	27.06	225	27.06	24.1667	27.06	248.333	27.06	318.333	27.06	110
27.08	28.7831	27.08	225	27.08	18.3333	27.08	246.667	27.08	331.667	27.08	98.3333
27.1	34.891	27.1	205	27.1	18.3333	27.1	278.333	27.1	333.333	27.1	78.3333
27.12	39.117	27.12	246.667	27.12	20	27.12	260	27.12	285	27.12	111.667
27.14	38.1161	27.14	236.667	27.14	19.1667	27.14	241.667	27.14	298.333	27.14	96.6667
27.16	32.3572	27.16	226.667	27.16	21.6667	27.16	245	27.16	301.667	27.16	118.333
27.18	25.364	27.18	233.333	27.18	10.8333	27.18	241.667	27.18	296.667	27.18	91.6667
27.2	20.1967	27.2	235	27.2	12.5	27.2	241.667	27.2	268.333	27.2	75
27.22	18.1153	27.22	231.667	27.22	16.6667	27.22	268.333	27.22	286.667	27.22	93.3333
27.24	18.8267	27.24	201.667	27.24	18.3333	27.24	235	27.24	343.333	27.24	126.667
27.26	20.7667	27.26	221.667	27.26	24.1667	27.26	261.667	27.26	276.667	27.26	86.6667
27.28	21.2829	27.28	235	27.28	17.5	27.28	258.333	27.28	271.667	27.28	95
27.3	19.5847	27.3	243.333	27.3	18.3333	27.3	236.667	27.3	311.667	27.3	113.333
27.32	17.4646	27.32	263.333	27.32	22.5	27.32	216.667	27.32	280	27.32	105
27.34	15.4196	27.34	213.333	27.34	23.3333	27.34	245	27.34	320	27.34	78.3333
27.36	12.7888	27.36	221.667	27.36	25	27.36	265	27.36	280	27.36	95
27.38	10.1495	27.38	251.667	27.38	14.1667	27.38	201.667	27.38	298.333	27.38	108.333
27.4	8.27052	27.4	253.333	27.4	25	27.4	216.667	27.4	271.667	27.4	95
27.42	7.0739	27.42	230	27.42	19.1667	27.42	223.333	27.42	316.667	27.42	81.6667
27.44	6.2005	27.44	225	27.44	23.3333	27.44	226.667	27.44	315	27.44	128.333
27.46	5.70771	27.46	208.333	27.46	19.1667	27.46	273.333	27.46	281.667	27.46	71.6667
27.48	5.72915	27.48	231.667	27.48	20	27.48	218.333	27.48	296.667	27.48	83.3333
27.5	6.36459	27.5	208.333	27.5	17.5	27.5	258.333	27.5	331.667	27.5	95
27.52	7.70555	27.52	233.333	27.52	15.8333	27.52	236.667	27.52	295	27.52	88.3333
27.54	9.52397	27.54	225	27.54	17.5	27.54	241.667	27.54	273.333	27.54	90
27.56	10.9117	27.56	250	27.56	19.1667	27.56	258.333	27.56	278.333	27.56	95
27.58	10.9624	27.58	230	27.58	22.5	27.58	246.667	27.58	270	27.58	80
27.6	10.1013	27.6	225	27.6	14.1667	27.6	240	27.6	276.667	27.6	75
27.62	9.56211	27.62	216.667	27.62	17.5	27.62	241.667	27.62	335	27.62	71.6667
27.64	9.76669	27.64	195	27.64	17.5	27.64	236.667	27.64	281.667	27.64	91.6667
27.66	10.4374	27.66	228.333	27.66	17.5	27.66	220	27.66	273.333	27.66	83.3333
27.68	11.6411	27.68	208.333	27.68	23.3333	27.68	236.667	27.68	271.667	27.68	78.3333
27.7	14.1006	27.7	218.333	27.7	25.8333	27.7	226.667	27.7	278.333	27.7	103.333
27.72	17.8671	27.72	225	27.72	19.1667	27.72	226.667	27.72	283.333	27.72	101.667
27.74	20.8929	27.74	185	27.74	18.3333	27.74	275	27.74	306.667	27.74	111.667
27.76	20.0223	27.76	196.667	27.76	25.8333	27.76	243.333	27.76	280	27.76	98.3333
27.78	16.3995	27.78	230	27.78	16.6667	27.78	260	27.78	308.333	27.78	115
27.8	13.3753	27.8	201.667	27.8	20.8333	27.8	213.333	27.8	328.333	27.8	68.3333
27.82	12.0868	27.82	215	27.82	24.1667	27.82	265	27.82	281.667	27.82	103.333
27.84	11.8202	27.84	261.667	27.84	20	27.84	240	27.84	278.333	27.84	100
27.86	10.9763	27.86	191.667	27.86	20.8333	27.86	230	27.86	315	27.86	88.3333
27.88	9.31955	27.88	241.667	27.88	16.6667	27.88	238.333	27.88	275	27.88	76.6667
27.9	7.80215	27.9	188.333	27.9	17.5	27.9	208.333	27.9	295	27.9	115
27.92	6.68107	27.92	230	27.92	28.3333	27.92	251.667	27.92	285	27.92	65
27.94	5.93114	27.94	191.667	27.94	10.8333	27.94	235	27.94	345	27.94	80
27.96	5.4579	27.96	206.667	27.96	20.8333	27.96	230	27.96	290	27.96	90
27.98	5.28851	27.98	213.333	27.98	17.5	27.98	215	27.98	298.333	27.98	80
28	5.46383	28	216.667	28	15	28	210	28	293.333	28	91.6667
28.02	5.74893	28.02	206.667	28.02	20	28.02	250	28.02	290	28.02	95
28.04	5.91405	28.04	213.333	28.04	19.1667	28.04	243.333	28.04	255	28.04	81.6667
28.06	6.27437	28.06	193.333	28.06	15	28.06	271.667	28.06	275	28.06	86.6667
28.08	7.25852	28.08	155	28.08	20.8333	28.08	226.667	28.08	278.333	28.08	103.333
28.1	8.90972	28.1	203.333	28.1	16.6667	28.1	226.667	28.1	303.333	28.1	85
28.12	10.9208	28.12	196.667	28.12	19.1667	28.12	225	28.12	311.667	28.12	65
28.14	12.9058	28.14	206.667	28.14	18.3333	28.14	243.333	28.14	281.667	28.14	91.6667
28.16	14.7862	28.16	208.333	28.16	14.1667	28.16	218.333	28.16	268.333	28.16	90
28.18	15.1692	28.18	201.667	28.18	21.6667	28.18	230	28.18	278.333	28.18	90
28.2	13.543	28.2	198.333	28.2	19.1667	28.2	270	28.2	276.667	28.2	91.6667
28.22	11.8643	28.22	158.333	28.22	26.6667	28.22	253.333	28.22	278.333	28.22	78.3333
28.24	11.5967	28.24	150	28.24	12.5	28.24	208.333	28.24	286.667	28.24	81.6667
28.26	13.0749	28.26	193.333	28.26	25.8333	28.26	245	28.26	310	28.26	80
28.28	15.7122	28.28	201.667	28.28	19.1667	28.28	275	28.28	281.667	28.28	101.667
28.3	17.7903	28.3	190	28.3	19.1667	28.3	218.333	28.3	228.333	28.3	83.3333
28.32	18.1593	28.32	170	28.32	15.8333	28.32	248.333	28.32	296.667	28.32	113.333
28.34	16.9711	28.34	156.667	28.34	19.1667	28.34	223.333	28.34	248.333	28.34	78.3333
28.36	15.2267	28.36	156.667	28.36	13.3333	28.36	223.333	28.36	268.333	28.36	78.3333
28.38	13.9583	28.38	188.333	28.38	12.5	28.38	213.333	28.38	245	28.38	98.3333
28.4	13.6343	28.4	163.333	28.4	20.8333	28.4	238.333	28.4	265	28.4	101.667
28.42	15.1379	28.42	178.333	28.42	14.1667	28.42	208.333	28.42	246.667	28.42	73.3333
28.44	19.1739	28.44	155	28.44	26.6667	28.44	206.667	28.44	300	28.44	75
28.46	25.5327	28.46	185	28.46	18.3333	28.46	235	28.46	231.667	28.46	98.3333
28.48	31.2945	28.48	161.667	28.48	20.8333	28.48	181.667	28.48	286.667	28.48	78.3333
28.5	31.1706	28.5	178.333	28.5	14.1667	28.5	201.667	28.5	288.333	28.5	80
28.52	26.026	28.52	155	28.52	14.1667	28.52	221.667	28.52	285	28.52	108.333
28.54	21.0664	28.54	181.667	28.54	15.8333	28.54	228.333	28.54	270	28.54	83.3333
28.56	17.8115	28.56	186.667	28.56	23.3333	28.56	245	28.56	280	28.56	88.3333
28.58	15.624	28.58	165	28.58	19.1667	28.58	208.333	28.58	260	28.58	70
28.6	14.0945	28.6	190	28.6	20.8333	28.6	210	28.6	266.667	28.6	71.6667
28.62	12.8509	28.62	188.333	28.62	20.8333	28.62	200	28.62	261.667	28.62	75
28.64	12.1323	28.64	170	28.64	15.8333	28.64	178.333	28.64	265	28.64	63.3333
28.66	11.9887	28.66	185	28.66	15.8333	28.66	218.333	28.66	263.333	28.66	63.3333
28.68	12.2054	28.68	160	28.68	19.1667	28.68	215	28.68	288.333	28.68	73.3333
28.7	12.4747	28.7	145	28.7	14.1667	28.7	216.667	28.7	256.667	28.7	60
28.72	11.7389	28.72	193.333	28.72	24.1667	28.72	181.667	28.72	301.667	28.72	85
28.74	10.0331	28.74	191.667	28.74	15	28.74	210	28.74	276.667	28.74	65
28.76	8.17803	28.76	188.333	28.76	17.5	28.76	198.333	28.76	258.333	28.76	68.3333
28.78	6.70906	28.78	173.333	28.78	18.3333	28.78	178.333	28.78	255	28.78	65
28.8	5.72935	28.8	200	28.8	9.16667	28.8	178.333	28.8	295	28.8	86.6667
28.82	5.01137	28.82	188.333	28.82	15.8333	28.82	210	28.82	260	28.82	70
28.84	4.46523	28.84	185	28.84	24.1667	28.84	231.667	28.84	305	28.84	85
28.86	4.24098	28.86	156.667	28.86	16.6667	28.86	231.667	28.86	263.333	28.86	101.667
28.88	4.4155	28.88	188.333	28.88	15.8333	28.88	213.333	28.88	266.667	28.88	66.6667
28.9	4.94258	28.9	178.333	28.9	13.3333	28.9	210	28.9	258.333	28.9	60
28.92	5.6291	28.92	178.333	28.92	19.1667	28.92	198.333	28.92	286.667	28.92	70
28.94	6.47893	28.94	166.667	28.94	25.8333	28.94	208.333	28.94	268.333	28.94	80
28.96	7.55618	28.96	211.667	28.96	18.3333	28.96	193.333	28.96	285	28.96	86.6667
28.98	8.14739	28.98	191.667	28.98	14.1667	28.98	253.333	28.98	270	28.98	81.6667
29	7.57772	29	171.667	29	22.5	29	223.333	29	253.333	29	73.3333
29.02	6.68155	29.02	196.667	29.02	20	29.02	206.667	29.02	280	29.02	100
29.04	6.2713	29.04	183.333	29.04	16.6667	29.04	146.667	29.04	276.667	29.04	83.3333
29.06	6.49902	29.06	176.667	29.06	20.8333	29.06	201.667	29.06	226.667	29.06	76.6667
29.08	7.28609	29.08	175	29.08	16.6667	29.08	203.333	29.08	228.333	29.08	78.3333
29.1	8.51328	29.1	191.667	29.1	17.5	29.1	211.667	29.1	288.333	29.1	88.3333
29.12	9.74792	29.12	180	29.12	17.5	29.12	216.667	29.12	240	29.12	61.6667
29.14	9.96633	29.14	165	29.14	16.6667	29.14	210	29.14	268.333	29.14	90
29.16	9.10119	29.16	170	29.16	22.5	29.16	215	29.16	266.667	29.16	83.3333
29.18	8.34257	29.18	153.333	29.18	15.8333	29.18	226.667	29.18	288.333	29.18	95
29.2	8.2747	29.2	195	29.2	15	29.2	233.333	29.2	235	29.2	71.6667
29.22	8.85984	29.22	151.667	29.22	20.8333	29.22	198.333	29.22	215	29.22	68.3333
29.24	9.95453	29.24	206.667	29.24	14.1667	29.24	221.667	29.24	290	29.24	93.3333
29.26	11.5156	29.26	158.333	29.26	12.5	29.26	198.333	29.26	260	29.26	68.3333
29.28	12.9399	29.28	171.667	29.28	11.6667	29.28	218.333	29.28	261.667	29.28	83.3333
29.3	13.6856	29.3	201.667	29.3	13.3333	29.3	250	29.3	288.333	29.3	93.3333
29.32	13.4912	29.32	178.333	29.32	16.6667	29.32	218.333	29.32	223.333	29.32	75
29.34	12.4752	29.34	185	29.34	16.6667	29.34	251.667	29.34	241.667	29.34	73.3333
29.36	11.305	29.36	156.667	29.36	28.3333	29.36	186.667	29.36	275	29.36	60
29.38	10.0845	29.38	170	29.38	15.8333	29.38	218.333	29.38	253.333	29.38	75
29.4	8.8195	29.4	181.667	29.4	16.6667	29.4	226.667	29.4	236.667	29.4	76.6667
29.42	7.79052	29.42	161.667	29.42	14.1667	29.42	211.667	29.42	275	29.42	71.6667
29.44	7.39242	29.44	188.333	29.44	15	29.44	215	29.44	253.333	29.44	80
29.46	7.74784	29.46	173.333	29.46	15.8333	29.46	200	29.46	236.667	29.46	85
29.48	8.46212	29.48	165	29.48	19.1667	29.48	200	29.48	251.667	29.48	76.6667
29.5	8.64784	29.5	195	29.5	10.8333	29.5	203.333	29.5	215	29.5	86.6667
29.52	7.81011	29.52	183.333	29.52	12.5	29.52	220	29.52	211.667	29.52	78.3333
29.54	6.54115	29.54	168.333	29.54	11.6667	29.54	191.667	29.54	211.667	29.54	88.3333
29.56	5.55391	29.56	145	29.56	20.8333	29.56	208.333	29.56	248.333	29.56	76.6667
29.58	5.22528	29.58	138.333	29.58	15	29.58	165	29.58	220	29.58	85
29.6	5.66801	29.6	148.333	29.6	8.33333	29.6	178.333	29.6	223.333	29.6	90
29.62	6.78009	29.62	138.333	29.62	16.6667	29.62	173.333	29.62	233.333	29.62	71.6667
29.64	8.00465	29.64	143.333	29.64	11.6667	29.64	206.667	29.64	245	29.64	55
29.66	8.40228	29.66	175	29.66	15.8333	29.66	201.667	29.66	233.333	29.66	65
29.68	7.99501	29.68	150	29.68	15.8333	29.68	190	29.68	230	29.68	75
29.7	7.40724	29.7	163.333	29.7	11.6667	29.7	206.667	29.7	270	29.7	93.3333
29.72	6.80809	29.72	176.667	29.72	20	29.72	180	29.72	200	29.72	91.6667
29.74	5.94518	29.74	140	29.74	22.5	29.74	196.667	29.74	240	29.74	103.333
29.76	5.00041	29.76	163.333	29.76	13.3333	29.76	188.333	29.76	225	29.76	75
29.78	4.44295	29.78	145	29.78	20	29.78	163.333	29.78	218.333	29.78	53.3333
29.8	4.45561	29.8	141.667	29.8	19.1667	29.8	161.667	29.8	248.333	29.8	75
29.82	4.96257	29.82	151.667	29.82	15	29.82	208.333	29.82	203.333	29.82	66.6667
29.84	5.66054	29.84	143.333	29.84	10.8333	29.84	153.333	29.84	273.333	29.84	86.6667
29.86	6.04641	29.86	168.333	29.86	21.6667	29.86	178.333	29.86	201.667	29.86	76.6667
29.88	6.11519	29.88	151.667	29.88	11.6667	29.88	188.333	29.88	253.333	29.88	71.6667
29.9	6.27466	29.9	175	29.9	12.5	29.9	163.333	29.9	255	29.9	58.3333
29.92	6.57156	29.92	151.667	29.92	15.8333	29.92	183.333	29.92	200	29.92	76.6667
29.94	6.75794	29.94	185	29.94	15	29.94	171.667	29.94	195	29.94	71.6667
29.96	6.52105	29.96	155	29.96	13.3333	29.96	183.333	29.96	205	29.96	73.3333
29.98	6.32387	29.98	148.333	29.98	15.8333	29.98	213.333	29.98	201.667	29.98	76.6667
30	6.83883	30	165	30	15.8333	30	175	30	255	30	86.6667
30.02	8.26813	30.02	153.333	30.02	8.33333	30.02	180	30.02	191.667	30.02	78.3333
30.04	10.4681	30.04	128.333	30.04	19.1667	30.04	183.333	30.04	220	30.04	88.3333
30.06	12.4617	30.06	160	30.06	15	30.06	170	30.06	193.333	30.06	65
30.08	12.3863	30.08	136.667	30.08	20	30.08	156.667	30.08	226.667	30.08	70
30.1	10.3117	30.1	140	30.1	14.1667	30.1	190	30.1	226.667	30.1	61.6667
30.12	8.19402	30.12	166.667	30.12	15	30.12	168.333	30.12	238.333	30.12	71.6667
30.14	6.90027	30.14	160	30.14	15	30.14	165	30.14	198.333	30.14	75
30.16	6.17316	30.16	148.333	30.16	23.3333	30.16	175	30.16	236.667	30.16	68.3333
30.18	5.61136	30.18	120	30.18	15.8333	30.18	181.667	30.18	220	30.18	71.6667
30.2	5.19089	30.2	133.333	30.2	18.3333	30.2	158.333	30.2	225	30.2	51.6667
30.22	5.00483	30.22	140	30.22	10.8333	30.22	191.667	30.22	230	30.22	61.6667
30.24	4.91812	30.24	140	30.24	15.8333	30.24	196.667	30.24	205	30.24	63.3333
30.26	4.74392	30.26	121.667	30.26	15.8333	30.26	166.667	30.26	226.667	30.26	70
30.28	4.62475	30.28	135	30.28	12.5	30.28	155	30.28	223.333	30.28	73.3333
30.3	4.89874	30.3	155	30.3	17.5	30.3	188.333	30.3	230	30.3	55
30.32	5.54119	30.32	146.667	30.32	20	30.32	188.333	30.32	218.333	30.32	73.3333
30.34	6.05601	30.34	150	30.34	9.16667	30.34	168.333	30.34	195	30.34	56.6667
30.36	6.09856	30.36	163.333	30.36	19.1667	30.36	151.667	30.36	215	30.36	76.6667
30.38	6.00159	30.38	140	30.38	9.16667	30.38	156.667	30.38	225	30.38	78.3333
30.4	6.18155	30.4	143.333	30.4	23.3333	30.4	186.667	30.4	205	30.4	68.3333
30.42	6.39858	30.42	148.333	30.42	19.1667	30.42	183.333	30.42	216.667	30.42	75
30.44	5.91597	30.44	151.667	30.44	21.6667	30.44	173.333	30.44	211.667	30.44	71.6667
30.46	4.95016	30.46	146.667	30.46	15	30.46	151.667	30.46	230	30.46	76.6667
30.48	4.12794	30.48	168.333	30.48	13.3333	30.48	158.333	30.48	213.333	30.48	66.6667
30.5	3.70075	30.5	148.333	30.5	13.3333	30.5	185	30.5	205	30.5	71.6667
30.52	3.76533	30.52	153.333	30.52	9.16667	30.52	226.667	30.52	220	30.52	78.3333
30.54	4.34842	30.54	141.667	30.54	8.33333	30.54	153.333	30.54	206.667	30.54	60
30.56	5.34728	30.56	123.333	30.56	16.6667	30.56	200	30.56	221.667	30.56	60
30.58	6.34889	30.58	163.333	30.58	18.3333	30.58	156.667	30.58	220	30.58	71.6667
30.6	6.89144	30.6	161.667	30.6	11.6667	30.6	163.333	30.6	226.667	30.6	61.6667
30.62	7.11679	30.62	165	30.62	17.5	30.62	163.333	30.62	235	30.62	73.3333
30.64	7.55346	30.64	161.667	30.64	12.5	30.64	196.667	30.64	210	30.64	58.3333
30.66	7.96147	30.66	175	30.66	15.8333	30.66	208.333	30.66	210	30.66	58.3333
30.68	7.70159	30.68	133.333	30.68	15	30.68	160	30.68	215	30.68	86.6667
30.7	7.19684	30.7	123.333	30.7	25.8333	30.7	163.333	30.7	251.667	30.7	76.6667
30.72	6.86848	30.72	171.667	30.72	11.6667	30.72	156.667	30.72	188.333	30.72	80
30.74	6.74187	30.74	140	30.74	13.3333	30.74	176.667	30.74	180	30.74	65
30.76	6.89141	30.76	140	30.76	15.8333	30.76	178.333	30.76	198.333	30.76	101.667
30.78	6.97856	30.78	145	30.78	14.1667	30.78	173.333	30.78	170	30.78	83.3333
30.8	6.6335	30.8	156.667	30.8	18.3333	30.8	196.667	30.8	218.333	30.8	76.6667
30.82	6.10959	30.82	163.333	30.82	15.8333	30.82	190	30.82	213.333	30.82	65
30.84	5.73692	30.84	171.667	30.84	10.8333	30.84	165	30.84	238.333	30.84	56.6667
30.86	5.44914	30.86	151.667	30.86	15.8333	30.86	173.333	30.86	211.667	30.86	85
30.88	5.31454	30.88	163.333	30.88	20	30.88	205	30.88	226.667	30.88	75
30.9	5.59961	30.9	166.667	30.9	16.6667	30.9	168.333	30.9	258.333	30.9	68.3333
30.92	6.16687	30.92	166.667	30.92	19.1667	30.92	163.333	30.92	206.667	30.92	83.3333
30.94	6.46852	30.94	158.333	30.94	14.1667	30.94	218.333	30.94	215	30.94	60
30.96	6.58984	30.96	140	30.96	10.8333	30.96	153.333	30.96	225	30.96	45
30.98	6.99931	30.98	115	30.98	20	30.98	153.333	30.98	195	30.98	105
31	7.5211	31	135	31	19.1667	31	168.333	31	240	31	78.3333
31.02	7.60129	31.02	133.333	31.02	20	31.02	163.333	31.02	235	31.02	53.3333
31.04	6.91231	31.04	163.333	31.04	19.1667	31.04	200	31.04	220	31.04	61.6667
31.06	5.68777	31.06	138.333	31.06	14.1667	31.06	175	31.06	223.333	31.06	90
31.08	4.65254	31.08	136.667	31.08	13.3333	31.08	178.333	31.08	250	31.08	56.6667
31.1	4.19475	31.1	146.667	31.1	10.8333	31.1	168.333	31.1	215	31.1	75
31.12	4.34588	31.12	175	31.12	18.3333	31.12	203.333	31.12	235	31.12	71.6667
31.14	5.00571	31.14	150	31.14	13.3333	31.14	173.333	31.14	190	31.14	65
31.16	5.90438	31.16	146.667	31.16	15.8333	31.16	200	31.16	236.667	31.16	86.6667
31.18	6.64707	31.18	140	31.18	20.8333	31.18	165	31.18	171.667	31.18	73.3333
31.2	7.11837	31.2	185	31.2	13.3333	31.2	180	31.2	220	31.2	80
31.22	7.26945	31.22	163.333	31.22	15.8333	31.22	193.333	31.22	228.333	31.22	66.6667
31.24	6.93442	31.24	115	31.24	17.5	31.24	161.667	31.24	215	31.24	65
31.26	6.24534	31.26	138.333	31.26	16.6667	31.26	195	31.26	218.333	31.26	63.3333
31.28	5.58286	31.28	126.667	31.28	19.1667	31.28	176.667	31.28	275	31.28	53.3333
31.3	4.91983	31.3	166.667	31.3	15.8333	31.3	206.667	31.3	223.333	31.3	73.3333
31.32	4.05868	31.32	150	31.32	13.3333	31.32	203.333	31.32	220	31.32	51.6667
31.34	3.22703	31.34	148.333	31.34	10	31.34	183.333	31.34	258.333	31.34	63.3333
31.36	2.66079	31.36	160	31.36	10	31.36	178.333	31.36	245	31.36	46.6667
31.38	2.401	31.38	183.333	31.38	18.3333	31.38	150	31.38	235	31.38	83.3333
31.4	2.42752	31.4	145	31.4	15	31.4	200	31.4	243.333	31.4	90
31.42	2.71914	31.42	158.333	31.42	9.16667	31.42	205	31.42	225	31.42	66.6667
31.44	3.26034	31.44	180	31.44	13.3333	31.44	153.333	31.44	235	31.44	58.3333
31.46	3.91025	31.46	163.333	31.46	20.8333	31.46	185	31.46	245	31.46	70
31.48	4.32518	31.48	133.333	31.48	11.6667	31.48	170	31.48	238.333	31.48	66.6667
31.5	4.39296	31.5	175	31.5	15.8333	31.5	183.333	31.5	215	31.5	85
31.52	4.3849	31.52	161.667	31.52	20	31.52	166.667	31.52	226.667	31.52	85
31.54	4.68858	31.54	135	31.54	15	31.54	198.333	31.54	228.333	31.54	53.3333
31.56	5.45067	31.56	130	31.56	17.5	31.56	198.333	31.56	235	31.56	66.6667
31.58	6.50786	31.58	155	31.58	15.8333	31.58	166.667	31.58	238.333	31.58	60
31.6	7.55732	31.6	160	31.6	8.33333	31.6	183.333	31.6	225	31.6	71.6667
31.62	8.07852	31.62	128.333	31.62	12.5	31.62	171.667	31.62	255	31.62	68.3333
31.64	7.53051	31.64	158.333	31.64	17.5	31.64	163.333	31.64	230	31.64	78.3333
31.66	6.49827	31.66	173.333	31.66	15	31.66	181.667	31.66	230	31.66	75
31.68	5.90599	31.68	181.667	31.68	15	31.68	206.667	31.68	235	31.68	88.3333
31.7	5.85577	31.7	178.333	31.7	13.3333	31.7	181.667	31.7	238.333	31.7	58.3333
31.72	5.94205	31.72	160	31.72	14.1667	31.72	168.333	31.72	231.667	31.72	58.3333
31.74	6.00035	31.74	161.667	31.74	18.3333	31.74	165	31.74	228.333	31.74	76.6667
31.76	5.98675	31.76	138.333	31.76	14.1667	31.76	155	31.76	193.333	31.76	81.6667
31.78	5.80635	31.78	135	31.78	15	31.78	170	31.78	270	31.78	81.6667
31.8	5.7474	31.8	158.333	31.8	16.6667	31.8	191.667	31.8	211.667	31.8	66.6667
31.82	6.08222	31.82	133.333	31.82	20.8333	31.82	151.667	31.82	230	31.82	66.6667
31.84	6.59379	31.84	156.667	31.84	15	31.84	190	31.84	238.333	31.84	78.3333
31.86	7.01587	31.86	156.667	31.86	11.6667	31.86	176.667	31.86	233.333	31.86	60
31.88	7.181	31.88	131.667	31.88	15.8333	31.88	175	31.88	206.667	31.88	95
31.9	6.86591	31.9	138.333	31.9	18.3333	31.9	131.667	31.9	188.333	31.9	65
31.92	6.18368	31.92	136.667	31.92	10.8333	31.92	160	31.92	233.333	31.92	73.3333
31.94	5.51252	31.94	145	31.94	15.8333	31.94	205	31.94	206.667	31.94	50
31.96	4.9688	31.96	168.333	31.96	14.1667	31.96	158.333	31.96	218.333	31.96	60
31.98	4.63005	31.98	166.667	31.98	15	31.98	178.333	31.98	233.333	31.98	61.6667
32	4.52231	32	145	32	15	32	168.333	32	243.333	32	68.3333
32.02	4.45838	32.02	140	32.02	19.1667	32.02	163.333	32.02	210	32.02	60
32.04	4.36403	32.04	141.667	32.04	19.1667	32.04	176.667	32.04	233.333	32.04	38.3333
32.06	4.3582	32.06	115	32.06	16.6667	32.06	191.667	32.06	205	32.06	80
32.08	4.44477	32.08	148.333	32.08	14.1667	32.08	180	32.08	203.333	32.08	63.3333
32.1	4.5361	32.1	136.667	32.1	16.6667	32.1	161.667	32.1	210	32.1	51.6667
32.12	4.76878	32.12	143.333	32.12	13.3333	32.12	151.667	32.12	203.333	32.12	53.3333
32.14	5.54452	32.14	143.333	32.14	22.5	32.14	155	32.14	201.667	32.14	66.6667
32.16	7.06406	32.16	151.667	32.16	16.6667	32.16	176.667	32.16	223.333	32.16	83.3333
32.18	9.08443	32.18	123.333	32.18	20.8333	32.18	163.333	32.18	211.667	32.18	51.6667
32.2	10.4963	32.2	148.333	32.2	18.3333	32.2	205	32.2	205	32.2	46.6667
32.22	10.2276	32.22	115	32.22	11.6667	32.22	185	32.22	225	32.22	66.6667
32.24	8.74827	32.24	130	32.24	10.8333	32.24	193.333	32.24	221.667	32.24	65
32.26	6.95507	32.26	143.333	32.26	14.1667	32.26	163.333	32.26	215	32.26	46.6667
32.28	5.60108	32.28	148.333	32.28	20.8333	32.28	145	32.28	236.667	32.28	71.6667
32.3	5.04611	32.3	141.667	32.3	11.6667	32.3	155	32.3	230	32.3	50
32.32	5.26519	32.32	148.333	32.32	15.8333	32.32	190	32.32	218.333	32.32	65
32.34	6.01941	32.34	141.667	32.34	15	32.34	141.667	32.34	235	32.34	70
32.36	6.89855	32.36	133.333	32.36	20.8333	32.36	151.667	32.36	233.333	32.36	81.6667
32.38	7.26909	32.38	156.667	32.38	10	32.38	180	32.38	178.333	32.38	78.3333
32.4	6.73537	32.4	131.667	32.4	17.5	32.4	196.667	32.4	206.667	32.4	63.3333
32.42	5.88273	32.42	136.667	32.42	15.8333	32.42	203.333	32.42	241.667	32.42	58.3333
32.44	5.13962	32.44	198.333	32.44	21.6667	32.44	190	32.44	225	32.44	63.3333
32.46	4.47765	32.46	155	32.46	15	32.46	183.333	32.46	215	32.46	55
32.48	3.97395	32.48	148.333	32.48	16.6667	32.48	206.667	32.48	235	32.48	56.6667
32.5	3.76335	32.5	141.667	32.5	14.1667	32.5	166.667	32.5	235	32.5	70
32.52	3.68083	32.52	153.333	32.52	22.5	32.52	178.333	32.52	215	32.52	71.6667
32.54	3.496	32.54	140	32.54	15	32.54	150	32.54	201.667	32.54	63.3333
32.56	3.40017	32.56	141.667	32.56	12.5	32.56	186.667	32.56	185	32.56	65
32.58	3.60483	32.58	143.333	32.58	9.16667	32.58	208.333	32.58	256.667	32.58	78.3333
32.6	4.0877	32.6	125	32.6	16.6667	32.6	185	32.6	243.333	32.6	68.3333
32.62	4.79733	32.62	150	32.62	14.1667	32.62	155	32.62	205	32.62	70
32.64	5.5129	32.64	176.667	32.64	13.3333	32.64	191.667	32.64	188.333	32.64	70
32.66	5.57629	32.66	130	32.66	17.5	32.66	156.667	32.66	216.667	32.66	73.3333
32.68	4.96797	32.68	135	32.68	25.8333	32.68	165	32.68	195	32.68	65
32.7	4.41158	32.7	146.667	32.7	15	32.7	176.667	32.7	218.333	32.7	66.6667
32.72	4.06322	32.72	155	32.72	12.5	32.72	176.667	32.72	200	32.72	56.6667
32.74	3.57747	32.74	168.333	32.74	17.5	32.74	181.667	32.74	186.667	32.74	56.6667
32.76	2.96583	32.76	133.333	32.76	19.1667	32.76	140	32.76	198.333	32.76	55
32.78	2.53372	32.78	133.333	32.78	13.3333	32.78	170	32.78	186.667	32.78	66.6667
32.8	2.40048	32.8	143.333	32.8	17.5	32.8	140	32.8	221.667	32.8	66.6667
32.82	2.53314	32.82	115	32.82	15	32.82	180	32.82	236.667	32.82	55
32.84	2.77013	32.84	143.333	32.84	20.8333	32.84	178.333	32.84	205	32.84	48.3333
32.86	2.97004	32.86	83.3333	32.86	16.6667	32.86	166.667	32.86	226.667	32.86	73.3333
32.88	3.09789	32.88	138.333	32.88	9.16667	32.88	151.667	32.88	210	32.88	68.3333
32.9	3.16051	32.9	118.333	32.9	18.3333	32.9	173.333	32.9	271.667	32.9	61.6667
32.92	3.15047	32.92	130	32.92	16.6667	32.92	146.667	32.92	186.667	32.92	65
32.94	3.23526	32.94	146.667	32.94	22.5	32.94	155	32.94	188.333	32.94	61.6667
32.96	3.59386	32.96	141.667	32.96	16.6667	32.96	146.667	32.96	213.333	32.96	75
32.98	4.05859	32.98	136.667	32.98	14.1667	32.98	148.333	32.98	188.333	32.98	76.6667
33	4.20704	33	166.667	33	15	33	146.667	33	196.667	33	73.3333
33.02	4.05794	33.02	163.333	33.02	17.5	33.02	145	33.02	201.667	33.02	60
33.04	4.05752	33.04	158.333	33.04	13.3333	33.04	166.667	33.04	171.667	33.04	78.3333
33.06	4.4505	33.06	133.333	33.06	20.8333	33.06	156.667	33.06	193.333	33.06	60
33.08	5.17257	33.08	128.333	33.08	13.3333	33.08	161.667	33.08	210	33.08	66.6667
33.1	5.94307	33.1	165	33.1	18.3333	33.1	165	33.1	213.333	33.1	90
33.12	6.14676	33.12	133.333	33.12	21.6667	33.12	143.333	33.12	225	33.12	75
33.14	5.48685	33.14	128.333	33.14	12.5	33.14	155	33.14	228.333	33.14	66.6667
33.16	4.46167	33.16	161.667	33.16	12.5	33.16	138.333	33.16	233.333	33.16	83.3333
33.18	3.61186	33.18	151.667	33.18	12.5	33.18	178.333	33.18	171.667	33.18	85
33.2	3.19075	33.2	155	33.2	14.1667	33.2	183.333	33.2	206.667	33.2	61.6667
33.22	3.21629	33.22	128.333	33.22	13.3333	33.22	181.667	33.22	183.333	33.22	76.6667
33.24	3.56596	33.24	151.667	33.24	16.6667	33.24	171.667	33.24	213.333	33.24	71.6667
33.26	4.03058	33.26	131.667	33.26	15.8333	33.26	161.667	33.26	205	33.26	61.6667
33.28	4.317	33.28	138.333	33.28	15.8333	33.28	165	33.28	228.333	33.28	63.3333
33.3	4.16517	33.3	131.667	33.3	17.5	33.3	188.333	33.3	200	33.3	65
33.32	3.91876	33.32	141.667	33.32	15.8333	33.32	193.333	33.32	230	33.32	63.3333
33.34	3.98203	33.34	156.667	33.34	16.6667	33.34	166.667	33.34	211.667	33.34	75
33.36	4.36498	33.36	138.333	33.36	16.6667	33.36	195	33.36	226.667	33.36	66.6667
33.38	4.7469	33.38	150	33.38	18.3333	33.38	165	33.38	226.667	33.38	71.6667
33.4	5.08964	33.4	123.333	33.4	12.5	33.4	173.333	33.4	241.667	33.4	80
33.42	5.57469	33.42	116.667	33.42	20	33.42	200	33.42	215	33.42	61.6667
33.44	5.80796	33.44	123.333	33.44	16.6667	33.44	135	33.44	231.667	33.44	63.3333
33.46	5.47801	33.46	130	33.46	19.1667	33.46	156.667	33.46	216.667	33.46	63.3333
33.48	5.11392	33.48	161.667	33.48	24.1667	33.48	170	33.48	218.333	33.48	50
33.5	5.22468	33.5	171.667	33.5	17.5	33.5	165	33.5	251.667	33.5	80
33.52	5.84198	33.52	126.667	33.52	18.3333	33.52	148.333	33.52	201.667	33.52	65
33.54	6.41379	33.54	155	33.54	12.5	33.54	165	33.54	186.667	33.54	60
33.56	6.25828	33.56	148.333	33.56	18.3333	33.56	160	33.56	215	33.56	70
33.58	5.53905	33.58	126.667	33.58	18.3333	33.58	178.333	33.58	205	33.58	53.3333
33.6	4.87041	33.6	151.667	33.6	20	33.6	180	33.6	213.333	33.6	58.3333
33.62	4.6658	33.62	150	33.62	25	33.62	176.667	33.62	208.333	33.62	48.3333
33.64	5.02336	33.64	153.333	33.64	15	33.64	180	33.64	213.333	33.64	81.6667
33.66	5.8071	33.66	156.667	33.66	21.6667	33.66	178.333	33.66	208.333	33.66	65
33.68	6.45621	33.68	158.333	33.68	13.3333	33.68	191.667	33.68	228.333	33.68	81.6667
33.7	6.34971	33.7	165	33.7	24.1667	33.7	165	33.7	210	33.7	78.3333
33.72	5.58326	33.72	168.333	33.72	14.1667	33.72	151.667	33.72	201.667	33.72	75
33.74	4.74825	33.74	168.333	33.74	16.6667	33.74	183.333	33.74	243.333	33.74	70
33.76	4.34765	33.76	156.667	33.76	10.8333	33.76	150	33.76	203.333	33.76	56.6667
33.78	4.52862	33.78	133.333	33.78	17.5	33.78	170	33.78	191.667	33.78	73.3333
33.8	5.17786	33.8	175	33.8	14.1667	33.8	158.333	33.8	238.333	33.8	68.3333
33.82	6.17808	33.82	185	33.82	16.6667	33.82	170	33.82	230	33.82	66.6667
33.84	7.34329	33.84	151.667	33.84	15.8333	33.84	178.333	33.84	210	33.84	75
33.86	7.81252	33.86	160	33.86	15	33.86	145	33.86	201.667	33.86	60
33.88	7.09601	33.88	146.667	33.88	14.1667	33.88	148.333	33.88	216.667	33.88	66.6667
33.9	6.10835	33.9	141.667	33.9	19.1667	33.9	170	33.9	223.333	33.9	45
33.92	5.45015	33.92	131.667	33.92	15.8333	33.92	166.667	33.92	215	33.92	75
33.94	4.84817	33.94	128.333	33.94	14.1667	33.94	166.667	33.94	215	33.94	73.3333
33.96	4.05898	33.96	151.667	33.96	17.5	33.96	175	33.96	203.333	33.96	90
33.98	3.34058	33.98	140	33.98	16.6667	33.98	150	33.98	243.333	33.98	66.6667
34	2.93576	34	135	34	23.3333	34	198.333	34	181.667	34	76.6667
34.02	2.89488	34.02	143.333	34.02	17.5	34.02	185	34.02	188.333	34.02	51.6667
34.04	3.17112	34.04	151.667	34.04	15	34.04	193.333	34.04	221.667	34.04	80
34.06	3.56906	34.06	128.333	34.06	15.8333	34.06	145	34.06	200	34.06	65
34.08	3.71334	34.08	136.667	34.08	18.3333	34.08	145	34.08	223.333	34.08	51.6667
34.1	3.53741	34.1	150	34.1	13.3333	34.1	168.333	34.1	208.333	34.1	80
34.12	3.33411	34.12	128.333	34.12	15	34.12	165	34.12	226.667	34.12	76.6667
34.14	3.24244	34.14	160	34.14	18.3333	34.14	185	34.14	203.333	34.14	55
34.16	3.36174	34.16	146.667	34.16	16.6667	34.16	168.333	34.16	210	34.16	76.6667
34.18	3.80991	34.18	125	34.18	16.6667	34.18	138.333	34.18	205	34.18	65
34.2	4.75584	34.2	126.667	34.2	10.8333	34.2	168.333	34.2	201.667	34.2	43.3333
34.22	6.38198	34.22	135	34.22	12.5	34.22	141.667	34.22	218.333	34.22	50
34.24	8.57188	34.24	150	34.24	16.6667	34.24	138.333	34.24	213.333	34.24	65
34.26	10.316	34.26	155	34.26	22.5	34.26	143.333	34.26	216.667	34.26	60
34.28	10.221	34.28	121.667	34.28	15.8333	34.28	143.333	34.28	210	34.28	68.3333
34.3	8.69758	34.3	151.667	34.3	20.8333	34.3	210	34.3	211.667	34.3	61.6667
34.32	6.92628	34.32	163.333	34.32	15.8333	34.32	178.333	34.32	186.667	34.32	73.3333
34.34	5.63556	34.34	135	34.34	10	34.34	140	34.34	198.333	34.34	50
34.36	4.91432	34.36	166.667	34.36	20.8333	34.36	131.667	34.36	208.333	34.36	65
34.38	4.58944	34.38	138.333	34.38	19.1667	34.38	161.667	34.38	181.667	34.38	68.3333
34.4	4.65365	34.4	153.333	34.4	13.3333	34.4	173.333	34.4	196.667	34.4	58.3333
34.42	5.11526	34.42	161.667	34.42	20	34.42	158.333	34.42	196.667	34.42	51.6667
34.44	5.87991	34.44	148.333	34.44	20.8333	34.44	156.667	34.44	203.333	34.44	70
34.46	6.93599	34.46	136.667	34.46	19.1667	34.46	151.667	34.46	200	34.46	103.333
34.48	8.21776	34.48	166.667	34.48	15.8333	34.48	160	34.48	203.333	34.48	73.3333
34.5	9.00975	34.5	123.333	34.5	20.8333	34.5	175	34.5	211.667	34.5	53.3333
34.52	9.009	34.52	146.667	34.52	14.1667	34.52	163.333	34.52	235	34.52	63.3333
34.54	9.24547	34.54	128.333	34.54	13.3333	34.54	173.333	34.54	165	34.54	51.6667
34.56	10.3042	34.56	175	34.56	7.5	34.56	148.333	34.56	166.667	34.56	61.6667
34.58	11.5192	34.58	138.333	34.58	19.1667	34.58	168.333	34.58	185	34.58	68.3333
34.6	11.7226	34.6	143.333	34.6	12.5	34.6	190	34.6	195	34.6	70
34.62	11.1327	34.62	163.333	34.62	19.1667	34.62	138.333	34.62	246.667	34.62	70
34.64	10.6426	34.64	148.333	34.64	13.3333	34.64	175	34.64	163.333	34.64	65
34.66	10.504	34.66	138.333	34.66	19.1667	34.66	165	34.66	196.667	34.66	70
34.68	10.4989	34.68	150	34.68	16.6667	34.68	151.667	34.68	248.333	34.68	75
34.7	10.5661	34.7	155	34.7	8.33333	34.7	180	34.7	203.333	34.7	81.6667
34.72	11.1971	34.72	150	34.72	11.6667	34.72	141.667	34.72	203.333	34.72	56.6667
34.74	12.2077	34.74	175	34.74	12.5	34.74	156.667	34.74	211.667	34.74	78.3333
34.76	12.5417	34.76	163.333	34.76	17.5	34.76	190	34.76	245	34.76	68.3333
34.78	11.8561	34.78	140	34.78	11.6667	34.78	160	34.78	248.333	34.78	78.3333
34.8	10.9202	34.8	171.667	34.8	13.3333	34.8	163.333	34.8	205	34.8	83.3333
34.82	10.567	34.82	155	34.82	21.6667	34.82	200	34.82	233.333	34.82	91.6667
34.84	11.1529	34.84	163.333	34.84	18.3333	34.84	156.667	34.84	205	34.84	81.6667
34.86	12.3445	34.86	161.667	34.86	25.8333	34.86	173.333	34.86	208.333	34.86	60
34.88	13.2462	34.88	145	34.88	12.5	34.88	181.667	34.88	225	34.88	85
34.9	12.9991	34.9	190	34.9	10	34.9	181.667	34.9	225	34.9	80
34.92	11.7315	34.92	148.333	34.92	11.6667	34.92	190	34.92	220	34.92	76.6667
34.94	10.3982	34.94	145	34.94	17.5	34.94	208.333	34.94	223.333	34.94	65
34.96	9.66383	34.96	136.667	34.96	17.5	34.96	163.333	34.96	225	34.96	66.6667
34.98	9.71757	34.98	161.667	34.98	15.8333	34.98	176.667	34.98	206.667	34.98	70
35	10.599	35	130	35	15	35	181.667	35	223.333	35	85
35.02	11.7662	35.02	156.667	35.02	15	35.02	173.333	35.02	230	35.02	73.3333
35.04	12.8539	35.04	141.667	35.04	22.5	35.04	200	35.04	203.333	35.04	83.3333
35.06	14.2012	35.06	183.333	35.06	19.1667	35.06	190	35.06	220	35.06	86.6667
35.08	15.3258	35.08	170	35.08	9.16667	35.08	188.333	35.08	208.333	35.08	51.6667
35.1	15.7004	35.1	150	35.1	7.5	35.1	188.333	35.1	210	35.1	71.6667
35.12	15.7718	35.12	148.333	35.12	14.1667	35.12	145	35.12	211.667	35.12	68.3333
35.14	15.2243	35.14	170	35.14	16.6667	35.14	168.333	35.14	245	35.14	81.6667
35.16	13.4102	35.16	155	35.16	19.1667	35.16	170	35.16	228.333	35.16	73.3333
35.18	11.3906	35.18	126.667	35.18	13.3333	35.18	135	35.18	216.667	35.18	73.3333
35.2	9.97207	35.2	151.667	35.2	12.5	35.2	185	35.2	220	35.2	88.3333
35.22	9.00513	35.22	180	35.22	12.5	35.22	180	35.22	258.333	35.22	58.3333
35.24	8.00805	35.24	176.667	35.24	13.3333	35.24	198.333	35.24	215	35.24	73.3333
35.26	6.79657	35.26	141.667	35.26	21.6667	35.26	185	35.26	215	35.26	86.6667
35.28	5.62984	35.28	158.333	35.28	15	35.28	206.667	35.28	201.667	35.28	73.3333
35.3	4.78173	35.3	166.667	35.3	12.5	35.3	155	35.3	185	35.3	81.6667
35.32	4.27156	35.32	178.333	35.32	15.8333	35.32	186.667	35.32	198.333	35.32	76.6667
35.34	3.86327	35.34	133.333	35.34	15.8333	35.34	155	35.34	205	35.34	63.3333
35.36	3.42234	35.36	165	35.36	16.6667	35.36	171.667	35.36	223.333	35.36	76.6667
35.38	3.11088	35.38	165	35.38	19.1667	35.38	188.333	35.38	210	35.38	85
35.4	3.04726	35.4	155	35.4	17.5	35.4	163.333	35.4	266.667	35.4	85
35.42	3.22408	35.42	160	35.42	13.3333	35.42	163.333	35.42	205	35.42	53.3333
35.44	3.63524	35.44	171.667	35.44	18.3333	35.44	190	35.44	216.667	35.44	88.3333
35.46	4.26296	35.46	170	35.46	13.3333	35.46	185	35.46	198.333	35.46	65
35.48	4.96956	35.48	176.667	35.48	18.3333	35.48	155	35.48	231.667	35.48	81.6667
35.5	5.37908	35.5	158.333	35.5	11.6667	35.5	166.667	35.5	225	35.5	80
35.52	5.24589	35.52	165	35.52	16.6667	35.52	185	35.52	203.333	35.52	80
35.54	4.91915	35.54	160	35.54	18.3333	35.54	196.667	35.54	228.333	35.54	71.6667
35.56	4.70069	35.56	163.333	35.56	13.3333	35.56	200	35.56	208.333	35.56	70
35.58	4.7	35.58	156.667	35.58	16.6667	35.58	188.333	35.58	240	35.58	70
35.6	5.14238	35.6	171.667	35.6	15	35.6	171.667	35.6	196.667	35.6	78.3333
35.62	5.99311	35.62	173.333	35.62	9.16667	35.62	181.667	35.62	226.667	35.62	75
35.64	6.83028	35.64	156.667	35.64	14.1667	35.64	173.333	35.64	196.667	35.64	76.6667
35.66	7.01455	35.66	165	35.66	20.8333	35.66	145	35.66	215	35.66	88.3333
35.68	6.31964	35.68	153.333	35.68	12.5	35.68	150	35.68	205	35.68	80
35.7	5.40369	35.7	148.333	35.7	17.5	35.7	178.333	35.7	160	35.7	75
35.72	4.88792	35.72	158.333	35.72	16.6667	35.72	180	35.72	218.333	35.72	80
35.74	4.94564	35.74	131.667	35.74	16.6667	35.74	168.333	35.74	226.667	35.74	73.3333
35.76	5.57748	35.76	133.333	35.76	12.5	35.76	161.667	35.76	236.667	35.76	75
35.78	6.50157	35.78	160	35.78	12.5	35.78	175	35.78	241.667	35.78	83.3333
35.8	7.34072	35.8	175	35.8	21.6667	35.8	165	35.8	243.333	35.8	86.6667
35.82	7.96827	35.82	153.333	35.82	19.1667	35.82	198.333	35.82	200	35.82	70
35.84	8.12018	35.84	133.333	35.84	13.3333	35.84	173.333	35.84	235	35.84	88.3333
35.86	7.7259	35.86	165	35.86	15.8333	35.86	195	35.86	211.667	35.86	76.6667
35.88	7.49794	35.88	146.667	35.88	9.16667	35.88	171.667	35.88	216.667	35.88	73.3333
35.9	7.73578	35.9	176.667	35.9	14.1667	35.9	166.667	35.9	198.333	35.9	66.6667
35.92	7.89705	35.92	155	35.92	7.5	35.92	210	35.92	215	35.92	93.3333
35.94	7.6817	35.94	198.333	35.94	15	35.94	203.333	35.94	245	35.94	66.6667
35.96	7.22703	35.96	170	35.96	19.1667	35.96	143.333	35.96	186.667	35.96	78.3333
35.98	6.79138	35.98	181.667	35.98	11.6667	35.98	193.333	35.98	233.333	35.98	73.3333
36	6.68023	36	158.333	36	12.5	36	161.667	36	245	36	73.3333
36.02	7.20768	36.02	165	36.02	15	36.02	180	36.02	201.667	36.02	86.6667
36.04	8.31424	36.04	116.667	36.04	15	36.04	165	36.04	241.667	36.04	85
36.06	9.13704	36.06	140	36.06	14.1667	36.06	205	36.06	225	36.06	81.6667
36.08	8.95616	36.08	161.667	36.08	15.8333	36.08	196.667	36.08	208.333	36.08	86.6667
36.1	8.28842	36.1	168.333	36.1	10.8333	36.1	210	36.1	221.667	36.1	78.3333
36.12	7.66404	36.12	156.667	36.12	18.3333	36.12	183.333	36.12	236.667	36.12	63.3333
36.14	7.02507	36.14	146.667	36.14	15.8333	36.14	160	36.14	201.667	36.14	68.3333
36.16	6.51369	36.16	166.667	36.16	20.8333	36.16	185	36.16	205	36.16	73.3333
36.18	6.45581	36.18	163.333	36.18	17.5	36.18	178.333	36.18	208.333	36.18	66.6667
36.2	6.71902	36.2	198.333	36.2	23.3333	36.2	186.667	36.2	241.667	36.2	83.3333
36.22	6.68267	36.22	193.333	36.22	8.33333	36.22	185	36.22	226.667	36.22	73.3333
36.24	6.33815	36.24	148.333	36.24	10.8333	36.24	171.667	36.24	225	36.24	90
36.26	6.2804	36.26	116.667	36.26	18.3333	36.26	195	36.26	213.333	36.26	76.6667
36.28	6.80922	36.28	168.333	36.28	16.6667	36.28	153.333	36.28	251.667	36.28	80
36.3	7.71389	36.3	131.667	36.3	16.6667	36.3	200	36.3	240	36.3	75
36.32	8.25514	36.32	186.667	36.32	21.6667	36.32	163.333	36.32	238.333	36.32	68.3333
36.34	8.20533	36.34	155	36.34	8.33333	36.34	153.333	36.34	246.667	36.34	90
36.36	7.86278	36.36	151.667	36.36	14.1667	36.36	198.333	36.36	211.667	36.36	70
36.38	7.4315	36.38	176.667	36.38	15.8333	36.38	195	36.38	191.667	36.38	85
36.4	7.02275	36.4	160	36.4	15	36.4	178.333	36.4	253.333	36.4	80
36.42	6.44514	36.42	155	36.42	4.16667	36.42	206.667	36.42	236.667	36.42	85
36.44	5.58098	36.44	178.333	36.44	14.1667	36.44	215	36.44	213.333	36.44	80
36.46	4.72514	36.46	133.333	36.46	15	36.46	196.667	36.46	251.667	36.46	66.6667
36.48	4.24254	36.48	173.333	36.48	15	36.48	181.667	36.48	260	36.48	81.6667
36.5	4.16775	36.5	173.333	36.5	18.3333	36.5	170	36.5	215	36.5	85
36.52	4.23249	36.52	191.667	36.52	10.8333	36.52	145	36.52	226.667	36.52	41.6667
36.54	4.21538	36.54	148.333	36.54	15	36.54	190	36.54	235	36.54	95
36.56	4.30215	36.56	198.333	36.56	15	36.56	188.333	36.56	226.667	36.56	73.3333
36.58	4.70397	36.58	161.667	36.58	15	36.58	176.667	36.58	201.667	36.58	75
36.6	5.31716	36.6	155	36.6	9.16667	36.6	183.333	36.6	253.333	36.6	75
36.62	5.76097	36.62	155	36.62	20.8333	36.62	206.667	36.62	236.667	36.62	61.6667
36.64	5.99124	36.64	166.667	36.64	11.6667	36.64	203.333	36.64	238.333	36.64	78.3333
36.66	6.58714	36.66	196.667	36.66	15	36.66	205	36.66	220	36.66	70
36.68	7.76443	36.68	183.333	36.68	10	36.68	201.667	36.68	230	36.68	76.6667
36.7	9.20249	36.7	126.667	36.7	12.5	36.7	178.333	36.7	248.333	36.7	66.6667
36.72	10.6755	36.72	186.667	36.72	14.1667	36.72	186.667	36.72	281.667	36.72	61.6667
36.74	11.8158	36.74	153.333	36.74	15.8333	36.74	220	36.74	243.333	36.74	76.6667
36.76	11.6459	36.76	113.333	36.76	12.5	36.76	161.667	36.76	173.333	36.76	85
36.78	10.6034	36.78	151.667	36.78	14.1667	36.78	196.667	36.78	238.333	36.78	76.6667
36.8	9.88642	36.8	176.667	36.8	14.1667	36.8	198.333	36.8	206.667	36.8	88.3333
36.82	10.0312	36.82	140	36.82	15.8333	36.82	191.667	36.82	210	36.82	80
36.84	11.192	36.84	186.667	36.84	15.8333	36.84	176.667	36.84	215	36.84	98.3333
36.86	12.6984	36.86	150	36.86	14.1667	36.86	201.667	36.86	231.667	36.86	93.3333
36.88	13.4834	36.88	180	36.88	12.5	36.88	161.667	36.88	251.667	36.88	93.3333
36.9	13.2664	36.9	203.333	36.9	15.8333	36.9	188.333	36.9	230	36.9	68.3333
36.92	12.9993	36.92	145	36.92	19.1667	36.92	161.667	36.92	245	36.92	91.6667
36.94	13.6717	36.94	180	36.94	16.6667	36.94	158.333	36.94	270	36.94	73.3333
36.96	15.3604	36.96	176.667	36.96	15	36.96	210	36.96	241.667	36.96	75
36.98	17.1187	36.98	203.333	36.98	18.3333	36.98	185	36.98	218.333	36.98	85
37	17.6446	37	185	37	15	37	193.333	37	263.333	37	85
37.02	16.5788	37.02	188.333	37.02	21.6667	37.02	173.333	37.02	230	37.02	83.3333
37.04	15.6853	37.04	193.333	37.04	14.1667	37.04	153.333	37.04	263.333	37.04	65
37.06	16.5521	37.06	176.667	37.06	19.1667	37.06	180	37.06	240	37.06	90
37.08	18.9329	37.08	130	37.08	20.8333	37.08	175	37.08	251.667	37.08	98.3333
37.1	20.7685	37.1	176.667	37.1	16.6667	37.1	191.667	37.1	238.333	37.1	80
37.12	20.3256	37.12	173.333	37.12	13.3333	37.12	191.667	37.12	248.333	37.12	80
37.14	18.3522	37.14	203.333	37.14	15.8333	37.14	190	37.14	228.333	37.14	73.3333
37.16	15.9831	37.16	166.667	37.16	17.5	37.16	215	37.16	235	37.16	63.3333
37.18	13.7362	37.18	196.667	37.18	20.8333	37.18	181.667	37.18	211.667	37.18	78.3333
37.2	12.1417	37.2	193.333	37.2	17.5	37.2	171.667	37.2	216.667	37.2	80
37.22	11.2652	37.22	175	37.22	13.3333	37.22	191.667	37.22	210	37.22	91.6667
37.24	10.2619	37.24	181.667	37.24	12.5	37.24	203.333	37.24	225	37.24	80
37.26	8.66227	37.26	176.667	37.26	14.1667	37.26	200	37.26	255	37.26	110
37.28	6.99527	37.28	170	37.28	13.3333	37.28	208.333	37.28	243.333	37.28	106.667
37.3	5.72508	37.3	150	37.3	10.8333	37.3	200	37.3	226.667	37.3	95
37.32	4.91007	37.32	176.667	37.32	10.8333	37.32	205	37.32	240	37.32	91.6667
37.34	4.53162	37.34	175	37.34	9.16667	37.34	181.667	37.34	245	37.34	88.3333
37.36	4.58387	37.36	185	37.36	12.5	37.36	153.333	37.36	210	37.36	66.6667
37.38	5.04292	37.38	166.667	37.38	12.5	37.38	215	37.38	228.333	37.38	110
37.4	5.66846	37.4	168.333	37.4	19.1667	37.4	181.667	37.4	243.333	37.4	80
37.42	5.94095	37.42	166.667	37.42	17.5	37.42	206.667	37.42	241.667	37.42	85
37.44	5.77957	37.44	183.333	37.44	17.5	37.44	181.667	37.44	215	37.44	76.6667
37.46	5.75721	37.46	198.333	37.46	8.33333	37.46	196.667	37.46	215	37.46	80
37.48	6.38392	37.48	165	37.48	16.6667	37.48	181.667	37.48	221.667	37.48	73.3333
37.5	7.83018	37.5	148.333	37.5	20	37.5	178.333	37.5	246.667	37.5	78.3333
37.52	9.73502	37.52	151.667	37.52	14.1667	37.52	186.667	37.52	281.667	37.52	85
37.54	10.9617	37.54	155	37.54	15.8333	37.54	186.667	37.54	220	37.54	76.6667
37.56	10.476	37.56	171.667	37.56	16.6667	37.56	213.333	37.56	216.667	37.56	61.6667
37.58	8.67869	37.58	210	37.58	15	37.58	185	37.58	226.667	37.58	88.3333
37.6	6.66317	37.6	156.667	37.6	16.6667	37.6	170	37.6	218.333	37.6	73.3333
37.62	5.19755	37.62	191.667	37.62	15	37.62	158.333	37.62	236.667	37.62	83.3333
37.64	4.33569	37.64	178.333	37.64	13.3333	37.64	200	37.64	213.333	37.64	83.3333
37.66	3.83779	37.66	136.667	37.66	15	37.66	205	37.66	221.667	37.66	81.6667
37.68	3.58223	37.68	143.333	37.68	8.33333	37.68	163.333	37.68	248.333	37.68	91.6667
37.7	3.61819	37.7	221.667	37.7	9.16667	37.7	176.667	37.7	238.333	37.7	105
37.72	4.01227	37.72	168.333	37.72	9.16667	37.72	193.333	37.72	231.667	37.72	108.333
37.74	4.87099	37.74	180	37.74	11.6667	37.74	193.333	37.74	251.667	37.74	71.6667
37.76	6.30018	37.76	190	37.76	11.6667	37.76	221.667	37.76	210	37.76	78.3333
37.78	8.13239	37.78	193.333	37.78	21.6667	37.78	178.333	37.78	233.333	37.78	61.6667
37.8	9.52185	37.8	128.333	37.8	13.3333	37.8	211.667	37.8	211.667	37.8	81.6667
37.82	9.58592	37.82	181.667	37.82	10.8333	37.82	188.333	37.82	250	37.82	110
37.84	9.12313	37.84	148.333	37.84	14.1667	37.84	191.667	37.84	208.333	37.84	90
37.86	9.40627	37.86	166.667	37.86	10.8333	37.86	180	37.86	263.333	37.86	85
37.88	10.6931	37.88	158.333	37.88	11.6667	37.88	201.667	37.88	251.667	37.88	80
37.9	12.3439	37.9	181.667	37.9	16.6667	37.9	141.667	37.9	236.667	37.9	81.6667
37.92	13.6169	37.92	186.667	37.92	16.6667	37.92	181.667	37.92	216.667	37.92	95
37.94	13.6681	37.94	171.667	37.94	21.6667	37.94	220	37.94	258.333	37.94	111.667
37.96	12.5017	37.96	191.667	37.96	15	37.96	181.667	37.96	233.333	37.96	75
37.98	11.4951	37.98	195	37.98	11.6667	37.98	213.333	37.98	243.333	37.98	95
38	11.2651	38	146.667	38	15.8333	38	151.667	38	216.667	38	93.3333
38.02	11.7185	38.02	168.333	38.02	16.6667	38.02	200	38.02	241.667	38.02	91.6667
38.04	12.7131	38.04	191.667	38.04	13.3333	38.04	200	38.04	266.667	38.04	71.6667
38.06	13.738	38.06	160	38.06	12.5	38.06	178.333	38.06	238.333	38.06	110
38.08	14.1255	38.08	170	38.08	18.3333	38.08	208.333	38.08	246.667	38.08	75
38.1	14.4207	38.1	170	38.1	13.3333	38.1	143.333	38.1	256.667	38.1	70
38.12	14.8535	38.12	190	38.12	12.5	38.12	241.667	38.12	216.667	38.12	93.3333
38.14	15.2778	38.14	151.667	38.14	13.3333	38.14	153.333	38.14	241.667	38.14	96.6667
38.16	15.7443	38.16	188.333	38.16	14.1667	38.16	181.667	38.16	285	38.16	86.6667
38.18	15.0226	38.18	163.333	38.18	16.6667	38.18	183.333	38.18	251.667	38.18	76.6667
38.2	12.943	38.2	203.333	38.2	13.3333	38.2	188.333	38.2	215	38.2	88.3333
38.22	11.1663	38.22	161.667	38.22	15.8333	38.22	216.667	38.22	250	38.22	100
38.24	10.2735	38.24	200	38.24	14.1667	38.24	198.333	38.24	250	38.24	91.6667
38.26	9.57245	38.26	223.333	38.26	16.6667	38.26	196.667	38.26	255	38.26	85
38.28	8.71095	38.28	183.333	38.28	10	38.28	181.667	38.28	240	38.28	108.333
38.3	8.33187	38.3	173.333	38.3	12.5	38.3	178.333	38.3	258.333	38.3	118.333
38.32	8.78917	38.32	173.333	38.32	15.8333	38.32	221.667	38.32	221.667	38.32	73.3333
38.34	9.77246	38.34	215	38.34	17.5	38.34	171.667	38.34	260	38.34	73.3333
38.36	10.4334	38.36	165	38.36	13.3333	38.36	196.667	38.36	260	38.36	78.3333
38.38	10.1821	38.38	181.667	38.38	11.6667	38.38	200	38.38	235	38.38	90
38.4	9.61522	38.4	201.667	38.4	20.8333	38.4	176.667	38.4	248.333	38.4	98.3333
38.42	9.69235	38.42	196.667	38.42	11.6667	38.42	198.333	38.42	236.667	38.42	123.333
38.44	10.4657	38.44	201.667	38.44	11.6667	38.44	200	38.44	260	38.44	83.3333
38.46	11.3329	38.46	173.333	38.46	18.3333	38.46	185	38.46	238.333	38.46	88.3333
38.48	12.1886	38.48	178.333	38.48	18.3333	38.48	215	38.48	235	38.48	75
38.5	13.9441	38.5	215	38.5	16.6667	38.5	240	38.5	240	38.5	81.6667
38.52	17.0364	38.52	195	38.52	11.6667	38.52	188.333	38.52	236.667	38.52	106.667
38.54	20.6451	38.54	220	38.54	17.5	38.54	180	38.54	230	38.54	65
38.56	22.8094	38.56	181.667	38.56	11.6667	38.56	200	38.56	255	38.56	95
38.58	22.8009	38.58	183.333	38.58	12.5	38.58	163.333	38.58	230	38.58	96.6667
38.6	20.986	38.6	163.333	38.6	5	38.6	178.333	38.6	233.333	38.6	58.3333
38.62	17.5599	38.62	200	38.62	13.3333	38.62	193.333	38.62	250	38.62	83.3333
38.64	13.9274	38.64	191.667	38.64	13.3333	38.64	188.333	38.64	245	38.64	75
38.66	11.6124	38.66	223.333	38.66	20	38.66	215	38.66	258.333	38.66	96.6667
38.68	10.6893	38.68	161.667	38.68	16.6667	38.68	193.333	38.68	213.333	38.68	91.6667
38.7	10.2332	38.7	196.667	38.7	15.8333	38.7	200	38.7	236.667	38.7	101.667
38.72	9.3739	38.72	210	38.72	13.3333	38.72	205	38.72	221.667	38.72	70
38.74	8.40617	38.74	205	38.74	16.6667	38.74	181.667	38.74	246.667	38.74	76.6667
38.76	7.79168	38.76	171.667	38.76	18.3333	38.76	185	38.76	248.333	38.76	91.6667
38.78	7.68936	38.78	191.667	38.78	14.1667	38.78	208.333	38.78	273.333	38.78	88.3333
38.8	8.39727	38.8	191.667	38.8	20	38.8	175	38.8	241.667	38.8	95
38.82	10.2419	38.82	186.667	38.82	10.8333	38.82	193.333	38.82	216.667	38.82	85
38.84	13.1912	38.84	206.667	38.84	15.8333	38.84	220	38.84	230	38.84	116.667
38.86	16.1836	38.86	200	38.86	6.66667	38.86	190	38.86	240	38.86	100
38.88	17.2354	38.88	170	38.88	9.16667	38.88	201.667	38.88	265	38.88	88.3333
38.9	15.6874	38.9	191.667	38.9	10.8333	38.9	173.333	38.9	265	38.9	65
38.92	13.1023	38.92	166.667	38.92	18.3333	38.92	201.667	38.92	206.667	38.92	90
38.94	11.4179	38.94	196.667	38.94	13.3333	38.94	195	38.94	236.667	38.94	90
38.96	11.4166	38.96	136.667	38.96	15	38.96	215	38.96	216.667	38.96	86.6667
38.98	13.2884	38.98	198.333	38.98	15	38.98	225	38.98	210	38.98	110
39	16.8837	39	171.667	39	17.5	39	218.333	39	238.333	39	111.667
39.02	20.8924	39.02	185	39.02	13.3333	39.02	213.333	39.02	255	39.02	88.3333
39.04	22.6012	39.04	176.667	39.04	10.8333	39.04	210	39.04	228.333	39.04	83.3333
39.06	21.6361	39.06	215	39.06	15.8333	39.06	211.667	39.06	218.333	39.06	76.6667
39.08	20.5926	39.08	195	39.08	11.6667	39.08	188.333	39.08	250	39.08	100
39.1	20.6769	39.1	178.333	39.1	17.5	39.1	228.333	39.1	241.667	39.1	103.333
39.12	20.9248	39.12	175	39.12	12.5	39.12	201.667	39.12	266.667	39.12	90
39.14	20.5194	39.14	200	39.14	19.1667	39.14	203.333	39.14	235	39.14	95
39.16	19.3573	39.16	175	39.16	20.8333	39.16	181.667	39.16	231.667	39.16	88.3333
39.18	17.8489	39.18	195	39.18	22.5	39.18	206.667	39.18	288.333	39.18	88.3333
39.2	16.3995	39.2	218.333	39.2	10	39.2	211.667	39.2	256.667	39.2	73.3333
39.22	14.7364	39.22	191.667	39.22	15.8333	39.22	181.667	39.22	245	39.22	85
39.24	13.6644	39.24	206.667	39.24	15	39.24	173.333	39.24	261.667	39.24	100
39.26	14.138	39.26	190	39.26	16.6667	39.26	206.667	39.26	233.333	39.26	85
39.28	16.1442	39.28	180	39.28	19.1667	39.28	178.333	39.28	238.333	39.28	91.6667
39.3	18.4054	39.3	185	39.3	17.5	39.3	190	39.3	261.667	39.3	105
39.32	19.615	39.32	145	39.32	20.8333	39.32	218.333	39.32	235	39.32	111.667
39.34	19.9288	39.34	193.333	39.34	25.8333	39.34	215	39.34	271.667	39.34	85
39.36	19.0787	39.36	191.667	39.36	13.3333	39.36	200	39.36	241.667	39.36	126.667
39.38	16.6776	39.38	193.333	39.38	14.1667	39.38	211.667	39.38	280	39.38	96.6667
39.4	13.8456	39.4	186.667	39.4	13.3333	39.4	225	39.4	270	39.4	103.333
39.42	11.9561	39.42	190	39.42	15.8333	39.42	178.333	39.42	228.333	39.42	96.6667
39.44	11.3529	39.44	195	39.44	12.5	39.44	188.333	39.44	280	39.44	100
39.46	11.713	39.46	188.333	39.46	9.16667	39.46	186.667	39.46	253.333	39.46	81.6667
39.48	12.813	39.48	211.667	39.48	14.1667	39.48	196.667	39.48	236.667	39.48	75
39.5	14.231	39.5	200	39.5	14.1667	39.5	191.667	39.5	261.667	39.5	90
39.52	15.1321	39.52	170	39.52	21.6667	39.52	183.333	39.52	241.667	39.52	91.6667
39.54	14.4876	39.54	195	39.54	10	39.54	205	39.54	241.667	39.54	71.6667
39.56	12.1625	39.56	180	39.56	13.3333	39.56	195	39.56	240	39.56	115
39.58	9.47615	39.58	195	39.58	13.3333	39.58	205	39.58	248.333	39.58	85
39.6	7.42718	39.6	188.333	39.6	16.6667	39.6	203.333	39.6	273.333	39.6	108.333
39.62	6.17025	39.62	165	39.62	15.8333	39.62	193.333	39.62	228.333	39.62	108.333
39.64	5.46409	39.64	193.333	39.64	16.6667	39.64	178.333	39.64	206.667	39.64	85
39.66	5.17658	39.66	178.333	39.66	16.6667	39.66	218.333	39.66	225	39.66	83.3333
39.68	5.34752	39.68	190	39.68	16.6667	39.68	183.333	39.68	235	39.68	83.3333
39.7	6.04599	39.7	191.667	39.7	10.8333	39.7	195	39.7	253.333	39.7	90
39.72	7.19955	39.72	161.667	39.72	18.3333	39.72	175	39.72	203.333	39.72	86.6667
39.74	8.34782	39.74	195	39.74	15	39.74	228.333	39.74	276.667	39.74	98.3333
39.76	9.14591	39.76	190	39.76	13.3333	39.76	201.667	39.76	275	39.76	106.667
39.78	10.0411	39.78	201.667	39.78	16.6667	39.78	223.333	39.78	241.667	39.78	63.3333
39.8	11.1301	39.8	200	39.8	22.5	39.8	176.667	39.8	231.667	39.8	81.6667
39.82	12.4209	39.82	176.667	39.82	18.3333	39.82	180	39.82	250	39.82	83.3333
39.84	14.2379	39.84	140	39.84	18.3333	39.84	215	39.84	265	39.84	96.6667
39.86	15.6132	39.86	181.667	39.86	17.5	39.86	151.667	39.86	253.333	39.86	91.6667
39.88	15.0485	39.88	166.667	39.88	21.6667	39.88	170	39.88	193.333	39.88	58.3333
39.9	13.1123	39.9	200	39.9	11.6667	39.9	166.667	39.9	233.333	39.9	111.667
39.92	11.3887	39.92	160	39.92	15.8333	39.92	190	39.92	233.333	39.92	96.6667
39.94	10.8596	39.94	193.333	39.94	9.16667	39.94	160	39.94	230	39.94	88.3333
39.96	11.5199	39.96	180	39.96	13.3333	39.96	200	39.96	266.667	39.96	85
39.98	12.3694	39.98	180	39.98	12.5	39.98	191.667	39.98	255	39.98	90
40	12.4357	40	170	40	14.1667	40	180	40	238.333	40	81.6667
40.02	11.8678	40.02	191.667	40.02	18.3333	40.02	183.333	40.02	253.333	40.02	111.667
40.04	10.975	40.04	156.667	40.04	11.6667	40.04	161.667	40.04	245	40.04	90
40.06	10.5355	40.06	163.333	40.06	8.33333	40.06	213.333	40.06	243.333	40.06	81.6667
40.08	11.1481	40.08	165	40.08	13.3333	40.08	190	40.08	241.667	40.08	68.3333
40.1	12.4783	40.1	151.667	40.1	13.3333	40.1	198.333	40.1	231.667	40.1	106.667
40.12	13.5693	40.12	145	40.12	17.5	40.12	213.333	40.12	236.667	40.12	83.3333
40.14	13.6596	40.14	168.333	40.14	10	40.14	180	40.14	263.333	40.14	80
40.16	12.831	40.16	171.667	40.16	14.1667	40.16	186.667	40.16	240	40.16	78.3333
40.18	12.0975	40.18	158.333	40.18	10	40.18	175	40.18	243.333	40.18	86.6667
40.2	12.5438	40.2	190	40.2	16.6667	40.2	191.667	40.2	216.667	40.2	85
40.22	14.2267	40.22	183.333	40.22	7.5	40.22	183.333	40.22	213.333	40.22	96.6667
40.24	15.8886	40.24	158.333	40.24	12.5	40.24	231.667	40.24	258.333	40.24	78.3333
40.26	15.8558	40.26	171.667	40.26	7.5	40.26	181.667	40.26	220	40.26	83.3333
40.28	14.6644	40.28	191.667	40.28	15.8333	40.28	210	40.28	235	40.28	81.6667
40.3	13.9894	40.3	176.667	40.3	15.8333	40.3	201.667	40.3	260	40.3	88.3333
40.32	13.9442	40.32	183.333	40.32	15.8333	40.32	168.333	40.32	210	40.32	95
40.34	13.7801	40.34	161.667	40.34	15.8333	40.34	173.333	40.34	228.333	40.34	93.3333
40.36	13.8455	40.36	196.667	40.36	8.33333	40.36	193.333	40.36	226.667	40.36	85
40.38	14.4364	40.38	165	40.38	13.3333	40.38	200	40.38	228.333	40.38	98.3333
40.4	14.8113	40.4	176.667	40.4	14.1667	40.4	190	40.4	228.333	40.4	78.3333
40.42	14.311	40.42	181.667	40.42	10	40.42	173.333	40.42	246.667	40.42	66.6667
40.44	12.4861	40.44	196.667	40.44	6.66667	40.44	170	40.44	238.333	40.44	110
40.46	9.77812	40.46	176.667	40.46	17.5	40.46	166.667	40.46	238.333	40.46	81.6667
40.48	7.44129	40.48	216.667	40.48	14.1667	40.48	168.333	40.48	248.333	40.48	98.3333
40.5	5.97391	40.5	208.333	40.5	15.8333	40.5	198.333	40.5	233.333	40.5	100
40.52	5.34147	40.52	178.333	40.52	13.3333	40.52	158.333	40.52	201.667	40.52	91.6667
40.54	5.40623	40.54	158.333	40.54	11.6667	40.54	201.667	40.54	213.333	40.54	78.3333
40.56	6.00022	40.56	168.333	40.56	10	40.56	226.667	40.56	216.667	40.56	86.6667
40.58	6.77245	40.58	170	40.58	11.6667	40.58	165	40.58	201.667	40.58	100
40.6	7.08581	40.6	148.333	40.6	23.3333	40.6	198.333	40.6	233.333	40.6	100
40.62	6.76117	40.62	173.333	40.62	10.8333	40.62	201.667	40.62	255	40.62	95
40.64	6.43758	40.64	175	40.64	11.6667	40.64	188.333	40.64	210	40.64	103.333
40.66	6.64389	40.66	183.333	40.66	9.16667	40.66	193.333	40.66	215	40.66	80
40.68	7.57354	40.68	150	40.68	14.1667	40.68	201.667	40.68	220	40.68	90
40.7	9.26247	40.7	163.333	40.7	11.6667	40.7	198.333	40.7	246.667	40.7	75
40.72	11.6674	40.72	173.333	40.72	12.5	40.72	206.667	40.72	203.333	40.72	93.3333
40.74	14.3084	40.74	183.333	40.74	16.6667	40.74	166.667	40.74	246.667	40.74	81.6667
40.76	16.0587	40.76	153.333	40.76	15	40.76	198.333	40.76	231.667	40.76	85
40.78	17.139	40.78	160	40.78	17.5	40.78	193.333	40.78	220	40.78	100
40.8	18.2478	40.8	181.667	40.8	9.16667	40.8	193.333	40.8	238.333	40.8	80
40.82	18.6987	40.82	143.333	40.82	17.5	40.82	176.667	40.82	228.333	40.82	83.3333
40.84	17.9627	40.84	140	40.84	15.8333	40.84	163.333	40.84	218.333	40.84	68.3333
40.86	15.6014	40.86	150	40.86	10	40.86	186.667	40.86	203.333	40.86	71.6667
40.88	12.7203	40.88	176.667	40.88	15.8333	40.88	198.333	40.88	220	40.88	71.6667
40.9	10.7723	40.9	158.333	40.9	16.6667	40.9	165	40.9	248.333	40.9	71.6667
40.92	9.94905	40.92	178.333	40.92	5.83333	40.92	218.333	40.92	230	40.92	90
40.94	9.65322	40.94	155	40.94	19.1667	40.94	178.333	40.94	205	40.94	85
40.96	9.21184	40.96	145	40.96	20.8333	40.96	163.333	40.96	235	40.96	85
40.98	8.63013	40.98	185	40.98	14.1667	40.98	175	40.98	228.333	40.98	80
41	8.3518	41	155	41	14.1667	41	190	41	221.667	41	76.6667
41.02	8.62501	41.02	168.333	41.02	8.33333	41.02	180	41.02	243.333	41.02	80
41.04	9.1692	41.04	158.333	41.04	10.8333	41.04	186.667	41.04	228.333	41.04	88.3333
41.06	9.19021	41.06	155	41.06	10.8333	41.06	180	41.06	235	41.06	80
41.08	8.52922	41.08	143.333	41.08	5	41.08	215	41.08	215	41.08	70
41.1	7.76441	41.1	168.333	41.1	14.1667	41.1	166.667	41.1	220	41.1	88.3333
41.12	7.37983	41.12	173.333	41.12	16.6667	41.12	195	41.12	225	41.12	95
41.14	7.46992	41.14	126.667	41.14	10	41.14	180	41.14	240	41.14	80
41.16	7.92431	41.16	156.667	41.16	13.3333	41.16	173.333	41.16	213.333	41.16	100
41.18	8.59272	41.18	173.333	41.18	16.6667	41.18	166.667	41.18	238.333	41.18	91.6667
41.2	9.36474	41.2	178.333	41.2	17.5	41.2	163.333	41.2	201.667	41.2	93.3333
41.22	10.2655	41.22	176.667	41.22	15	41.22	205	41.22	216.667	41.22	100
41.24	10.5452	41.24	180	41.24	18.3333	41.24	163.333	41.24	203.333	41.24	78.3333
41.26	9.85685	41.26	166.667	41.26	14.1667	41.26	175	41.26	246.667	41.26	96.6667
41.28	9.18835	41.28	160	41.28	18.3333	41.28	170	41.28	240	41.28	73.3333
41.3	9.1168	41.3	153.333	41.3	10	41.3	160	41.3	260	41.3	75
41.32	9.52674	41.32	156.667	41.32	10.8333	41.32	210	41.32	248.333	41.32	78.3333
41.34	9.86408	41.34	173.333	41.34	15.8333	41.34	171.667	41.34	235	41.34	81.6667
41.36	10.0158	41.36	158.333	41.36	9.16667	41.36	203.333	41.36	218.333	41.36	106.667
41.38	10.4223	41.38	193.333	41.38	8.33333	41.38	201.667	41.38	235	41.38	88.3333
41.4	11.3418	41.4	151.667	41.4	15.8333	41.4	186.667	41.4	231.667	41.4	71.6667
41.42	12.5849	41.42	186.667	41.42	11.6667	41.42	193.333	41.42	226.667	41.42	90
41.44	14.1979	41.44	143.333	41.44	14.1667	41.44	195	41.44	255	41.44	78.3333
41.46	15.8319	41.46	180	41.46	13.3333	41.46	183.333	41.46	283.333	41.46	81.6667
41.48	16.6972	41.48	165	41.48	15	41.48	188.333	41.48	196.667	41.48	105
41.5	16.471	41.5	230	41.5	11.6667	41.5	168.333	41.5	218.333	41.5	81.6667
41.52	15.2324	41.52	173.333	41.52	9.16667	41.52	201.667	41.52	230	41.52	65
41.54	13.6377	41.54	150	41.54	9.16667	41.54	215	41.54	220	41.54	73.3333
41.56	12.8212	41.56	160	41.56	11.6667	41.56	181.667	41.56	211.667	41.56	83.3333
41.58	13.305	41.58	160	41.58	12.5	41.58	213.333	41.58	221.667	41.58	90
41.6	14.5306	41.6	181.667	41.6	15.8333	41.6	163.333	41.6	193.333	41.6	65
41.62	15.1865	41.62	168.333	41.62	6.66667	41.62	181.667	41.62	256.667	41.62	91.6667
41.64	14.2735	41.64	173.333	41.64	10	41.64	180	41.64	235	41.64	91.6667
41.66	12.1192	41.66	155	41.66	7.5	41.66	176.667	41.66	236.667	41.66	86.6667
41.68	10.2418	41.68	180	41.68	10.8333	41.68	170	41.68	183.333	41.68	65
41.7	9.3719	41.7	146.667	41.7	10	41.7	205	41.7	198.333	41.7	88.3333
41.72	9.13301	41.72	173.333	41.72	17.5	41.72	176.667	41.72	205	41.72	118.333
41.74	9.11216	41.74	185	41.74	15.8333	41.74	200	41.74	228.333	41.74	55
41.76	9.79784	41.76	181.667	41.76	13.3333	41.76	165	41.76	221.667	41.76	86.6667
41.78	11.632	41.78	141.667	41.78	15	41.78	170	41.78	235	41.78	90
41.8	14.2259	41.8	165	41.8	20.8333	41.8	176.667	41.8	228.333	41.8	81.6667
41.82	16.2954	41.82	175	41.82	15	41.82	168.333	41.82	206.667	41.82	85
41.84	16.713	41.84	151.667	41.84	11.6667	41.84	163.333	41.84	196.667	41.84	90
41.86	15.6667	41.86	150	41.86	10	41.86	195	41.86	235	41.86	100
41.88	14.0034	41.88	166.667	41.88	14.1667	41.88	175	41.88	193.333	41.88	75
41.9	11.8522	41.9	165	41.9	16.6667	41.9	156.667	41.9	211.667	41.9	96.6667
41.92	9.78624	41.92	141.667	41.92	10.8333	41.92	175	41.92	215	41.92	106.667
41.94	8.42761	41.94	143.333	41.94	10	41.94	191.667	41.94	215	41.94	66.6667
41.96	7.8849	41.96	175	41.96	10	41.96	175	41.96	253.333	41.96	63.3333
41.98	8.21022	41.98	175	41.98	11.6667	41.98	183.333	41.98	241.667	41.98	83.3333
42	9.29699	42	173.333	42	9.16667	42	203.333	42	191.667	42	71.6667
42.02	10.8701	42.02	123.333	42.02	6.66667	42.02	171.667	42.02	210	42.02	85
42.04	12.3699	42.04	176.667	42.04	10.8333	42.04	183.333	42.04	206.667	42.04	56.6667
42.06	12.9523	42.06	168.333	42.06	15	42.06	200	42.06	205	42.06	76.6667
42.08	12.6353	42.08	121.667	42.08	14.1667	42.08	156.667	42.08	226.667	42.08	66.6667
42.1	12.145	42.1	146.667	42.1	10	42.1	173.333	42.1	210	42.1	76.6667
42.12	12.049	42.12	180	42.12	10.8333	42.12	158.333	42.12	231.667	42.12	65
42.14	12.5425	42.14	145	42.14	12.5	42.14	198.333	42.14	238.333	42.14	85
42.16	13.0775	42.16	140	42.16	9.16667	42.16	201.667	42.16	226.667	42.16	71.6667
42.18	12.4892	42.18	153.333	42.18	10.8333	42.18	168.333	42.18	261.667	42.18	70
42.2	10.8366	42.2	148.333	42.2	19.1667	42.2	190	42.2	225	42.2	88.3333
42.22	9.36216	42.22	150	42.22	10.8333	42.22	161.667	42.22	206.667	42.22	85
42.24	8.36234	42.24	138.333	42.24	14.1667	42.24	161.667	42.24	215	42.24	76.6667
42.26	7.4089	42.26	131.667	42.26	11.6667	42.26	173.333	42.26	215	42.26	90
42.28	6.47372	42.28	146.667	42.28	13.3333	42.28	186.667	42.28	205	42.28	91.6667
42.3	5.88209	42.3	158.333	42.3	11.6667	42.3	161.667	42.3	200	42.3	85
42.32	5.54172	42.32	143.333	42.32	11.6667	42.32	161.667	42.32	196.667	42.32	76.6667
42.34	5.47248	42.34	150	42.34	15	42.34	151.667	42.34	258.333	42.34	100
42.36	5.85705	42.36	143.333	42.36	12.5	42.36	160	42.36	238.333	42.36	70
42.38	6.71621	42.38	160	42.38	12.5	42.38	168.333	42.38	173.333	42.38	96.6667
42.4	7.69315	42.4	146.667	42.4	15	42.4	176.667	42.4	210	42.4	93.3333
42.42	8.22377	42.42	140	42.42	12.5	42.42	215	42.42	186.667	42.42	75
42.44	8.01469	42.44	128.333	42.44	15	42.44	190	42.44	193.333	42.44	86.6667
42.46	7.20239	42.46	156.667	42.46	7.5	42.46	178.333	42.46	216.667	42.46	65
42.48	6.15081	42.48	145	42.48	19.1667	42.48	166.667	42.48	198.333	42.48	76.6667
42.5	5.36606	42.5	141.667	42.5	18.3333	42.5	190	42.5	185	42.5	71.6667
42.52	4.95513	42.52	155	42.52	12.5	42.52	163.333	42.52	191.667	42.52	83.3333
42.54	4.78346	42.54	120	42.54	12.5	42.54	188.333	42.54	220	42.54	90
42.56	4.83776	42.56	120	42.56	29.1667	42.56	190	42.56	195	42.56	86.6667
42.58	5.11176	42.58	156.667	42.58	16.6667	42.58	166.667	42.58	211.667	42.58	81.6667
42.6	5.41127	42.6	140	42.6	15	42.6	183.333	42.6	196.667	42.6	76.6667
42.62	5.60077	42.62	136.667	42.62	9.16667	42.62	163.333	42.62	220	42.62	86.6667
42.64	5.61448	42.64	143.333	42.64	15	42.64	160	42.64	203.333	42.64	88.3333
42.66	5.6122	42.66	156.667	42.66	10	42.66	155	42.66	185	42.66	95
42.68	5.80003	42.68	165	42.68	11.6667	42.68	205	42.68	218.333	42.68	63.3333
42.7	6.24372	42.7	161.667	42.7	11.6667	42.7	163.333	42.7	196.667	42.7	61.6667
42.72	6.69194	42.72	138.333	42.72	14.1667	42.72	200	42.72	223.333	42.72	85
42.74	6.62566	42.74	175	42.74	17.5	42.74	175	42.74	186.667	42.74	85
42.76	6.15736	42.76	148.333	42.76	10	42.76	185	42.76	203.333	42.76	66.6667
42.78	5.65727	42.78	146.667	42.78	15.8333	42.78	150	42.78	211.667	42.78	86.6667
42.8	5.39066	42.8	165	42.8	16.6667	42.8	193.333	42.8	201.667	42.8	80
42.82	5.32843	42.82	151.667	42.82	11.6667	42.82	176.667	42.82	230	42.82	70
42.84	5.41044	42.84	135	42.84	15	42.84	171.667	42.84	228.333	42.84	86.6667
42.86	5.63708	42.86	131.667	42.86	10	42.86	175	42.86	228.333	42.86	78.3333
42.88	5.77023	42.88	115	42.88	14.1667	42.88	155	42.88	221.667	42.88	103.333
42.9	5.51737	42.9	163.333	42.9	15.8333	42.9	140	42.9	191.667	42.9	75
42.92	5.10724	42.92	138.333	42.92	22.5	42.92	160	42.92	206.667	42.92	95
[truncated: 354 more rows]

## Sheet: Figure 4b
Solution stability of AlMC-5
AlMC-5 experimental
m/z	Intensity
194.655	0
194.657	0
194.659	0
194.661	0
194.664	0
194.666	0
194.668	0
194.67	0
194.673	0
194.675	0
194.677	0
194.679	0
194.681	0
194.684	0
194.686	0
194.688	0
194.69	0
194.692	0
194.695	0
194.697	0
194.699	0
194.701	0
194.703	0
194.706	0
194.708	0
194.71	0
194.712	0
194.714	0
194.716	0
194.719	0
194.721	0
194.723	0
194.725	0
194.727	0
194.73	0
194.732	0
194.734	0
194.736	0
194.738	0
194.741	0
194.743	0
194.745	0
194.747	0
194.75	0
194.752	0
194.754	0
194.756	0
194.758	0
194.761	0
194.763	0
194.765	0
194.767	0
194.769	0
194.772	0
194.774	0
194.776	0
194.778	0
194.78	0
194.782	0
194.785	0
194.787	0
194.789	0
194.791	0
194.793	0
194.796	0
194.798	0
194.8	0
194.802	0
194.804	0
194.807	0
194.809	0
194.811	0
194.813	0
194.815	0
194.818	0
194.82	0
194.822	0
194.824	0
194.827	0
194.829	0
194.831	0
194.833	0
194.835	0
194.838	0
194.84	0
194.842	0
194.844	0
194.846	0
194.849	0
194.851	0
194.853	0
194.855	0
194.857	0
194.859	0
194.862	0
194.864	0
194.866	0
194.868	0
194.87	0
194.873	0
194.875	0
194.877	0
194.879	0
194.881	0
194.884	0
194.886	0
194.888	0
194.89	0
194.893	0
194.895	0
194.897	0
194.899	0
194.901	0
194.904	0
194.906	0
194.908	0
194.91	0
194.912	0
194.915	0
194.917	0
194.919	0
194.921	0
194.923	0
194.925	0
194.928	0
194.93	0
194.932	0
194.934	0
194.936	0
194.939	0
194.941	0
194.943	0
194.945	0
194.947	0
194.95	0
194.952	0
194.954	0
194.956	0
194.958	0
194.961	0
194.963	0
194.965	0
194.967	0
194.97	0
194.972	0
194.974	0
194.976	0
194.978	0
194.981	0
194.983	0
194.985	0
194.987	0
194.989	0
194.992	0
194.994	0
194.996	0
194.998	0
195	0
195.002	0
195.005	0
195.007	0
195.009	0
195.011	0
195.013	0
195.016	0
195.018	0
195.02	0
195.022	0
195.025	0
195.027	0
195.029	0
195.031	0
195.033	0
195.036	0
195.038	0
195.04	0
195.042	0
195.044	0
195.047	0
195.049	0
195.051	0
195.053	0
195.055	0
195.058	0
195.06	0
195.062	0
195.064	0
195.066	0
195.069	0
195.071	0
195.073	0
195.075	0
195.077	0
195.08	0
195.082	0
195.084	0
195.086	0
195.088	0
195.091	0
195.093	0
195.095	0
195.097	0
195.099	0
195.102	0
195.104	0
195.106	0
195.108	0
195.11	0
195.113	0
195.115	0
195.117	0
195.119	0
195.121	0
195.124	0
195.126	0
195.128	0
195.13	0
195.132	0
195.135	0
195.137	0
195.139	0
195.141	0
195.143	0
195.146	0
195.148	0
195.15	0
195.152	0
195.155	0
195.157	0
195.159	0
195.161	0
195.163	0
195.166	0
195.168	0
195.17	0
195.172	0
195.174	0
195.177	0
195.179	0
195.181	0
195.183	0
195.185	0
195.188	0
195.19	0
195.192	0
195.194	0
195.196	0
195.198	0
195.201	0
195.203	0
195.205	0
195.207	0
195.209	0
195.212	0
195.214	0
195.216	0
195.218	0
195.22	0
195.223	0
195.225	0
195.227	0
195.229	0
195.232	0
195.234	0
195.236	0
195.238	0
195.24	0
195.243	0
195.245	0
195.247	0
195.249	0
195.251	0
195.254	0
195.256	0
195.258	0
195.26	0
195.262	0
195.265	0
195.267	0
195.269	0
195.271	0
195.273	0
195.276	0
195.278	0
195.28	0
195.282	0
195.284	0
195.287	0
195.289	0
195.291	0
195.293	0
195.295	0
195.298	0
195.3	0
195.302	0
195.304	0
195.306	0
195.309	0
195.311	0
195.313	0
195.315	0
195.317	0
195.32	0
195.322	0
195.324	0
195.326	0
195.328	0
195.331	0
195.333	0
195.335	0
195.337	0
195.339	0
195.342	0
195.344	0
195.346	0
195.348	0
195.351	0
195.353	0
195.355	0
195.357	0
195.359	0
195.362	0
195.364	0
195.366	0
195.368	0
195.37	0
195.373	0
195.375	0
195.377	0
195.379	0
195.381	0
195.384	0
195.386	0
195.388	0
195.39	0
195.392	0
195.395	0
195.397	0
195.399	0
195.401	0
195.403	0
195.406	0
195.408	0
195.41	0
195.412	0
195.414	0
195.417	0
195.419	0
195.421	0
195.423	0
195.425	0
195.428	0
195.43	0
195.432	0
195.434	0
195.436	0
195.439	0
195.441	0
195.443	0
195.445	0
195.447	0
195.45	0
195.452	0
195.454	0
195.456	0
195.458	0
195.461	0
195.463	0
195.465	0
195.467	0
195.47	0
195.472	0
195.474	0
195.476	0
195.478	0
195.481	0
195.483	0
195.485	0
195.487	0
195.489	0
195.492	0
195.494	0
195.496	0
195.498	0
195.5	0
195.503	0
195.505	0
195.507	0
195.509	0
195.511	0
195.514	0
195.516	0
195.518	0
195.52	0
195.522	0
195.525	0
195.527	0
195.529	0
195.531	0
195.533	0
195.536	0
195.538	0
195.54	0
195.542	0
195.544	0
195.547	0
195.549	0
195.551	0
195.553	0
195.555	0
195.558	0
195.56	0
195.562	0
195.564	0
195.566	0
195.569	0
195.571	0
195.573	0
195.575	0
195.577	0
195.58	0
195.582	0
195.584	0
195.586	0
195.589	0
195.591	0
195.593	0
195.595	0
195.597	0
195.6	0
195.602	0
195.604	0
195.606	0
195.608	0
195.611	0
195.613	0
195.615	0
195.617	0
195.619	0
195.622	0
195.624	0
195.626	0
195.628	0
195.63	0
195.633	0
195.635	0
195.637	0
195.639	0
195.642	0
195.644	0
195.646	0
195.648	0
195.65	0
195.653	0
195.655	0
195.657	0
195.659	0
195.661	0
195.663	0
195.666	0
195.668	0
195.67	0
195.672	0
195.674	0
195.677	0
195.679	0
195.681	0
195.683	0
195.686	0
195.688	0
195.69	0
195.692	0
195.694	0
195.697	0
195.699	0
195.701	0
195.703	0
195.705	0
195.708	0
195.71	0
195.712	0
195.714	0
195.716	0
195.719	0
195.721	0
195.723	0
195.725	0
195.727	0
195.73	0
195.732	0
195.734	0
195.736	0
195.738	0
195.741	0
195.743	0
195.745	0
195.747	0
195.75	0
195.752	0
195.754	0
195.756	0
195.758	0
195.761	0
195.763	0
195.765	0
195.767	0
195.769	0
195.772	0
195.774	0
195.776	0
195.778	0
195.78	0
195.783	0
195.785	0
195.787	0
195.789	0
195.791	0
195.794	0
195.796	0
195.798	0
195.8	0
195.802	0
195.805	0
195.807	0
195.809	0
195.811	0
195.814	0
195.816	0
195.818	0
195.82	0
195.822	0
195.825	0
195.827	0
195.829	0
195.831	0
195.833	0
195.835	0
195.838	0
195.84	0
195.842	0
195.844	0
195.847	0
195.849	0
195.851	0
195.853	0
195.855	0
195.858	0
195.86	0
195.862	0
195.864	0
195.866	0
195.869	0
195.871	0
195.873	0
195.875	0
195.877	0
195.88	0
195.882	0
195.884	0
195.886	0
195.888	0
195.891	0
195.893	0
195.895	0
195.897	0
195.899	0
195.902	0
195.904	0
195.906	0
195.908	0
195.911	0
195.913	0
195.915	0
195.917	0
195.919	0
195.922	0
195.924	0
195.926	0
195.928	0
195.93	0
195.933	0
195.935	0
195.937	0
195.939	0
195.941	0
195.944	0
195.946	0
195.948	0
195.95	0
195.952	0
195.955	0
195.957	0
195.959	0
195.961	0
195.964	0
195.966	0
195.968	0
195.97	0
195.972	0
195.975	0
195.977	0
195.979	0
195.981	0
195.983	0
195.986	0
195.988	0
195.99	0
195.992	0
195.994	0
195.997	0
195.999	0
196.001	0
196.003	0
196.005	0
196.008	0
196.01	0
196.012	0
196.014	0
196.017	0
196.019	0
196.021	0
196.023	0
196.025	0
196.028	0
196.03	0
196.032	0
196.034	0
196.036	0
196.038	0
196.041	0
196.043	0
196.045	0
196.047	0
196.05	0
196.052	0
196.054	0
196.056	0
196.058	0
196.061	0
196.063	0
196.065	0
196.067	0
196.07	0
196.072	0
196.074	0
196.076	0
196.078	0
196.081	0
196.083	0
196.085	0
196.087	0
196.089	0
196.091	0
196.094	0
196.096	0
196.098	0
196.1	0
196.103	0
196.105	0
196.107	0
196.109	0
196.111	0
196.114	0
196.116	0
196.118	0
196.12	0
196.122	0
196.125	0
196.127	0
196.129	0
196.131	0
196.133	0
196.136	0
196.138	0
196.14	0
196.142	0
196.144	0
196.147	0
196.149	0
196.151	0
196.153	0
196.155	0
196.158	0
196.16	0
196.162	0
196.164	0
196.167	0
196.169	0
196.171	0
196.173	0
196.175	0
196.178	0
196.18	0
196.182	0
196.184	0
196.186	0
196.189	0
196.191	0
196.193	0
196.195	0
196.197	0
196.2	0
196.202	0
196.204	0
196.206	0
196.208	0
196.211	0
196.213	0
196.215	0
196.217	0
196.22	0
196.222	0
196.224	0
196.226	0
196.228	0
196.231	0
196.233	0
196.235	0
196.237	0
196.239	0
196.242	0
196.244	0
196.246	0
196.248	0
196.25	0
196.253	0
196.255	0
196.257	0
196.259	0
196.262	0
196.264	0
196.266	0
196.268	0
196.27	0
196.273	0
196.275	0
196.277	0
196.279	0
196.281	0
196.284	0
196.286	0
196.288	0
196.29	0
196.292	0
196.295	0
196.297	0
196.299	0
196.301	0
196.304	0
196.306	0
196.308	0
196.31	0
196.312	0
196.315	0
196.317	0
196.319	0
196.321	0
196.323	0
196.326	0
196.328	0
196.33	0
196.332	0
196.334	0
196.337	0
196.339	0
196.341	0
196.343	0
196.345	0
196.348	0
196.35	0
196.352	0
196.354	0
196.357	0
196.359	0
196.361	0
196.363	0
196.365	0
196.368	0
196.37	0
196.372	0
196.374	0
196.376	0
196.379	0
196.381	0
196.383	0
196.385	0
196.387	0
196.39	0
196.392	0
196.394	0
196.396	0
196.399	0
196.401	0
196.403	0
196.405	0
196.407	0
196.41	0
196.412	0
196.414	0
196.416	0
196.418	0
196.421	0
196.423	0
196.425	0
196.427	0
196.429	0
196.432	0
196.434	0
196.436	0
196.438	0
196.44	0
196.443	0
196.445	0
196.447	0
196.449	0
196.452	0
196.454	0
196.456	0
196.458	0
196.46	0
196.463	0
196.465	0
196.467	0
196.469	0
196.471	0
196.474	0
196.476	0
196.478	0
196.48	0
196.482	0
196.485	0
196.487	0
196.489	0
196.491	0
196.494	0
196.496	0
196.498	0
196.5	0
196.502	0
196.505	0
196.507	0
196.509	0
196.511	0
196.513	0
196.516	0
196.518	0
196.52	0
196.522	0
196.524	0
196.527	0
196.529	0
196.531	0
196.533	0
196.536	0
196.538	0
196.54	0
196.542	0
196.544	0
196.547	0
196.549	0
196.551	0
196.553	0
196.555	0
196.558	0
196.56	0
196.562	0
196.564	0
196.566	0
196.569	0
196.571	0
196.573	0
196.575	0
196.577	0
196.58	0
196.582	0
196.584	0
196.586	0
196.589	0
196.591	0
196.593	0
196.595	0
196.597	0
196.6	0
196.602	0
196.604	0
196.606	0
196.608	0
196.611	0
196.613	0
196.615	0
196.617	0
196.619	0
196.622	0
196.624	0
196.626	0
196.628	0
196.631	0
196.633	0
196.635	0
196.637	0
196.639	0
196.642	0
196.644	0
196.646	0
196.648	0
196.65	0
196.653	0
196.655	0
196.657	0
196.659	0
196.661	0
196.664	0
196.666	0
196.668	0
196.67	0
196.673	0
196.675	0
196.677	0
196.679	0
196.681	0
196.684	0
196.686	0
196.688	0
196.69	0
196.692	0
196.695	0
196.697	0
196.699	0
196.701	0
196.703	0
196.706	0
196.708	0
196.71	0
196.712	0
196.714	0
196.717	0
196.719	0
196.721	0
196.723	0
196.726	0
196.728	0
196.73	0
196.732	0
196.734	0
196.737	0
196.739	0
196.741	0
196.743	0
196.745	0
196.748	0
196.75	0
196.752	0
196.754	0
196.756	0
196.759	0
196.761	0
196.763	0
196.765	0
196.768	0
196.77	0
196.772	0
196.774	0
196.776	0
196.779	0
196.781	0
196.783	0
196.785	0
196.787	0
196.79	0
196.792	0
196.794	0
196.796	0
196.799	0
196.801	0
196.803	0
196.805	0
196.807	0
196.81	0
196.812	0
196.814	0
196.816	0
196.819	0
196.821	0
196.823	0
196.825	0
196.827	0
196.829	0
196.832	0
196.834	0
196.836	0
196.838	0
196.841	0
196.843	0
196.845	0
196.847	0
196.849	0
196.852	0
196.854	0
196.856	0
196.858	0
196.861	0
196.863	0
196.865	0
196.867	0
196.869	0
196.871	0
196.874	0
196.876	0
196.878	0
196.88	0
196.883	0
196.885	0
196.887	0
196.889	0
196.892	0
196.894	0
196.896	0
196.898	0
196.9	0
196.903	0
196.905	0
196.907	0
196.909	0
196.911	0
196.914	0
196.916	0
196.918	0
196.92	0
196.922	0
196.925	0
196.927	0
196.929	0
196.931	0
196.934	0
196.936	0
196.938	0
196.94	0
196.942	0
196.945	0
196.947	0
196.949	0
196.951	0
196.953	0
196.956	0
196.958	0
196.96	0
196.962	0
196.964	0
196.967	0
196.969	0
196.971	0
196.973	0
196.976	0
196.978	0
196.98	0
196.982	0
196.984	0
196.987	0
196.989	0
196.991	0
196.993	0
196.995	0
196.998	0
197	0
197.002	0
197.004	0
197.006	0
197.009	0
197.011	0
197.013	0
197.015	0
197.018	0
197.02	0
197.022	0
197.024	0
197.026	0
197.029	0
197.031	0
197.033	0
197.035	0
197.037	0
197.04	0
197.042	0
197.044	0
197.046	0
197.048	0
197.051	0
197.053	0
197.055	0
197.057	0
197.06	0
197.062	0
197.064	0
197.066	0
197.069	0
197.071	0
197.073	0
197.075	0
197.077	0
197.079	0
197.082	0
197.084	0
197.086	0
197.088	0
197.091	0
197.093	0
197.095	0
197.097	0
197.099	0
197.102	0
197.104	0
197.106	0
197.108	0
197.111	0
197.113	0
197.115	0
197.117	0
197.119	0
197.122	0
197.124	0
197.126	0
197.128	0
197.13	0
197.133	0
197.135	0
197.137	0
197.139	0
197.142	0
197.144	0
197.146	0
197.148	0
197.15	0
197.153	0
197.155	0
197.157	0
197.159	0
197.161	0
197.164	0
197.166	0
197.168	0
197.17	0
197.173	0
197.175	0
197.177	0
197.179	0
197.181	0
197.184	0
197.186	0
197.188	0
197.19	0
197.192	0
197.195	0
197.197	0
197.199	0
197.201	0
197.203	0
197.206	0
197.208	0
197.21	0
197.212	0
197.214	0
197.217	0
197.219	0
197.221	0
197.223	0
197.226	0
197.228	0
197.23	0
197.232	0
197.234	0
197.237	0
197.239	0
197.241	0
197.243	0
197.245	0
197.248	0
197.25	0
197.252	0
197.254	0
197.257	0
197.259	0
197.261	0
197.263	0
197.266	0
197.268	0
197.27	0
197.272	0
197.274	0
197.276	0
197.279	0
197.281	0
197.283	0
197.285	0
197.288	0
197.29	0
197.292	0
197.294	0
197.297	0
197.299	0
197.301	0
197.303	0
197.305	0
197.308	0
197.31	0
197.312	0
197.314	0
197.316	0
197.319	0
197.321	0
197.323	0
197.325	0
197.327	0
197.33	0
197.332	0
197.334	0
197.336	0
197.339	0
197.341	0
197.343	0
197.345	0
197.347	0
197.35	0
197.352	0
197.354	0
197.356	0
197.358	0
197.361	0
197.363	0
197.365	0
197.367	0
197.369	0
197.372	0
197.374	0
197.376	0
197.378	0
197.381	0
197.383	0
197.385	0
197.387	0
197.389	0
197.392	0
197.394	0
197.396	0
197.398	0
197.4	0
197.403	0
197.405	0
197.407	0
197.409	0
197.412	0
197.414	0
197.416	0
197.418	0
197.421	0
197.423	0
197.425	0
197.427	0
197.429	0
197.431	0
197.434	0
197.436	0
197.438	0
197.44	0
197.443	0
197.445	0
197.447	0
197.449	0
197.452	0
197.454	0
197.456	0
197.458	0
197.46	0
197.463	0
197.465	0
197.467	0
197.469	0
197.471	0
197.474	0
197.476	0
197.478	0
197.48	0
197.482	0
197.485	0
197.487	0
197.489	0
197.491	0
197.494	0
197.496	0
197.498	0
197.5	0
197.502	0
197.505	0
197.507	0
197.509	0
197.511	0
197.513	0
197.516	0
197.518	0
197.52	0
197.522	0
197.525	0
197.527	0
197.529	0
197.531	0
197.534	0
197.536	0
197.538	0
197.54	0
197.542	0
197.544	0
197.547	0
197.549	0
197.551	0
197.553	0
197.556	0
197.558	0
197.56	0
197.562	0
197.565	0
197.567	0
197.569	0
197.571	0
197.573	0
197.576	0
197.578	0
197.58	0
197.582	0
197.584	0
197.587	0
197.589	0
197.591	0
197.593	0
197.595	0
197.598	0
197.6	0
197.602	0
197.604	0
197.607	0
197.609	0
197.611	0
197.613	0
197.615	0
197.618	0
197.62	0
197.622	0
197.624	0
197.626	0
197.629	0
197.631	0
197.633	0
197.635	0
197.638	0
197.64	0
197.642	0
197.644	0
197.647	0
197.649	0
197.651	0
197.653	0
197.655	0
197.657	0
197.66	0
197.662	0
197.664	0
197.666	0
197.669	0
197.671	0
197.673	0
197.675	0
197.678	0
197.68	0
197.682	0
197.684	0
197.686	0
197.689	0
197.691	0
197.693	0
197.695	0
197.697	0
197.7	0
197.702	0
197.704	0
197.706	0
197.708	0
197.711	0
197.713	0
197.715	0
197.717	0
197.72	0
197.722	0
197.724	0
197.726	0
197.728	0
197.731	0
197.733	0
197.735	0
197.737	0
197.74	0
197.742	0
197.744	0
197.746	0
197.748	0
197.751	0
197.753	0
197.755	0
197.757	0
197.76	0
197.762	0
197.764	0
197.766	0
197.768	0
197.771	0
197.773	0
197.775	0
197.777	0
197.78	0
197.782	0
197.784	0
197.786	0
197.788	0
197.791	0
197.793	0
197.795	0
197.797	0
197.799	0
197.802	0
197.804	0
197.806	0
197.808	0
197.81	0
197.813	0
197.815	0
197.817	0
197.819	0
197.822	0
197.824	0
197.826	0
197.828	0
197.831	0
197.833	0
197.835	0
197.837	0
197.839	0
197.841	0
197.844	0
197.846	0
197.848	0
197.85	0
197.853	0
197.855	0
197.857	0
197.859	0
197.862	0
197.864	0
197.866	0
197.868	0
197.87	0
197.873	0
197.875	0
197.877	0
197.879	0
197.881	0
197.884	0
197.886	0
197.888	0
197.89	0
197.893	0
197.895	0
197.897	0
197.899	0
197.901	0
197.904	0
197.906	0
197.908	0
197.91	0
197.912	0
197.915	0
197.917	0
197.919	0
197.921	0
197.924	0
197.926	0
197.928	0
197.93	0
197.933	0
197.935	0
197.937	0
197.939	0
197.941	0
197.944	0
197.946	0
197.948	0
197.95	0
197.952	0
197.955	0
197.957	0
197.959	0
197.961	0
197.964	0
197.966	0
197.968	0
197.97	0
197.972	0
197.975	0
197.977	0
197.979	0
197.981	0
197.983	0
197.986	0
197.988	0
197.99	0
197.992	0
197.995	0
197.997	0
197.999	0
198.001	0
198.003	0
198.006	0
198.008	0
198.01	0
198.012	0
198.014	0
198.017	0
198.019	0
198.021	0
198.023	0
198.026	0
198.028	0
198.03	0
198.032	0
198.035	0
198.037	0
198.039	0
198.041	0
198.043	0
198.046	0
198.048	0
198.05	0
198.052	0
198.054	0
198.057	0
198.059	0
198.061	0
198.063	0
198.066	0
198.068	0
198.07	0
198.072	0
198.074	0
198.077	0
198.079	0
198.081	0
198.083	0
198.085	0
198.088	0
198.09	0
198.092	0
198.094	0
198.097	0
198.099	0
198.101	0
198.103	0
198.106	0
198.108	0
198.11	0
198.112	0
198.114	0
198.117	0
198.119	0
198.121	0
198.123	0
198.125	0
198.128	0
198.13	0
198.132	0
198.134	0
198.137	0
198.139	0
198.141	0
198.143	0
198.145	0
198.148	0
198.15	0
198.152	0
198.154	0
198.156	0
198.159	0
198.161	0
198.163	0
198.165	0
198.168	0
198.17	0
198.172	0
198.174	0
198.177	0
198.179	0
198.181	0
198.183	0
198.185	0
198.188	0
198.19	0
198.192	0
198.194	0
198.196	0
198.199	0
198.201	0
198.203	0
198.205	0
198.208	0
198.21	0
198.212	0
198.214	0
198.216	0
198.219	0
198.221	0
198.223	0
198.225	0
198.227	0
198.23	0
198.232	0
198.234	0
198.236	0
198.239	0
198.241	0
198.243	0
198.245	0
198.248	0
198.25	0
198.252	0
198.254	0
198.256	0
198.259	0
198.261	0
198.263	0
198.265	0
198.268	0
198.27	0
198.272	0
198.274	0
198.276	0
198.279	0
198.281	0
198.283	0
198.285	0
198.287	0
198.29	0
198.292	0
198.294	0
198.296	0
198.299	0
198.301	0
198.303	0
198.305	0
198.307	0
198.31	0
198.312	0
198.314	0
198.316	0
198.319	0
198.321	0
198.323	0
198.325	0
198.327	0
198.33	0
198.332	0
198.334	0
198.336	0
198.339	0
198.341	0
198.343	0
198.345	0
198.347	0
198.35	0
198.352	0
198.354	0
198.356	0
198.358	0
198.361	0
198.363	0
198.365	0
198.367	0
198.37	0
198.372	0
198.374	0
198.376	0
198.379	0
198.381	0
198.383	0
198.385	0
198.387	0
198.39	0
198.392	0
198.394	0
198.396	0
198.399	0
198.401	0
198.403	0
198.405	0
198.407	0
198.41	0
198.412	0
198.414	0
198.416	0
198.418	0
198.421	0
198.423	0
198.425	0
198.427	0
198.43	0
198.432	0
198.434	0
198.436	0
198.438	0
198.441	0
198.443	0
198.445	0
198.447	0
198.45	0
198.452	0
198.454	0
198.456	0
198.458	0
198.461	0
198.463	0
198.465	0
198.467	0
198.47	0
198.472	0
198.474	0
198.476	0
198.478	0
198.481	0
198.483	0
198.485	0
198.487	0
198.489	0
198.492	0
198.494	0
198.496	0
198.498	0
198.501	0
198.503	0
198.505	0
198.507	0
198.51	0
198.512	0
198.514	0
198.516	0
198.518	0
198.521	0
198.523	0
198.525	0
198.527	0
198.53	0
198.532	0
198.534	0
198.536	0
198.538	0
198.541	0
198.543	0
198.545	0
198.547	0
198.549	0
198.552	0
198.554	0
198.556	0
198.558	0
198.561	0
198.563	0
198.565	0
198.567	0
198.57	0
198.572	0
198.574	0
198.576	0
198.578	0
198.581	0
198.583	0
198.585	0
198.587	0
198.589	0
198.592	0
198.594	0
198.596	0
198.598	0
198.601	0
198.603	0
198.605	0
198.607	0
198.609	0
198.612	0
198.614	0
198.616	0
198.618	0
198.621	0
198.623	0
198.625	0
198.627	0
198.63	0
198.632	0
198.634	0
198.636	0
198.638	0
198.641	0
198.643	0
198.645	0
198.647	0
198.649	0
198.652	0
198.654	0
198.656	0
198.658	0
198.661	0
198.663	0
198.665	0
198.667	0
198.669	0
198.672	0
198.674	0
198.676	0
198.678	0
198.681	0
198.683	0
198.685	0
198.687	0
198.69	0
198.692	0
198.694	0
198.696	0
198.698	0
198.701	0
198.703	0
198.705	0
198.707	0
198.709	0
198.712	0
198.714	0
198.716	0
198.718	0
198.721	0
198.723	0
198.725	0
198.727	0
198.73	0
198.732	0
198.734	0
198.736	0
198.738	0
198.741	0
198.743	0
198.745	0
198.747	0
198.75	0
198.752	0
198.754	0
198.756	0
198.758	0
198.761	0
198.763	0
198.765	0
198.767	0
198.769	0
198.772	0
198.774	0
198.776	0
198.778	0
198.781	0
198.783	0
198.785	0
198.787	0
198.79	0
198.792	0
198.794	0
198.796	0
198.798	0
198.801	0
198.803	0
198.805	0
198.807	0
198.81	0
198.812	0
198.814	0
198.816	0
198.818	0
198.821	0
198.823	0
198.825	0
198.827	0
198.829	0
198.832	0
198.834	0
198.836	0
198.838	0
198.841	0
198.843	0
198.845	0
198.847	0
198.85	0
198.852	0
198.854	0
198.856	0
198.858	0
198.861	0
198.863	0
198.865	0
198.867	0
198.869	0
198.872	0
198.874	0
198.876	0
198.878	0
198.881	0
198.883	0
198.885	0
198.887	0
198.889	0
198.892	0
198.894	0
198.896	0
198.898	0
198.901	0
198.903	0
198.905	0
198.907	0
198.91	0
198.912	0
198.914	0
198.916	0
198.918	0
198.921	0
198.923	0
198.925	0
198.927	0
198.929	0
198.932	0
198.934	0
198.936	0
198.938	0
198.941	0
198.943	0
198.945	0
198.947	0
198.95	0
198.952	0
198.954	0
198.956	0
198.958	0
198.961	0
198.963	0
198.965	0
198.967	0
198.97	0
198.972	0
198.974	0
198.976	0
198.978	0
198.981	0
198.983	0
198.985	0
198.987	0
198.99	0
198.992	0
198.994	0
198.996	0
198.998	0
199.001	0
199.003	0
199.005	0
199.007	0
199.01	0
199.012	0
199.014	0
199.016	0
199.018	0
199.021	0
199.023	0
199.025	0
199.027	0
199.03	0
199.032	0
199.034	0
199.036	0
199.038	0
199.041	0
199.043	0
199.045	0
199.047	0
199.05	0
199.052	0
199.054	0
199.056	0
199.059	0
199.061	0
199.063	0
199.065	0
199.067	0
199.07	0
[truncated: 718,675+ more rows]

## Sheet: Figure 4c
Solution stability of AlMC-7
AlMC-7 experimental
m/z	Intensity
194.783	0
194.785	0
194.787	0
194.789	0
194.792	0
194.794	0
194.796	0
194.798	0
194.8	0
194.803	0
194.805	0
194.807	0
194.809	0
194.811	0
194.814	0
194.816	0
194.818	0
194.82	0
194.822	0
194.825	0
194.827	0
194.829	0
194.831	0
194.834	0
194.836	0
194.838	0
194.84	0
194.843	0
194.845	0
194.847	0
194.849	0
194.851	0
194.854	0
194.856	0
194.858	0
194.86	0
194.863	0
194.865	0
194.867	0
194.869	0
194.871	0
194.874	0
194.876	0
194.878	0
194.88	0
194.882	0
194.885	0
194.887	0
194.889	0
194.891	0
194.893	0
194.896	0
194.898	0
194.9	0
194.902	0
194.905	0
194.907	0
194.909	0
194.911	0
194.913	0
194.916	0
194.918	0
194.92	0
194.922	0
194.924	0
194.927	0
194.929	0
194.931	0
194.933	0
194.936	0
194.938	0
194.94	0
194.942	0
194.945	0
194.947	0
194.949	0
194.951	0
194.953	0
194.956	0
194.958	0
194.96	0
194.962	0
194.964	0
194.967	0
194.969	0
194.971	0
194.973	0
194.976	0
194.978	0
194.98	0
194.982	0
194.984	0
194.987	0
194.989	0
194.991	0
194.993	0
194.995	0
194.998	0
195	0
195.002	0
195.004	0
195.007	0
195.009	0
195.011	0
195.013	0
195.016	0
195.018	0
195.02	0
195.022	0
195.024	0
195.026	0
195.029	0
195.031	0
195.033	0
195.035	0
195.038	0
195.04	0
195.042	0
195.044	0
195.047	0
195.049	0
195.051	0
195.053	0
195.055	0
195.058	0
195.06	0
195.062	0
195.064	0
195.066	0
195.069	0
195.071	0
195.073	0
195.075	0
195.078	0
195.08	0
195.082	0
195.084	0
195.086	0
195.089	0
195.091	0
195.093	0
195.095	0
195.097	0
195.1	0
195.102	0
195.104	0
195.106	0
195.109	0
195.111	0
195.113	0
195.115	0
195.118	0
195.12	0
195.122	0
195.124	0
195.126	0
195.129	0
195.131	0
195.133	0
195.135	0
195.137	0
195.14	0
195.142	0
195.144	0
195.146	0
195.149	0
195.151	0
195.153	0
195.155	0
195.157	0
195.16	0
195.162	0
195.164	0
195.166	0
195.168	0
195.171	0
195.173	0
195.175	0
195.177	0
195.18	0
195.182	0
195.184	0
195.186	0
195.189	0
195.191	0
195.193	0
195.195	0
195.197	0
195.2	0
195.202	0
195.204	0
195.206	0
195.208	0
195.211	0
195.213	0
195.215	0
195.217	0
195.22	0
195.222	0
195.224	0
195.226	0
195.228	0
195.231	0
195.233	0
195.235	0
195.237	0
195.239	0
195.242	0
195.244	0
195.246	0
195.248	0
195.251	0
195.253	0
195.255	0
195.257	0
195.26	0
195.262	0
195.264	0
195.266	0
195.268	0
195.271	0
195.273	0
195.275	0
195.277	0
195.28	0
195.282	0
195.284	0
195.286	0
195.288	0
195.291	0
195.293	0
195.295	0
195.297	0
195.299	0
195.302	0
195.304	0
195.306	0
195.308	0
195.31	0
195.313	0
195.315	0
195.317	0
195.319	0
195.322	0
195.324	0
195.326	0
195.328	0
195.331	0
195.333	0
195.335	0
195.337	0
195.339	0
195.342	0
195.344	0
195.346	0
195.348	0
195.351	0
195.353	0
195.355	0
195.357	0
195.359	0
195.362	0
195.364	0
195.366	0
195.368	0
195.37	0
195.373	0
195.375	0
195.377	0
195.379	0
195.382	0
195.384	0
195.386	22
195.388	26
195.391	0
195.393	0
195.395	0
195.397	0
195.399	0
195.402	0
195.404	0
195.406	0
195.408	0
195.41	0
195.413	0
195.415	0
195.417	0
195.419	0
195.422	0
195.424	0
195.426	0
195.428	0
195.43	0
195.433	0
195.435	0
195.437	0
195.439	0
195.441	0
195.444	0
195.446	0
195.448	0
195.45	0
195.453	0
195.455	0
195.457	0
195.459	0
195.462	0
195.464	0
195.466	0
195.468	0
195.47	0
195.473	0
195.475	0
195.477	0
195.479	0
195.482	0
195.484	0
195.486	0
195.488	0
195.49	0
195.493	0
195.495	0
195.497	0
195.499	0
195.501	0
195.504	0
195.506	0
195.508	0
195.51	0
195.513	0
195.515	0
195.517	0
195.519	0
195.522	0
195.524	0
195.526	0
195.528	0
195.53	0
195.533	0
195.535	0
195.537	0
195.539	0
195.542	0
195.544	0
195.546	0
195.548	0
195.55	0
195.553	0
195.555	0
195.557	0
195.559	0
195.561	0
195.564	0
195.566	0
195.568	0
195.57	0
195.572	0
195.575	0
195.577	0
195.579	0
195.581	0
195.584	0
195.586	0
195.588	0
195.59	0
195.593	40
195.595	60
195.597	42
195.599	18
195.601	18
195.604	0
195.606	0
195.608	0
195.61	0
195.613	0
195.615	0
195.617	0
195.619	0
195.621	0
195.624	0
195.626	0
195.628	0
195.63	0
195.632	0
195.635	0
195.637	0
195.639	0
195.641	0
195.644	0
195.646	0
195.648	0
195.65	0
195.653	0
195.655	0
195.657	0
195.659	0
195.661	0
195.664	0
195.666	0
195.668	0
195.67	0
195.673	0
195.675	0
195.677	0
195.679	0
195.681	0
195.684	0
195.686	0
195.688	0
195.69	0
195.692	0
195.695	0
195.697	0
195.699	26
195.701	36
195.704	26
195.706	0
195.708	0
195.71	0
195.713	0
195.715	0
195.717	0
195.719	0
195.721	0
195.724	0
195.726	0
195.728	0
195.73	0
195.732	0
195.735	0
195.737	0
195.739	0
195.741	0
195.744	0
195.746	0
195.748	0
195.75	0
195.752	0
195.755	0
195.757	0
195.759	0
195.761	0
195.764	0
195.766	0
195.768	0
195.77	0
195.773	0
195.775	0
195.777	0
195.779	0
195.781	0
195.784	0
195.786	0
195.788	0
195.79	0
195.792	0
195.795	0
195.797	0
195.799	0
195.801	0
195.804	0
195.806	0
195.808	0
195.81	0
195.812	0
195.815	0
195.817	0
195.819	0
195.821	0
195.824	0
195.826	0
195.828	0
195.83	0
195.833	0
195.835	0
195.837	0
195.839	0
195.841	0
195.844	0
195.846	0
195.848	0
195.85	0
195.852	0
195.855	0
195.857	0
195.859	0
195.861	0
195.864	0
195.866	0
195.868	0
195.87	0
195.873	0
195.875	0
195.877	0
195.879	0
195.881	0
195.884	0
195.886	0
195.888	0
195.89	0
195.893	0
195.895	0
195.897	0
195.899	0
195.901	0
195.904	0
195.906	0
195.908	0
195.91	0
195.912	0
195.915	0
195.917	0
195.919	0
195.921	0
195.924	0
195.926	0
195.928	0
195.93	0
195.933	0
195.935	0
195.937	0
195.939	0
195.941	0
195.944	0
195.946	0
195.948	0
195.95	0
195.952	0
195.955	0
195.957	0
195.959	0
195.961	0
195.964	0
195.966	0
195.968	0
195.97	0
195.972	0
195.975	0
195.977	0
195.979	0
195.981	0
195.984	0
195.986	0
195.988	0
195.99	0
195.993	0
195.995	0
195.997	0
195.999	0
196.001	0
196.004	0
196.006	0
196.008	0
196.01	0
196.013	0
196.015	0
196.017	0
196.019	0
196.022	0
196.024	0
196.026	0
196.028	0
196.03	0
196.033	0
196.035	0
196.037	0
196.039	0
196.042	0
196.044	0
196.046	0
196.048	0
196.05	0
196.053	0
196.055	0
196.057	0
196.059	0
196.061	0
196.064	0
196.066	0
196.068	0
196.07	0
196.073	0
196.075	0
196.077	0
196.079	0
196.082	0
196.084	0
196.086	0
196.088	0
196.09	0
196.093	0
196.095	0
196.097	0
196.099	0
196.101	0
196.104	0
196.106	0
196.108	0
196.11	0
196.113	0
196.115	0
196.117	0
196.119	0
196.121	0
196.124	0
196.126	0
196.128	0
196.13	0
196.133	0
196.135	0
196.137	0
196.139	0
196.142	0
196.144	0
196.146	0
196.148	0
196.15	0
196.153	0
196.155	0
196.157	0
196.159	0
196.162	0
196.164	0
196.166	0
196.168	0
196.171	0
196.173	0
196.175	0
196.177	0
196.179	16
196.182	30
196.184	18
196.186	0
196.188	0
196.19	0
196.193	0
196.195	0
196.197	0
196.199	0
196.202	0
196.204	0
196.206	0
196.208	0
196.21	0
196.213	0
196.215	0
196.217	0
196.219	0
196.222	0
196.224	0
196.226	0
196.228	0
196.231	0
196.233	0
196.235	0
196.237	0
196.239	0
196.242	0
196.244	0
196.246	0
196.248	0
196.251	0
196.253	0
196.255	0
196.257	0
196.26	0
196.262	0
196.264	0
196.266	0
196.268	0
196.271	0
196.273	0
196.275	0
196.277	0
196.28	0
196.282	0
196.284	0
196.286	0
196.288	0
196.291	0
196.293	0
196.295	0
196.297	0
196.299	0
196.302	0
196.304	0
196.306	0
196.308	0
196.311	0
196.313	0
196.315	0
196.317	0
196.32	0
196.322	0
196.324	0
196.326	0
196.328	0
196.331	0
196.333	0
196.335	0
196.337	0
196.34	0
196.342	0
196.344	0
196.346	0
196.349	0
196.351	0
196.353	0
196.355	0
196.357	0
196.36	0
196.362	0
196.364	0
196.366	0
196.369	0
196.371	0
196.373	0
196.375	0
196.377	0
196.38	0
196.382	0
196.384	0
196.386	0
196.388	0
196.391	0
196.393	0
196.395	0
196.397	0
196.4	0
196.402	0
196.404	0
196.406	0
196.409	0
196.411	0
196.413	0
196.415	0
196.417	0
196.42	0
196.422	0
196.424	0
196.426	0
196.429	0
196.431	0
196.433	0
196.435	0
196.438	0
196.44	0
196.442	0
196.444	0
196.446	0
196.449	0
196.451	0
196.453	0
196.455	0
196.458	0
196.46	0
196.462	0
196.464	0
196.466	0
196.469	0
196.471	0
196.473	0
196.475	0
196.478	0
196.48	0
196.482	0
196.484	0
196.487	0
196.489	0
196.491	0
196.493	0
196.495	0
196.498	0
196.5	0
196.502	0
196.504	0
196.506	0
196.509	0
196.511	0
196.513	0
196.515	0
196.518	0
196.52	0
196.522	0
196.524	0
196.526	0
196.529	0
196.531	0
196.533	0
196.535	0
196.538	0
196.54	0
196.542	0
196.544	0
196.547	0
196.549	0
196.551	0
196.553	0
196.555	0
196.558	0
196.56	0
196.562	0
196.564	0
196.567	0
196.569	0
196.571	0
196.573	0
196.576	0
196.578	0
196.58	0
196.582	0
196.584	0
196.587	0
196.589	0
196.591	0
196.593	0
196.596	0
196.598	0
196.6	0
196.602	0
196.605	0
196.607	0
196.609	0
196.611	0
196.613	0
196.616	0
196.618	0
196.62	0
196.622	0
196.625	0
196.627	0
196.629	0
196.631	0
196.633	0
196.636	0
196.638	0
196.64	0
196.642	0
196.645	0
196.647	0
196.649	0
196.651	0
196.654	0
196.656	0
196.658	0
196.66	0
196.662	0
196.665	0
196.667	0
196.669	0
196.671	0
196.673	0
196.676	0
196.678	0
196.68	0
196.682	0
196.685	0
196.687	0
196.689	0
196.691	0
196.694	0
196.696	0
196.698	0
196.7	0
196.702	0
196.705	0
196.707	0
196.709	0
196.711	0
196.714	0
196.716	0
196.718	0
196.72	0
196.722	0
196.725	0
196.727	0
196.729	0
196.731	0
196.734	0
196.736	0
196.738	0
196.74	0
196.743	0
196.745	0
196.747	0
196.749	0
196.751	0
196.754	0
196.756	0
196.758	0
196.76	0
196.763	0
196.765	0
196.767	0
196.769	0
196.772	0
196.774	0
196.776	0
196.778	0
196.78	0
196.783	0
196.785	0
196.787	0
196.789	0
196.792	0
196.794	0
196.796	0
196.798	0
196.8	0
196.803	0
196.805	0
196.807	0
196.809	0
196.812	0
196.814	0
196.816	0
196.818	0
196.821	0
196.823	0
196.825	0
196.827	0
196.829	0
196.832	0
196.834	0
196.836	0
196.838	0
196.841	0
196.843	0
196.845	0
196.847	0
196.85	0
196.852	0
196.854	0
196.856	0
196.858	0
196.861	0
196.863	0
196.865	0
196.867	0
196.87	0
196.872	0
196.874	0
196.876	0
196.879	0
196.881	0
196.883	0
196.885	0
196.887	0
196.89	0
196.892	0
196.894	0
196.896	0
196.899	0
196.901	0
196.903	0
196.905	0
196.907	0
196.91	0
196.912	0
196.914	0
196.916	0
196.919	0
196.921	0
196.923	0
196.925	0
196.928	0
196.93	0
196.932	0
196.934	0
196.936	0
196.939	0
196.941	0
196.943	0
196.945	0
196.948	0
196.95	0
196.952	0
196.954	0
196.957	0
196.959	0
196.961	0
196.963	0
196.965	0
196.968	0
196.97	0
196.972	0
196.974	0
196.976	0
196.979	0
196.981	0
196.983	0
196.986	0
196.988	0
196.99	0
196.992	0
196.994	0
196.997	0
196.999	0
197.001	0
197.003	0
197.006	0
197.008	0
197.01	0
197.012	0
197.014	0
197.017	0
197.019	0
197.021	0
197.023	0
197.026	0
197.028	0
197.03	0
197.032	0
197.035	0
197.037	0
197.039	0
197.041	0
197.043	0
197.046	0
197.048	0
197.05	0
197.052	0
197.055	0
197.057	0
197.059	0
197.061	0
197.064	0
197.066	0
197.068	0
197.07	0
197.072	0
197.075	0
197.077	0
197.079	0
197.081	0
197.084	0
197.086	0
197.088	0
197.09	0
197.093	0
197.095	0
197.097	0
197.099	0
197.101	0
197.104	0
197.106	0
197.108	0
197.11	0
197.113	0
197.115	0
197.117	0
197.119	0
197.121	0
197.124	0
197.126	0
197.128	0
197.13	0
197.133	0
197.135	0
197.137	0
197.139	0
197.142	0
197.144	0
197.146	0
197.148	0
197.15	0
197.153	0
197.155	0
197.157	0
197.159	0
197.162	0
197.164	0
197.166	0
197.168	0
197.171	0
197.173	0
197.175	0
197.177	0
197.179	0
197.182	0
197.184	0
197.186	0
197.188	0
197.191	0
197.193	0
197.195	0
197.197	0
197.2	0
197.202	0
197.204	0
197.206	0
197.208	0
197.211	0
197.213	0
197.215	0
197.217	0
197.22	0
197.222	0
197.224	0
197.226	0
197.228	0
197.231	0
197.233	0
197.235	0
197.237	0
197.24	0
197.242	0
197.244	0
197.246	0
197.249	0
197.251	0
197.253	0
197.255	0
197.257	0
197.26	0
197.262	0
197.264	0
197.266	0
197.269	0
197.271	0
197.273	0
197.275	0
197.278	0
197.28	0
197.282	0
197.284	0
197.286	0
197.289	0
197.291	0
197.293	0
197.295	0
197.298	0
197.3	0
197.302	0
197.304	0
197.307	0
197.309	0
197.311	0
197.313	0
197.315	0
197.318	0
197.32	0
197.322	0
197.324	0
197.327	0
197.329	0
197.331	0
197.333	0
197.336	0
197.338	0
197.34	0
197.342	0
197.345	0
197.347	0
197.349	0
197.351	0
197.353	0
197.356	0
197.358	0
197.36	0
197.362	0
197.365	0
197.367	0
197.369	0
197.371	0
197.374	0
197.376	0
197.378	0
197.38	0
197.382	0
197.385	0
197.387	0
197.389	0
197.391	0
197.394	0
197.396	0
197.398	0
197.4	0
197.403	0
197.405	0
197.407	0
197.409	0
197.411	0
197.414	0
197.416	0
197.418	0
197.42	0
197.423	0
197.425	0
197.427	0
197.429	0
197.431	0
197.434	0
197.436	0
197.438	0
197.44	0
197.443	0
197.445	0
197.447	0
197.449	0
197.452	0
197.454	0
197.456	0
197.458	0
197.46	0
197.463	0
197.465	0
197.467	0
197.47	0
197.472	0
197.474	0
197.476	0
197.478	0
197.481	32
197.483	40
197.485	26
197.487	0
197.49	0
197.492	0
197.494	20
197.496	18
197.499	0
197.501	0
197.503	0
197.505	0
197.507	0
197.51	0
197.512	0
197.514	0
197.516	0
197.519	0
197.521	0
197.523	0
197.525	0
197.528	0
197.53	0
197.532	0
197.534	0
197.536	0
197.539	0
197.541	0
197.543	0
197.545	0
197.548	0
197.55	0
197.552	0
197.554	0
197.556	0
197.559	0
197.561	0
197.563	0
197.565	0
197.568	0
197.57	0
197.572	0
197.574	0
197.577	0
197.579	0
197.581	0
197.583	0
197.585	0
197.588	0
197.59	0
197.592	0
197.595	0
197.597	0
197.599	0
197.601	0
197.603	0
197.606	0
197.608	0
197.61	0
197.612	0
197.615	0
197.617	0
197.619	0
197.621	0
197.624	0
197.626	0
197.628	0
197.63	0
197.632	0
197.635	0
197.637	0
197.639	0
197.641	0
197.644	0
197.646	0
197.648	0
197.65	0
197.653	0
197.655	0
197.657	0
197.659	0
197.661	0
197.664	0
197.666	0
197.668	0
197.67	0
197.673	0
197.675	0
197.677	0
197.679	0
197.681	0
197.684	0
197.686	0
197.688	0
197.69	0
197.693	0
197.695	0
197.697	0
197.699	0
197.702	0
197.704	0
197.706	0
197.708	0
197.711	0
197.713	0
197.715	0
197.717	0
197.72	0
197.722	0
197.724	0
197.726	0
197.728	0
197.731	0
197.733	0
197.735	0
197.737	0
197.74	0
197.742	0
197.744	0
197.746	0
197.749	0
197.751	0
197.753	0
197.755	0
197.757	0
197.76	0
197.762	0
197.764	0
197.766	0
197.769	0
197.771	0
197.773	0
197.775	0
197.778	0
197.78	0
197.782	0
197.784	0
197.786	0
197.789	0
197.791	0
197.793	0
197.795	0
197.798	0
197.8	0
197.802	0
197.804	0
197.807	0
197.809	0
197.811	0
197.813	0
197.816	0
197.818	0
197.82	0
197.822	0
197.825	0
197.827	0
197.829	0
197.831	0
197.833	0
197.836	0
197.838	0
197.84	0
197.842	0
197.845	0
197.847	0
197.849	0
197.851	0
197.853	0
197.856	0
197.858	0
197.86	0
197.863	0
197.865	0
197.867	0
197.869	0
197.871	0
197.874	0
197.876	0
197.878	0
197.88	0
197.883	0
197.885	0
197.887	0
197.889	0
197.892	0
197.894	0
197.896	0
197.898	0
197.9	0
197.903	0
197.905	0
197.907	0
197.909	0
197.912	0
197.914	0
197.916	0
197.918	0
197.921	0
197.923	0
197.925	0
197.927	0
197.929	0
197.932	0
197.934	0
197.936	0
197.938	0
197.941	0
197.943	0
197.945	0
197.947	0
197.95	0
197.952	0
197.954	0
197.956	0
197.958	0
197.961	0
197.963	0
197.965	0
197.968	0
197.97	0
197.972	0
197.974	0
197.976	0
197.979	0
197.981	0
197.983	0
197.985	0
197.988	0
197.99	0
197.992	0
197.994	0
197.996	0
197.999	0
198.001	0
198.003	0
198.006	0
198.008	0
198.01	0
198.012	0
198.014	0
198.017	0
198.019	0
198.021	0
198.023	0
198.026	24
198.028	0
198.03	0
198.032	0
198.035	0
198.037	0
198.039	0
198.041	0
198.043	0
198.046	0
198.048	0
198.05	0
198.052	0
198.055	0
198.057	0
198.059	0
198.061	0
198.064	0
198.066	0
198.068	0
198.07	0
198.072	0
198.075	0
198.077	0
198.079	0
198.082	0
198.084	0
198.086	0
198.088	0
198.09	0
198.093	0
198.095	0
198.097	0
198.099	0
198.102	0
198.104	0
198.106	0
198.108	0
198.111	0
198.113	0
198.115	0
198.117	0
198.119	0
198.122	0
198.124	0
198.126	0
198.128	0
198.131	0
198.133	0
198.135	0
198.137	0
198.14	0
198.142	0
198.144	0
198.146	0
198.149	0
198.151	0
198.153	0
198.155	0
198.157	0
198.16	0
198.162	0
198.164	0
198.166	0
198.169	0
198.171	0
198.173	0
198.175	0
198.178	0
198.18	0
198.182	0
198.184	0
198.186	0
198.189	0
198.191	0
198.193	0
198.196	0
198.198	0
198.2	0
198.202	0
198.204	0
198.207	0
198.209	0
198.211	0
198.213	0
198.216	0
198.218	0
198.22	0
198.222	0
198.225	0
198.227	0
198.229	0
198.231	0
198.233	0
198.236	0
198.238	0
198.24	0
198.242	0
198.245	0
198.247	0
198.249	0
198.251	0
198.254	0
198.256	0
198.258	0
198.26	0
198.263	0
198.265	0
198.267	0
198.269	0
198.272	0
198.274	0
198.276	0
198.278	0
198.28	0
198.283	0
198.285	0
198.287	0
198.289	0
198.292	0
198.294	0
198.296	0
198.298	0
198.301	0
198.303	0
198.305	0
198.307	0
198.31	0
198.312	0
198.314	0
198.316	0
198.319	0
198.321	0
198.323	0
198.325	0
198.327	0
198.33	0
198.332	0
198.334	0
198.336	0
198.339	0
198.341	0
198.343	0
198.345	0
198.347	0
198.35	0
198.352	0
198.354	0
198.357	0
198.359	0
198.361	0
198.363	0
198.365	0
198.368	0
198.37	0
198.372	0
198.374	0
198.377	0
198.379	0
198.381	0
198.383	0
198.386	0
198.388	0
198.39	0
198.392	0
198.394	0
198.397	0
198.399	0
198.401	0
198.404	0
198.406	0
198.408	0
198.41	0
198.412	0
198.415	0
198.417	0
198.419	0
198.421	0
198.424	0
198.426	0
198.428	0
198.43	0
198.433	0
198.435	0
198.437	0
198.439	0
198.441	0
198.444	0
198.446	0
198.448	0
198.45	0
198.453	0
198.455	0
198.457	0
198.459	0
198.462	0
198.464	0
198.466	0
198.468	0
198.471	0
198.473	0
198.475	0
198.477	0
198.48	0
198.482	0
198.484	0
198.486	0
198.488	0
198.491	0
198.493	0
198.495	0
198.497	0
198.5	0
198.502	0
198.504	0
198.506	0
198.509	0
198.511	0
198.513	0
198.515	0
198.518	0
198.52	0
198.522	0
198.524	0
198.526	0
198.529	0
198.531	0
198.533	0
198.536	0
198.538	0
198.54	0
198.542	0
198.544	0
198.547	0
198.549	0
198.551	0
198.553	0
198.556	0
198.558	0
198.56	0
198.562	0
198.565	0
198.567	0
198.569	0
198.571	0
198.573	0
198.576	0
198.578	0
198.58	0
198.583	0
198.585	0
198.587	0
198.589	0
198.591	0
198.594	0
198.596	0
198.598	0
198.6	0
198.603	0
198.605	0
198.607	0
198.609	0
198.612	0
198.614	0
198.616	0
198.618	0
198.62	0
198.623	0
198.625	0
198.627	0
198.63	0
198.632	0
198.634	0
198.636	0
198.638	0
198.641	0
198.643	0
198.645	0
198.647	0
198.65	0
198.652	0
198.654	0
198.656	0
198.659	0
198.661	0
198.663	0
198.665	0
198.667	0
198.67	0
198.672	0
198.674	0
198.677	22
198.679	40
198.681	34
198.683	0
198.685	0
198.688	0
198.69	0
198.692	0
198.694	0
198.697	0
198.699	0
198.701	0
198.703	0
198.706	0
198.708	0
198.71	0
198.712	0
198.714	0
198.717	0
198.719	0
198.721	0
198.724	0
198.726	0
198.728	0
198.73	0
198.732	0
198.735	0
198.737	0
198.739	0
198.741	0
198.744	0
198.746	0
198.748	0
198.75	0
198.753	0
198.755	0
198.757	0
198.759	0
198.762	0
198.764	0
198.766	0
198.768	0
198.77	0
198.773	0
198.775	0
198.777	0
198.78	0
198.782	0
198.784	0
198.786	0
198.788	0
198.791	0
198.793	0
198.795	0
198.797	0
198.8	0
198.802	0
198.804	0
198.806	0
198.809	0
198.811	0
198.813	0
198.815	0
198.817	0
198.82	0
198.822	0
198.824	0
198.827	0
198.829	0
198.831	0
198.833	0
198.835	0
198.838	0
198.84	0
198.842	0
198.844	0
198.847	0
198.849	0
198.851	0
198.853	0
198.856	0
198.858	0
198.86	0
198.862	0
198.865	0
198.867	0
198.869	0
198.871	0
198.874	24
198.876	36
198.878	22
198.88	0
198.882	0
198.885	0
198.887	0
198.889	0
198.891	0
198.894	0
198.896	0
198.898	0
198.9	0
198.903	0
198.905	0
198.907	0
198.909	0
198.912	0
198.914	0
198.916	0
198.918	0
198.921	0
198.923	0
198.925	0
198.927	0
198.929	0
198.932	0
198.934	0
198.936	0
198.939	0
198.941	0
198.943	0
198.945	0
198.947	0
198.95	0
198.952	0
198.954	0
198.956	0
198.959	0
198.961	0
198.963	0
198.965	0
198.968	0
198.97	0
198.972	0
198.974	0
198.977	0
198.979	0
198.981	0
198.983	0
198.986	0
198.988	0
198.99	0
198.992	0
198.994	0
198.997	0
198.999	0
199.001	0
199.004	0
199.006	0
199.008	0
199.01	0
199.012	0
199.015	0
199.017	0
199.019	0
199.021	0
199.024	0
199.026	0
199.028	0
199.03	0
199.033	0
199.035	0
199.037	0
199.039	0
199.042	0
199.044	0
199.046	0
199.048	0
199.05	0
199.053	0
199.055	0
199.057	0
199.06	0
199.062	0
199.064	0
199.066	0
199.068	0
199.071	0
199.073	0
199.075	0
199.077	0
199.08	0
199.082	0
199.084	0
199.086	0
199.089	0
199.091	0
199.093	0
199.095	0
199.098	0
199.1	0
199.102	0
199.104	0
199.107	0
199.109	0
199.111	0
199.113	0
199.115	0
199.118	0
199.12	0
199.122	0
199.125	0
199.127	0
199.129	0
199.131	0
199.133	0
199.136	0
199.138	0
199.14	0
199.142	0
199.145	0
199.147	0
199.149	0
199.151	0
199.154	0
199.156	0
199.158	0
199.16	0
199.163	0
199.165	0
199.167	0
199.169	0
199.172	0
199.174	0
199.176	0
199.178	0
199.18	0
199.183	0
199.185	0
199.187	0
199.19	0
199.192	0
199.194	0
199.196	0
199.198	0
199.201	0
199.203	0
199.205	0
199.207	0
199.21	0
199.212	0
199.214	0
199.216	0
199.219	0
199.221	0
199.223	0
199.225	0
199.228	0
199.23	0
199.232	0
[truncated: 713,171+ more rows]

## Sheet: Figure 4e
The N2 gas sorption isotherms
AlMC-1				AlMC-5				AlMC-6
adsorption		desorption		adsorption		desorption		adsorption		desorption
1.673e-06	10.1114	0.99367	107.687	2.7239e-07	10.0941	0.98801	418.087	7.56373e-05	10.3447	0.9874	241.452
6.079e-06	20.2007	0.89719	104.487	4.94024e-07	20.1887	0.97545	398.151	0.000331954	18.9835	0.9857	221.767
5.2806e-05	30.2868	0.79436	102.961	3.05728e-06	30.2445	0.96701	377.545	0.000695713	26.2065	0.98259	201.971
0.000542035	39.988	0.70719	102.015	1.21254e-05	40.1889	0.95926	358.355	0.00115	32.5381	0.97958	182.634
0.00315	48.076	0.6101	100.988	4.00019e-05	49.8292	0.95076	337.918	0.00164	38.2287	0.9178	164.911
0.00912	53.7031	0.50507	99.7729	0.00012447	59.5799	0.94141	317.789	0.0022	42.9599	0.89975	162.47
0.01699	57.2064	0.40599	91.2866	0.000325984	69.1988	0.93007	298.202	0.00282	46.9643	0.80027	155.929
0.0219	58.6258	0.28762	87.8697	0.000745233	78.1974	0.91417	279.391	0.0035	50.2817	0.71466	152.305
0.02956	60.5343	0.18966	83.9665	0.00148	86.27	0.90004	271.203	0.00421	53.0917	0.60981	148.695
0.04031	62.477	0.10057	77.9214	0.00254	93.305	0.8032	241.425	0.00496	55.5242	0.50489	144.708
0.0447	63.1846	0.05101	71.6499	0.00392	99.3474	0.71667	232.226	0.00572	57.6835	0.40015	138.433
0.04759	63.6706			0.00558	104.749	0.60813	225.357	0.0065	59.6237	0.29515	131.949
0.05013	64.0637			0.00736	109.11	0.50572	220.099	0.00765	61.3656	0.19002	123.247
0.06672	65.8352			0.0091	112.425	0.4008	212.452	0.00853	62.1813	0.09966	111.911
0.07637	66.8547			0.01108	115.228	0.29452	204.758	0.00925	62.7734	0.05002	101.336
0.08516	67.6798			0.01911	124.462	0.18986	193.84	0.00993	64.1001
0.09398	68.4749			0.03028	133.804	0.10008	178.429	0.01076	64.8257
0.10269	69.2281			0.04002	138.967	0.0501	163.116	0.01941	71.4425
0.1116	69.8597			0.0448	141.243			0.03034	75.9568
0.12035	70.5022			0.0476	142.66			0.04004	79.3077
0.13755	71.5639			0.05017	143.946			0.04515	81.2584
0.14692	72.1792			0.06677	149.642			0.04758	82.4639
0.15568	72.709			0.07634	152.651			0.05027	83.6922
0.16426	73.2523			0.08507	155.154			0.06731	87.9337
0.17305	73.7734			0.09388	157.406			0.07638	90.0949
0.1818	74.2314			0.10259	159.534			0.0851	91.9919
0.19046	74.7248			0.11139	161.575			0.09375	94.0032
0.20771	75.4974			0.12011	163.53			0.10234	96.0808
0.21704	75.9394			0.13745	166.724			0.11123	98.0185
0.22581	76.386			0.14649	168.429			0.11991	99.8335
0.23422	76.8114			0.15538	170.017			0.13749	102.355
0.24303	77.2094			0.164	171.518			0.14621	104.083
0.2518	77.596			0.17279	172.968			0.15494	105.792
0.2605	78.0166			0.18153	174.285			0.16369	107.231
0.27778	78.6267			0.19021	175.623			0.17246	108.214
0.28699	79.0473			0.20741	177.816			0.18118	109.75
0.29574	79.4675			0.21668	179.176			0.18992	110.819
0.30911	79.96			0.22523	180.319			0.20732	112.868
0.31621	80.3254			0.23398	181.415			0.21609	113.862
0.32322	80.6391			0.24263	182.505			0.22489	115.244
0.33659	81.1068			0.25122	183.617			0.2336	115.978
0.3505	81.5914			0.26006	184.638			0.24236	117.094
0.39987	82.9015			0.27737	186.297			0.25104	117.826
0.45246	84.291			0.28636	187.347			0.25977	118.901
0.50534	85.7293			0.29515	188.241			0.27712	120.422
0.55786	87.1973			0.3087	189.544			0.28594	121.233
0.61039	88.7327			0.31579	190.375			0.29466	122.062
0.663	90.3388			0.32263	191.166			0.30818	123.199
0.71527	92.3044			0.33603	192.375			0.31526	123.877
0.75796	93.7787			0.34992	193.544			0.32197	124.296
0.79987	95.309			0.39943	196.835			0.33561	125.364
0.855	97.4913			0.45184	200.178			0.34944	126.272
0.89998	99.551			0.50444	203.5			0.39915	128.979
0.94967	102.554			0.55691	206.976			0.45142	131.477
0.99367	107.687			0.60941	210.55			0.50389	133.486
				0.66173	214.287			0.55617	135.493
				0.71412	218.524			0.60864	137.07
				0.75645	223.193			0.66082	139.017
				0.80031	228.139			0.71325	140.883
				0.85451	236.762			0.75546	142.605
				0.89935	249.596			0.79783	144.305
				0.94683	282.743			0.85256	147.753
				0.95457	302.266			0.89744	151.756
				0.96365	323.402			0.94712	159.186
				0.97073	344.503			0.9874	241.452
				0.9762	364.497
				0.98115	385.837
				0.98531	408.151
				0.98801	418.087

## Sheet: Figure 5
time-dependent UV-Vis spectra
0 min		2 min		30 min		1 h		2h		5h		8h
wavelength	Intensity	wavelength	Intensity	wavelength	Intensity	wavelength	Intensity	wavelength	Intensity	wavelength	Intensity	wavelength	Intensity
800	-0.00295	800	-0.00267	800	-0.00367	800	0.000954	800	0.00509	800	0.01422	800	-0.0009746
799	-0.00321	799	-0.004	799	-0.00317	799	-0.000334	799	0.00304	799	0.0147	799	-0.00115
798	-0.00381	798	-0.00482	798	-0.00166	798	0.0016	798	0.00495	798	0.01748	798	-0.00158
797	-0.00124	797	-0.00317	797	-0.00099	797	0.00258	797	0.00461	797	0.01811	797	-0.00171
796	-0.0021	796	-0.00248	796	-0.00277	796	0.00131	796	0.00647	796	0.0183	796	-0.00141
795	-0.00287	795	-0.00427	795	-0.00331	795	0.00129	795	0.0056	795	0.01823	795	-0.00108
794	-0.00158	794	-0.00303	794	-0.00105	794	0.00173	794	0.00595	794	0.01644	794	-0.00166
793	-0.00318	793	-0.00274	793	-0.00203	793	0.000531	793	0.00507	793	0.01646	793	-0.00159
792	-0.00325	792	-0.00399	792	-0.00172	792	0.000416	792	0.00613	792	0.01605	792	-0.00142
791	-0.00247	791	-0.00162	791	-0.00162	791	0.00307	791	0.00647	791	0.01576	791	-0.00138
790	-0.00188	790	-0.00564	790	-0.00387	790	-0.000254	790	0.00396	790	0.01562	790	-0.00215
789	-0.00285	789	-0.00306	789	-0.000607	789	0.000905	789	0.00457	789	0.01477	789	-0.00202
788	-0.00148	788	-0.00414	788	-0.00153	788	0.00111	788	0.00515	788	0.01429	788	-0.00243
787	-0.00573	787	-0.00647	787	-0.00364	787	-0.000767	787	0.00387	787	0.0159	787	-0.00263
786	-0.00461	786	-0.00387	786	-0.00224	786	-0.000184	786	0.00395	786	0.01605	786	-0.00211
785	-0.00347	785	-0.00483	785	-0.0026	785	0.000345	785	0.00431	785	0.01617	785	-0.00204
784	-0.00166	784	-0.00383	784	-0.00203	784	0.000798	784	0.00487	784	0.01715	784	-0.00175
783	-0.000758	783	-0.00242	783	-0.00196	783	0.00192	783	0.0065	783	0.01652	783	-0.00228
782	-0.00353	782	-0.00251	782	-0.00227	782	0.000757	782	0.00533	782	0.01773	782	-0.00126
781	-0.00187	781	-0.00292	781	-0.000614	781	1e-06	781	0.00669	781	0.01547	781	-0.00139
780	-0.00142	780	-0.00114	780	-0.000948	780	0.00259	780	0.00646	780	0.0171	780	-0.00148
779	-0.00025	779	-0.00184	779	-0.00356	779	0.00134	779	0.00554	779	0.01659	779	-0.00116
778	-0.00298	778	-0.00412	778	-0.00178	778	-0.000292	778	0.00538	778	0.0169	778	-0.00117
777	-0.00207	777	-0.00263	777	-0.00191	777	0.00089	777	0.00491	777	0.01531	777	-0.00123
776	-0.00196	776	-0.00193	776	-0.00128	776	0.00133	776	0.00665	776	0.01629	776	-0.00129
775	-0.00316	775	-0.0036	775	-0.00152	775	0.00058	775	0.00465	775	0.01577	775	-0.00171
774	-0.00024	774	-0.00188	774	-0.00137	774	0.00219	774	0.00534	774	0.01694	774	-0.00105
773	-0.00262	773	-0.00397	773	-0.00231	773	0.00052	773	0.00427	773	0.01746	773	-0.0005482
772	-0.00114	772	-0.00104	772	-0.000276	772	0.00195	772	0.00647	772	0.01693	772	-6.98e-05
771	-0.00271	771	-0.00258	771	-0.00134	771	0.00123	771	0.0058	771	0.01725	771	0.0005492
770	-0.00269	770	-0.00435	770	-0.00163	770	0.000726	770	0.00515	770	0.01742	770	0.000987
769	-0.00313	769	-0.00348	769	-0.000968	769	-0.000218	769	0.00426	769	0.01662	769	0.0007696
768	-0.00326	768	-0.00255	768	-0.00233	768	0.00127	768	0.00672	768	0.01713	768	0.0005792
767	-0.00161	767	-0.00148	767	-0.000101	767	0.00287	767	0.00688	767	0.01751	767	0.00128
766	-0.00259	766	-0.00389	766	-0.00109	766	0.00126	766	0.00584	766	0.01761	766	0.00034
765	-0.00335	765	-0.00308	765	-0.00208	765	0.00133	765	0.00497	765	0.01632	765	0.0005292
764	-0.00326	764	-0.004	764	-0.00215	764	0.00189	764	0.00438	764	0.01693	764	0.0004326
763	-0.0026	763	-0.00328	763	-0.00183	763	0.00188	763	0.00522	763	0.01758	763	0.0004238
762	-0.00161	762	-0.0039	762	-0.00189	762	0.00247	762	0.00657	762	0.01675	762	0.0005488
761	-0.00308	761	-0.00298	761	-0.00247	761	0.000632	761	0.00532	761	0.01755	761	0.0006328
760	-0.00302	760	-0.00287	760	-0.0028	760	0.000254	760	0.00534	760	0.0159	760	0.000374
759	-0.00309	759	-0.00308	759	-0.00132	759	0.0016	759	0.00455	759	0.0163	759	0.0003172
758	-0.00209	758	-0.00348	758	-0.00215	758	0.00102	758	0.00507	758	0.01631	758	0.0001128
757	-0.00297	757	-0.00284	757	-0.00128	757	0.000154	757	0.00571	757	0.01686	757	-0.0003008
756	-0.00281	756	-0.00411	756	-0.00311	756	0.000929	756	0.00516	756	0.01788	756	-0.0002288
755	-0.00153	755	-0.003	755	-0.00149	755	0.00138	755	0.0056	755	0.01739	755	-0.0003864
754	-0.00152	754	-0.00164	754	6.5e-05	754	0.00164	754	0.00618	754	0.01705	754	-0.0001386
753	-0.00106	753	-0.00302	753	-0.00135	753	0.00178	753	0.00521	753	0.01744	753	0.000751
752	-0.00226	752	-0.00345	752	-0.00259	752	0.0011	752	0.00441	752	0.01653	752	0.0008492
751	-0.0017	751	-0.0027	751	-0.00118	751	0.000938	751	0.00427	751	0.01821	751	0.0003096
750	-0.00164	750	-0.00215	750	-0.00114	750	0.000955	750	0.00553	750	0.01745	750	-0.0003594
749	-0.00115	749	-0.00273	749	-0.00224	749	0.00162	749	0.00557	749	0.01733	749	-0.0003296
748	-0.00129	748	-0.00167	748	-0.00139	748	0.00208	748	0.00612	748	0.01871	748	-0.0001608
747	-0.00299	747	-0.00362	747	-0.00304	747	0.0005	747	0.00491	747	0.0174	747	-0.0003334
746	-0.00339	746	-0.00353	746	-0.00245	746	0.000648	746	0.00468	746	0.01594	746	-0.0001622
745	-0.00414	745	-0.00485	745	-0.00255	745	0.000471	745	0.00387	745	0.01713	745	4.86e-05
744	-0.00366	744	-0.00423	744	-0.00221	744	0.00032	744	0.00422	744	0.01785	744	0.0003348
743	-0.00152	743	-0.00325	743	-0.00155	743	0.000927	743	0.00555	743	0.01802	743	0.0002276
742	-0.00238	742	-0.00411	742	-0.00161	742	-0.000696	742	0.00381	742	0.01875	742	3.54e-05
741	-0.00196	741	-0.0034	741	-0.00237	741	0.000988	741	0.00457	741	0.01817	741	0.0003938
740	-0.00145	740	-0.00223	740	-0.00195	740	0.00234	740	0.00597	740	0.01784	740	0.00104
739	-0.00222	739	-0.00239	739	-0.00196	739	0.0019	739	0.00603	739	0.01966	739	0.0011
738	-0.000773	738	-0.000887529	738	-0.000101	738	0.0024	738	0.00568	738	0.01842	738	0.00144
737	-0.00125	737	-0.0016	737	-0.00138	737	0.00193	737	0.00515	737	0.01828	737	0.00175
736	-0.00154	736	-0.00222	736	-0.00157	736	0.00138	736	0.00544	736	0.01881	736	0.00212
735	-0.000966	735	-0.0017	735	-0.00137	735	0.00214	735	0.00622	735	0.0187	735	0.00195
734	-0.0024	734	-0.00187	734	-0.00239	734	0.00119	734	0.00491	734	0.01859	734	0.00217
733	-0.00168	733	-0.00194	733	-0.00123	733	0.00111	733	0.00398	733	0.01902	733	0.00236
732	-0.00171	732	-0.00324	732	-0.00143	732	0.000505	732	0.00545	732	0.01865	732	0.00211
731	-0.00204	731	-0.00242	731	-0.00165	731	0.000452	731	0.00462	731	0.01875	731	0.00234
730	-0.00144	730	-0.00252	730	-0.00255	730	0.000944	730	0.00483	730	0.01853	730	0.00186
729	-0.00178	729	-0.00252	729	-0.00142	729	0.00174	729	0.0066	729	0.01868	729	0.00172
728	-0.00206	728	-0.00233	728	-0.00161	728	0.0014	728	0.00561	728	0.01877	728	0.00202
727	-0.00219	727	-0.00273	727	-0.00108	727	0.000742	727	0.00522	727	0.01828	727	0.00202
726	-0.00157	726	-0.00188	726	-0.00131	726	0.00193	726	0.00524	726	0.01864	726	0.00221
725	-0.00143	725	-0.00299	725	-0.0017	725	0.00191	725	0.00534	725	0.01855	725	0.00208
724	-0.00252	724	-0.00206	724	-0.00124	724	0.000903	724	0.00505	724	0.01915	724	0.00202
723	-0.00203	723	-0.00255	723	-0.00187	723	0.00162	723	0.00582	723	0.01873	723	0.00213
722	-0.00162	722	-0.00259	722	-0.00106	722	0.000966	722	0.0056	722	0.01862	722	0.00172
721	-0.000622	721	-0.00108	721	6.8e-05	721	0.00136	721	0.00529	721	0.01863	721	0.00123
720	-0.00132	720	-0.00282	720	-0.00114	720	0.0015	720	0.00514	720	0.01875	720	0.00135
719	-0.00169	719	-0.00382	719	-0.00197	719	0.00069	719	0.00453	719	0.01844	719	0.0008744
718	-0.000942	718	-0.00275	718	-0.00148	718	0.00165	718	0.00585	718	0.01922	718	0.0006856
717	-0.00128	717	-0.00243	717	-0.00112	717	0.00153	717	0.00496	717	0.0192	717	0.000471
716	-0.000918	716	-0.00207	716	-0.00094	716	0.00187	716	0.00582	716	0.01859	716	0.0007386
715	-0.00194	715	-0.00238	715	-0.00101	715	0.00131	715	0.00575	715	0.01864	715	0.0006896
714	-0.00123	714	-0.00272	714	-0.000917	714	0.00101	714	0.00567	714	0.01868	714	0.000352
713	-0.00159	713	-0.003	713	-0.00124	713	0.0006	713	0.00561	713	0.01854	713	0.0002932
712	-0.00174	712	-0.0029	712	-0.00119	712	0.00137	712	0.00584	712	0.01886	712	9.3e-05
711	-0.000418	711	-0.00118	711	-0.000131	711	0.00227	711	0.00749	711	0.01898	711	-0.0002076
710	-0.00034	710	-0.00145	710	-0.00046	710	0.00183	710	0.00611	710	0.01935	710	-0.0002222
709	-0.00131	709	-0.00297	709	-0.00148	709	0.000527	709	0.00484	709	0.01918	709	-0.0006752
708	-0.00172	708	-0.00281	708	-0.00135	708	0.00131	708	0.00478	708	0.01931	708	-0.0002026
707	-0.00157	707	-0.00239	707	-0.000954	707	0.000917	707	0.00565	707	0.01856	707	-0.000105
706	-0.000726	706	-0.00167	706	-0.000612	706	0.00217	706	0.00615	706	0.01836	706	5.72e-05
705	-0.000388	705	-0.00134	705	-0.000788	705	0.00262	705	0.00649	705	0.01833	705	0.0004648
704	-0.000244	704	-0.00202	704	0.000302	704	0.00225	704	0.00598	704	0.0187	704	0.0003808
703	-0.00207	703	-0.00302	703	-0.0013	703	0.00117	703	0.00481	703	0.01927	703	0.0001674
702	-0.00111	702	-0.00227	702	-0.000546	702	0.0016	702	0.00598	702	0.01891	702	0.0003978
701	-0.000809	701	-0.00158	701	-0.000766	701	0.00249	701	0.00661	701	0.01927	701	0.0004582
700	-0.000887	700	-0.00251	700	-0.000737	700	0.00131	700	0.00574	700	0.01948	700	0.000367
699	-0.00156	699	-0.00279	699	-0.000815	699	0.000923	699	0.00499	699	0.01905	699	0.0005742
698	-0.000912	698	-0.00156	698	-0.000773	698	0.00183	698	0.00604	698	0.01869	698	0.00106
697	-0.0008	697	-0.00181	697	-0.000961	697	0.00195	697	0.00585	697	0.01843	697	0.00118
696	-0.000755	696	-0.00187	696	-0.000515	696	0.00167	696	0.00594	696	0.01922	696	0.00138
695	-0.00146	695	-0.00182	695	-0.000303	695	0.00204	695	0.00633	695	0.01946	695	0.00167
694	-0.000914	694	-0.00142	694	-5e-05	694	0.00159	694	0.00579	694	0.01967	694	0.00176
693	-0.00106	693	-0.00218	693	-0.000102	693	0.00198	693	0.00581	693	0.01897	693	0.00208
692	-0.000977	692	-0.00231	692	-0.00037	692	0.00215	692	0.00585	692	0.01892	692	0.00209
691	-0.000143	691	-0.00115	691	0.00018	691	0.0018	691	0.00666	691	0.01916	691	0.00108
690	-0.000816	690	-0.00146	690	-0.000126	690	0.00191	690	0.0058	690	0.01966	690	-0.0012
689	-0.00113	689	-0.00144	689	-0.000923	689	0.0018	689	0.00583	689	0.01997	689	-0.0009414
688	-0.000331	688	-0.000998321	688	-0.000647	688	0.00189	688	0.00601	688	0.01952	688	-0.0008844
687	-0.00104	687	-0.00113	687	-0.000289	687	0.00199	687	0.00628	687	0.01865	687	-0.0005322
686	-0.00102	686	-0.00144	686	4.8e-05	686	0.00156	686	0.00609	686	0.01928	686	-0.0003862
685	-0.000686	685	-0.002	685	-0.000447	685	0.00101	685	0.00595	685	0.01971	685	-0.0002034
684	-0.000594	684	-0.00224	684	-0.00119	684	0.00153	684	0.00582	684	0.02074	684	-3.26e-05
683	-0.000202	683	-0.00175	683	-0.000504	683	0.00138	683	0.0059	683	0.01971	683	0.0001806
682	-0.000775	682	-0.00151	682	-0.000208	682	0.00124	682	0.0057	682	0.01896	682	0.0003518
681	-0.00073	681	-0.00137	681	-3.8e-05	681	0.00192	681	0.00587	681	0.01998	681	0.0005578
680	-0.00066	680	-0.00142	680	-0.000368	680	0.00237	680	0.00547	680	0.02	680	0.0007162
679	4.1e-05	679	-0.00194	679	3.3e-05	679	0.00242	679	0.00607	679	0.01988	679	0.0008234
678	-0.000218	678	-0.00183	678	-0.000582	678	0.00258	678	0.00633	678	0.02056	678	0.0009074
677	0.000124	677	-0.000974495	677	1.8e-05	677	0.00245	677	0.00683	677	0.02024	677	0.00113
676	0.000248	676	-0.000982834	676	0.000304	676	0.00209	676	0.0067	676	0.01998	676	0.00105
675	-9.9e-05	675	-0.00118	675	0.000152	675	0.00217	675	0.00618	675	0.02007	675	0.00134
674	-0.000526	674	-0.00149	674	9.1e-05	674	0.00202	674	0.00625	674	0.02087	674	0.00177
673	-4.7e-05	673	-0.00159	673	-0.00024	673	0.0019	673	0.00621	673	0.02007	673	0.00172
672	7.3e-05	672	-0.000801755	672	0.000115	672	0.00236	672	0.00621	672	0.02025	672	0.00187
671	8e-05	671	-0.00122	671	0.000234	671	0.00236	671	0.006	671	0.02056	671	0.00213
670	0.000463	670	-0.00114	670	0.000362	670	0.00206	670	0.00628	670	0.02029	670	0.00221
669	0.000154	669	-0.000841068	669	0.000131	669	0.00205	669	0.00657	669	0.01979	669	0.0021
668	0.000484	668	-0.000553961	668	0.000741	668	0.00277	668	0.00717	668	0.01893	668	0.00213
667	0.000914	667	-0.000866086	667	0.00105	667	0.00307	667	0.00726	667	0.01997	667	0.00202
666	0.000472	666	-0.00068858	666	0.000533	666	0.00267	666	0.00653	666	0.02038	666	0.00198
665	0.000594	665	-0.00087919	665	0.000623	665	0.00262	665	0.0064	665	0.0198	665	0.00201
664	0.000938	664	-0.000436021	664	0.000772	664	0.00354	664	0.00699	664	0.01999	664	0.00179
663	0.000731	663	-0.000288298	663	0.000308	663	0.00316	663	0.0064	663	0.02019	663	0.0017
662	0.000683	662	-0.000165593	662	0.00061	662	0.0029	662	0.00661	662	0.02057	662	0.00165
661	0.000848	661	-0.000400282	661	0.00105	661	0.00261	661	0.00708	661	0.02097	661	0.00162
660	0.00101	660	-0.000140575	660	0.000641	660	0.00294	660	0.00758	660	0.01993	660	0.00169
659	0.00138	659	0.000377647	659	0.000995	659	0.00287	659	0.00761	659	0.01961	659	0.00165
658	0.00149	658	0.000306168	658	0.00104	658	0.00279	658	0.00723	658	0.02005	658	0.00129
657	0.0015	657	-5.00352e-05	657	0.000584	657	0.00321	657	0.00736	657	0.02043	657	0.00123
656	0.000946	656	-0.000742189	656	0.000807	656	0.00295	656	0.00745	656	0.02047	656	0.00114
655	0.000779	655	-0.000222776	655	0.00138	655	0.00271	655	0.00722	655	0.02049	655	0.00103
654	0.000788	654	-0.000192993	654	0.00115	654	0.00251	654	0.00724	654	0.02002	654	0.000988
653	0.000688	653	-0.00047176	653	0.000429	653	0.00259	653	0.00679	653	0.02059	653	0.000942
652	0.000834	652	-0.000384795	652	0.000789	652	0.00263	652	0.00682	652	0.02108	652	0.0008298
651	0.0011	651	0.000142958	651	0.0012	651	0.00249	651	0.00711	651	0.02111	651	0.0007324
650	0.00181	650	0.000548005	650	0.00169	650	0.00329	650	0.00757	650	0.02071	650	0.0008706
649	0.00167	649	0.000727893	649	0.00216	649	0.00331	649	0.00764	649	0.02041	649	0.0007384
648	0.00143	648	0.000333568	648	0.00188	648	0.00348	648	0.0074	648	0.02039	648	0.0006008
647	0.00203	647	0.000837494	647	0.00181	647	0.00373	647	0.00787	647	0.02084	647	0.0006366
646	0.00199	646	0.00102	646	0.00166	646	0.00371	646	0.00843	646	0.02116	646	0.0006322
645	0.00191	645	0.000701684	645	0.00169	645	0.00364	645	0.00786	645	0.0213	645	0.0005266
644	0.00162	644	0.000612336	644	0.00155	644	0.00328	644	0.00731	644	0.02133	644	0.0004948
643	0.00193	643	0.000636162	643	0.00178	643	0.00304	643	0.00765	643	0.02147	643	0.0004174
642	0.00168	642	0.000738615	642	0.00148	642	0.00302	642	0.00725	642	0.0214	642	0.0003686
641	0.00223	641	0.00124	641	0.00174	641	0.00384	641	0.00769	641	0.02131	641	0.0004112
640	0.00283	640	0.0016	640	0.00242	640	0.00398	640	0.00847	640	0.0211	640	0.0004474
639	0.00269	639	0.00145	639	0.00221	639	0.00354	639	0.00844	639	0.02105	639	0.0004902
638	0.00246	638	0.00179	638	0.0022	638	0.00392	638	0.00877	638	0.02146	638	0.0005726
637	0.00274	637	0.00193	637	0.00302	637	0.0043	637	0.00861	637	0.02149	637	0.0005482
636	0.00241	636	0.00107	636	0.00287	636	0.00348	636	0.00812	636	0.02152	636	0.000412
635	0.00259	635	0.0012	635	0.00256	635	0.0034	635	0.00823	635	0.02182	635	0.0005112
634	0.00267	634	0.0014	634	0.00231	634	0.00368	634	0.00841	634	0.02147	634	0.000485
633	0.00311	633	0.0021	633	0.00261	633	0.00418	633	0.00882	633	0.02149	633	0.0004026
632	0.00286	632	0.00148	632	0.00265	632	0.00386	632	0.0086	632	0.02155	632	0.000417
631	0.00273	631	0.00135	631	0.00206	631	0.00352	631	0.00819	631	0.02171	631	0.0003418
630	0.00324	630	0.00216	630	0.00231	630	0.00413	630	0.00847	630	0.02225	630	0.0001944
629	0.00307	629	0.00181	629	0.00278	629	0.00407	629	0.00824	629	0.02197	629	0.0002782
628	0.00335	628	0.00196	628	0.00279	628	0.00429	628	0.00834	628	0.02171	628	0.0003138
627	0.00372	627	0.00203	627	0.00276	627	0.00448	627	0.00875	627	0.02199	627	0.0003446
626	0.00355	626	0.00183	626	0.00281	626	0.00415	626	0.00838	626	0.02242	626	0.0003434
625	0.00336	625	0.0023	625	0.00278	625	0.004	625	0.00847	625	0.02221	625	0.000206
624	0.0037	624	0.00276	624	0.00317	624	0.00435	624	0.00867	624	0.02168	624	0.0001636
623	0.00383	623	0.00256	623	0.00305	623	0.00462	623	0.00864	623	0.02203	623	0.0002466
622	0.00424	622	0.00215	622	0.00292	622	0.00469	622	0.00874	622	0.02234	622	0.0002284
621	0.00426	621	0.00252	621	0.00318	621	0.00475	621	0.00903	621	0.02219	621	0.000264
620	0.00407	620	0.00277	620	0.0033	620	0.00479	620	0.00896	620	0.02242	620	0.000235
619	0.00442	619	0.00284	619	0.00358	619	0.00482	619	0.00911	619	0.02206	619	0.0002804
618	0.00432	618	0.0028	618	0.00355	618	0.0049	618	0.00903	618	0.02201	618	0.0003916
617	0.00423	617	0.00269	617	0.00351	617	0.0046	617	0.00887	617	0.02211	617	0.0002962
616	0.00466	616	0.00307	616	0.00376	616	0.00456	616	0.00917	616	0.02217	616	0.0002368
615	0.00503	615	0.00327	615	0.00396	615	0.00498	615	0.00944	615	0.0224	615	0.0002888
614	0.00506	614	0.00358	614	0.00408	614	0.00543	614	0.00924	614	0.02234	614	0.0002974
613	0.00516	613	0.00414	613	0.00446	613	0.00554	613	0.00924	613	0.02234	613	0.0003346
612	0.00518	612	0.00384	612	0.00455	612	0.0052	612	0.00934	612	0.02283	612	0.0003492
611	0.00548	611	0.00355	611	0.00436	611	0.00533	611	0.00933	611	0.02321	611	0.0003746
610	0.00563	610	0.00367	610	0.00397	610	0.00535	610	0.00922	610	0.02251	610	0.0004066
609	0.00565	609	0.00415	609	0.00412	609	0.00536	609	0.00959	609	0.02259	609	0.0004372
608	0.00582	608	0.00422	608	0.0046	608	0.00567	608	0.00983	608	0.02292	608	0.0004276
607	0.00579	607	0.00414	607	0.00465	607	0.00598	607	0.00975	607	0.02268	607	0.0004676
606	0.00622	606	0.00458	606	0.00471	606	0.0061	606	0.01025	606	0.02315	606	0.0005226
605	0.00653	605	0.00475	605	0.00496	605	0.00598	605	0.01035	605	0.02328	605	0.0004594
604	0.00702	604	0.00535	604	0.00546	604	0.00626	604	0.01055	604	0.0232	604	0.0004948
603	0.00708	603	0.00553	603	0.00527	603	0.00651	603	0.01077	603	0.02366	603	0.0006104
602	0.00668	602	0.00534	602	0.0051	602	0.00626	602	0.01039	602	0.02388	602	0.0005474
601	0.00708	601	0.00559	601	0.00579	601	0.00649	601	0.01026	601	0.02362	601	0.000432
600	0.00764	600	0.00604	600	0.0059	600	0.00654	600	0.01059	600	0.02338	600	0.000475
599	0.00787	599	0.00563	599	0.00564	599	0.00628	599	0.01043	599	0.02339	599	0.0005648
598	0.00804	598	0.00571	598	0.00594	598	0.00649	598	0.01052	598	0.02347	598	0.0005122
597	0.00823	597	0.00644	597	0.00627	597	0.00678	597	0.01081	597	0.02386	597	0.000557
596	0.00875	596	0.007	596	0.0064	596	0.00714	596	0.01108	596	0.02404	596	0.0005594
595	0.00897	595	0.00706	595	0.00671	595	0.00729	595	0.01113	595	0.02392	595	0.0004734
594	0.00897	594	0.00737	594	0.00713	594	0.00768	594	0.01137	594	0.02406	594	0.0004894
593	0.00926	593	0.00776	593	0.00734	593	0.00767	593	0.01167	593	0.02403	593	0.0005752
592	0.00927	592	0.00741	592	0.00743	592	0.00771	592	0.01166	592	0.02399	592	0.000725
591	0.00955	591	0.0075	591	0.00744	591	0.00775	591	0.01175	591	0.02445	591	0.0007144
590	0.01032	590	0.00824	590	0.00748	590	0.00774	590	0.01191	590	0.02497	590	0.0006434
589	0.01044	589	0.00875	589	0.00779	589	0.00804	589	0.01175	589	0.02478	589	0.0006074
588	0.01035	588	0.0085	588	0.0078	588	0.0077	588	0.01172	588	0.02445	588	0.0006972
587	0.01098	587	0.00913	587	0.00828	587	0.00799	587	0.01216	587	0.02464	587	0.000828
586	0.01108	586	0.00947	586	0.00839	586	0.00827	586	0.01211	586	0.02475	586	0.0007194
585	0.01106	585	0.00934	585	0.00836	585	0.00839	585	0.01223	585	0.02466	585	0.0006686
584	0.01177	584	0.00948	584	0.00897	584	0.00886	584	0.0126	584	0.02499	584	0.0008002
583	0.01245	583	0.01009	583	0.00928	583	0.00914	583	0.01321	583	0.02481	583	0.0008372
582	0.0129	582	0.01082	582	0.00948	582	0.00945	582	0.01343	582	0.02493	582	0.0007574
581	0.01314	581	0.01081	581	0.0098	581	0.00924	581	0.01309	581	0.02538	581	0.000795
580	0.01353	580	0.01119	580	0.0105	580	0.00957	580	0.01347	580	0.02541	580	0.0008774
579	0.0137	579	0.01168	579	0.01068	579	0.00999	579	0.01369	579	0.02546	579	0.0009424
578	0.01429	578	0.01228	578	0.01108	578	0.0104	578	0.0141	578	0.02529	578	0.0009768
577	0.01504	577	0.01256	577	0.01159	577	0.0109	577	0.01429	577	0.02564	577	0.0009854
576	0.01534	576	0.01268	576	0.01161	576	0.01116	576	0.01434	576	0.02611	576	0.00103
575	0.01567	575	0.01294	575	0.01163	575	0.01093	575	0.01457	575	0.02613	575	0.00107
574	0.01612	574	0.01328	574	0.01201	574	0.01115	574	0.01486	574	0.02618	574	0.00103
573	0.01637	573	0.01373	573	0.01245	573	0.01137	573	0.01499	573	0.02633	573	0.0009992
572	0.01679	572	0.01434	572	0.013	572	0.0114	572	0.01519	572	0.02642	572	0.00104
571	0.01738	571	0.01482	571	0.01347	571	0.01185	571	0.01545	571	0.02682	571	0.00117
570	0.01834	570	0.0156	570	0.01413	570	0.01265	570	0.01605	570	0.02696	570	0.00131
569	0.01888	569	0.0161	569	0.01455	569	0.01305	569	0.0164	569	0.02695	569	0.00135
568	0.01979	568	0.01665	568	0.01491	568	0.01348	568	0.01675	568	0.02726	568	0.00139
567	0.02008	567	0.01747	567	0.01511	567	0.01367	567	0.01686	567	0.02719	567	0.0015
566	0.02025	566	0.01819	566	0.01583	566	0.01424	566	0.01713	566	0.02728	566	0.00156
565	0.02098	565	0.01824	565	0.01623	565	0.01436	565	0.01697	565	0.02757	565	0.00157
564	0.02154	564	0.01857	564	0.01641	564	0.01436	564	0.01704	564	0.0278	564	0.00167
563	0.0219	563	0.01941	563	0.01702	563	0.01477	563	0.01702	563	0.02784	563	0.00177
562	0.02278	562	0.01999	562	0.01741	562	0.01517	562	0.01748	562	0.02814	562	0.0006598
561	0.02359	561	0.02034	561	0.01806	561	0.01546	561	0.01805	561	0.02836	561	-0.0001248
560	0.02414	560	0.02125	560	0.01845	560	0.01573	560	0.01822	560	0.02839	560	-3.54e-05
559	0.02478	559	0.0221	559	0.01876	559	0.01602	559	0.0187	559	0.02874	559	-8.62e-05
558	0.02599	558	0.02305	558	0.01959	558	0.01671	558	0.0192	558	0.02944	558	-1.92e-05
557	0.02686	557	0.02388	557	0.02068	557	0.01759	557	0.01966	557	0.02974	557	5.96e-05
556	0.02759	556	0.02446	556	0.02134	556	0.01811	556	0.01988	556	0.02967	556	1.96e-05
555	0.02779	555	0.02454	555	0.02141	555	0.01791	555	0.01927	555	0.02933	555	7.8e-06
554	0.02847	554	0.02557	554	0.02204	554	0.01821	554	0.01944	554	0.02933	554	0.0001866
553	0.02985	553	0.0267	553	0.0231	553	0.01907	553	0.02034	553	0.0294	553	0.0002404
552	0.03114	552	0.02766	552	0.02396	552	0.01948	552	0.02077	552	0.03026	552	0.0003136
551	0.03199	551	0.02834	551	0.02464	551	0.01983	551	0.02135	551	0.03051	551	0.0003704
550	0.03292	550	0.02936	550	0.02527	550	0.02069	550	0.02164	550	0.03068	550	0.0005156
549	0.03391	549	0.03057	549	0.02617	549	0.02152	549	0.02232	549	0.03083	549	0.0006266
548	0.03524	548	0.03226	548	0.02735	548	0.02248	548	0.02313	548	0.03083	548	0.0007906
547	0.03603	547	0.03254	547	0.02765	547	0.02265	547	0.02316	547	0.03121	547	0.001
546	0.03727	546	0.0332	546	0.02832	546	0.02296	546	0.02334	546	0.03132	546	0.00105
545	0.03816	545	0.03411	545	0.02927	545	0.02389	545	0.02395	545	0.03191	545	0.00119
544	0.039	544	0.03527	544	0.03013	544	0.02425	544	0.02426	544	0.03254	544	0.00132
543	0.04064	543	0.03676	543	0.03149	543	0.02506	543	0.02486	543	0.03259	543	0.00144
542	0.04135	542	0.03773	542	0.03188	542	0.02569	542	0.02507	542	0.03225	542	0.00151
541	0.04235	541	0.03889	541	0.03279	541	0.0261	541	0.0256	541	0.03302	541	0.00152
540	0.04353	540	0.03981	540	0.03367	540	0.02635	540	0.0259	540	0.03338	540	0.00155
539	0.04516	539	0.0411	539	0.03457	539	0.02731	539	0.02708	539	0.03353	539	0.00159
538	0.04637	538	0.04258	538	0.03549	538	0.02802	538	0.0275	538	0.03378	538	0.00167
537	0.04784	537	0.04415	537	0.03653	537	0.0293	537	0.02774	537	0.03413	537	0.00156
536	0.04928	536	0.04524	536	0.03763	536	0.02992	536	0.02813	536	0.03409	536	0.00162
535	0.05057	535	0.04633	535	0.03922	535	0.03085	535	0.0293	535	0.0344	535	0.00148
534	0.05187	534	0.0478	534	0.04026	534	0.03168	534	0.03004	534	0.03535	534	0.00152
533	0.05336	533	0.04879	533	0.04114	533	0.03217	533	0.03025	533	0.03554	533	0.00154
532	0.05518	532	0.05056	532	0.04241	532	0.03303	532	0.03064	532	0.03563	532	0.00147
531	0.05661	531	0.05225	531	0.04321	531	0.03385	531	0.03103	531	0.03587	531	0.00138
530	0.05801	530	0.05373	530	0.04483	530	0.03522	530	0.03224	530	0.03594	530	0.00129
529	0.05981	529	0.05565	529	0.04604	529	0.0362	529	0.03283	529	0.03628	529	0.0012
528	0.06146	528	0.05693	528	0.04672	528	0.03639	528	0.03331	528	0.0367	528	0.00109
527	0.06232	527	0.05787	527	0.04738	527	0.03674	527	0.03366	527	0.03758	527	0.00104
526	0.06434	526	0.05966	526	0.04889	526	0.03826	526	0.03393	526	0.03831	526	0.0009662
525	0.06589	525	0.06097	525	0.04995	525	0.03931	525	0.03542	525	0.03852	525	0.000899
524	0.06778	524	0.06268	524	0.05189	524	0.04028	524	0.03643	524	0.0384	524	0.00085
523	0.06955	523	0.0643	523	0.05334	523	0.04113	523	0.03655	523	0.03844	523	0.0008442
522	0.07075	522	0.0651	522	0.05446	522	0.04179	522	0.0371	522	0.03927	522	0.0009466
521	0.07299	521	0.06687	521	0.05583	521	0.0432	521	0.03811	521	0.03951	521	0.000994
520	0.07489	520	0.06911	520	0.05732	520	0.0438	520	0.03852	520	0.0394	520	0.0009616
519	0.07682	519	0.07161	519	0.05894	519	0.04502	519	0.03933	519	0.0402	519	0.00116
518	0.07855	518	0.07366	518	0.06046	518	0.04656	518	0.04053	518	0.04081	518	0.00129
517	0.08062	517	0.07462	517	0.06145	517	0.04764	517	0.04158	517	0.04096	517	0.00149
516	0.08249	516	0.07642	516	0.06246	516	0.0484	516	0.04182	516	0.04134	516	0.00166
515	0.08452	515	0.07784	515	0.06402	515	0.04924	515	0.04204	515	0.04233	515	0.00207
514	0.08661	514	0.07995	514	0.06591	514	0.05047	514	0.04361	514	0.04346	514	0.00225
513	0.08792	513	0.0826	513	0.06721	513	0.05199	513	0.04429	513	0.04296	513	0.00238
512	0.09044	512	0.08458	512	0.06894	512	0.05327	512	0.04526	512	0.04287	512	0.00266
511	0.09216	511	0.0861	511	0.07026	511	0.05404	511	0.0461	511	0.04282	511	0.00287
510	0.09504	510	0.08785	510	0.07245	510	0.05538	510	0.04704	510	0.04415	510	0.00342
509	0.0964	509	0.08985	509	0.07366	509	0.05605	509	0.04764	509	0.04463	509	0.0038
508	0.09866	508	0.09145	508	0.07493	508	0.05738	508	0.04804	508	0.04508	508	0.00395
507	0.10093	507	0.09356	507	0.07682	507	0.05844	507	0.04891	507	0.04546	507	0.00413
506	0.10321	506	0.09577	506	0.07867	506	0.06006	506	0.05011	506	0.0461	506	0.0047
505	0.10569	505	0.09856	505	0.08027	505	0.06162	505	0.05123	505	0.04572	505	0.00524
504	0.10745	504	0.10015	504	0.08151	504	0.06323	504	0.05191	504	0.04639	504	0.00537
503	0.11041	503	0.10226	503	0.08367	503	0.06479	503	0.05368	503	0.04786	503	0.0054
502	0.11239	502	0.10407	502	0.08531	502	0.06571	502	0.05482	502	0.04817	502	0.00574
501	0.11384	501	0.1061	501	0.08678	501	0.06634	501	0.05521	501	0.04813	501	0.00602
500	0.11605	500	0.10844	500	0.0884	500	0.06773	500	0.05578	500	0.0487	500	0.00599
499	0.11813	499	0.11071	499	0.09022	499	0.06921	499	0.05725	499	0.04973	499	0.00603
498	0.12112	498	0.11324	498	0.09261	498	0.07045	498	0.05778	498	0.05019	498	0.00583
497	0.12338	497	0.11563	497	0.09434	497	0.0725	497	0.05872	497	0.05026	497	0.00599
496	0.12574	496	0.11756	496	0.09567	496	0.07341	496	0.05983	496	0.05032	496	0.00564
495	0.12706	495	0.11874	495	0.09737	495	0.07434	495	0.06059	495	0.05143	495	0.00548
494	0.12938	494	0.11983	494	0.09898	494	0.07502	494	0.06134	494	0.05167	494	0.0054
493	0.13233	493	0.12205	493	0.10003	493	0.07628	493	0.0622	493	0.05281	493	0.005
492	0.13517	492	0.12597	492	0.10171	492	0.07778	492	0.06298	492	0.05322	492	0.00477
491	0.13722	491	0.12781	491	0.10402	491	0.07893	491	0.06337	491	0.05331	491	0.00459
490	0.13954	490	0.12936	490	0.10582	490	0.08054	490	0.06486	490	0.05352	490	0.00423
489	0.14146	489	0.1322	489	0.10718	489	0.08205	489	0.06612	489	0.0538	489	0.00404
488	0.14405	488	0.13474	488	0.10907	488	0.08372	488	0.06719	488	0.05564	488	0.00358
487	0.14734	487	0.13735	487	0.1113	487	0.08545	487	0.06853	487	0.05666	487	0.0034
486	0.14933	486	0.13978	486	0.11266	486	0.08578	486	0.06946	486	0.05608	486	0.00311
485	0.15096	485	0.14101	485	0.11399	485	0.0877	485	0.07063	485	0.05675	485	0.00267
484	0.15267	484	0.14196	484	0.11494	484	0.0876	484	0.07064	484	0.05653	484	0.00248
483	0.15566	483	0.14402	483	0.11697	483	0.08885	483	0.07125	483	0.05685	483	0.00201
482	0.15771	482	0.14685	482	0.1192	482	0.09024	482	0.07209	482	0.05747	482	0.00169
481	0.16015	481	0.14906	481	0.12034	481	0.09133	481	0.07269	481	0.05784	481	0.00166
480	0.16277	480	0.15162	480	0.12233	480	0.09246	480	0.07365	480	0.0581	480	0.00131
479	0.16373	479	0.15281	479	0.12331	479	0.09282	479	0.07405	479	0.05843	479	0.00131
478	0.16607	478	0.1542	478	0.12483	478	0.09419	478	0.07518	478	0.05898	478	0.00142
477	0.16852	477	0.15705	477	0.12696	477	0.09598	477	0.0764	477	0.05929	477	0.00327
476	0.17114	476	0.15925	476	0.12851	476	0.0978	476	0.0775	476	0.06034	476	0.00185
475	0.17297	475	0.16097	475	0.12995	475	0.09862	475	0.07872	475	0.06071	475	0.00191
474	0.17486	474	0.16266	474	0.13197	474	0.0997	474	0.07888	474	0.0606	474	0.00201
473	0.17697	473	0.16428	473	0.13269	473	0.09959	473	0.07928	473	0.0612	473	0.00256
472	0.17871	472	0.16696	472	0.13453	472	0.10059	472	0.07996	472	0.06189	472	0.00254
471	0.18077	471	0.16857	471	0.13584	471	0.10195	471	0.08083	471	0.06242	471	0.00297
470	0.18269	470	0.16931	470	0.13653	470	0.10227	470	0.08091	470	0.06196	470	0.00347
469	0.18439	469	0.17096	469	0.13781	469	0.10324	469	0.08161	469	0.06244	469	0.00397
468	0.1859	468	0.17207	468	0.13841	468	0.10491	468	0.08229	468	0.06261	468	0.00435
467	0.18809	467	0.17484	467	0.14131	467	0.10658	467	0.08406	467	0.06339	467	0.00456
466	0.191	466	0.17759	466	0.14255	466	0.10762	466	0.08454	466	0.06392	466	0.00521
465	0.19286	465	0.17811	465	0.14262	465	0.1074	465	0.08536	465	0.06374	465	0.00553
464	0.19453	464	0.17979	464	0.14387	464	0.10869	464	0.08538	464	0.06384	464	0.00579
463	0.19592	463	0.18141	463	0.14578	463	0.11029	463	0.08624	463	0.0642	463	0.00642
462	0.19819	462	0.18384	462	0.14691	462	0.11088	462	0.08753	462	0.06459	462	0.00709
461	0.19968	461	0.18437	461	0.14752	461	0.11107	461	0.08787	461	0.06512	461	0.00775
460	0.20104	460	0.18585	460	0.14899	460	0.11284	460	0.08785	460	0.06561	460	0.00791
459	0.20265	459	0.18825	459	0.15071	459	0.11253	459	0.08828	459	0.06554	459	0.00781
458	0.20457	458	0.18889	458	0.1522	458	0.1133	458	0.08921	458	0.06551	458	0.00837
457	0.20464	457	0.18833	457	0.15171	457	0.11377	457	0.0893	457	0.06595	457	0.00862
456	0.20631	456	0.18956	456	0.15144	456	0.11348	456	0.08957	456	0.06535	456	0.00872
455	0.20885	455	0.19149	455	0.15354	455	0.1144	455	0.09018	455	0.0649	455	0.00867
454	0.20863	454	0.19183	454	0.15389	454	0.11434	454	0.09015	454	0.06635	454	0.00805
453	0.21051	453	0.19293	453	0.15463	453	0.11512	453	0.08995	453	0.06694	453	0.00831
452	0.21243	452	0.19495	452	0.1558	452	0.11713	452	0.09075	452	0.06646	452	0.00816
451	0.21218	451	0.19562	451	0.157	451	0.11743	451	0.09064	451	0.0673	451	0.00764
450	0.21384	450	0.19445	450	0.15729	450	0.11704	450	0.0915	450	0.06648	450	0.00723
449	0.21375	449	0.19589	449	0.15775	449	0.11834	449	0.09161	449	0.06574	449	0.0071
448	0.21562	448	0.19674	448	0.15823	448	0.11793	448	0.09213	448	0.0667	448	0.00622
447	0.21732	447	0.19808	447	0.15795	447	0.11817	447	0.09288	447	0.06724	447	0.00609
446	0.21692	446	0.19751	446	0.15912	446	0.11931	446	0.0922	446	0.06645	446	0.00598
445	0.21736	445	0.20047	445	0.15984	445	0.11858	445	0.09237	445	0.06607	445	0.0059
444	0.21982	444	0.20028	444	0.16103	444	0.1203	444	0.0932	444	0.06455	444	0.00538
443	0.21957	443	0.20085	443	0.15927	443	0.11751	443	0.09149	443	0.06541	443	0.00514
442	0.22054	442	0.2015	442	0.16117	442	0.11948	442	0.09339	442	0.06616	442	0.00542
441	0.22045	441	0.1994	441	0.1608	441	0.11839	441	0.09228	441	0.06669	441	0.00528
440	0.22126	440	0.20143	440	0.16066	440	0.11893	440	0.09247	440	0.06575	440	0.00595
439	0.22294	439	0.20187	439	0.15944	439	0.11956	439	0.09326	439	0.06515	439	0.0055
438	0.22201	438	0.20308	438	0.16061	438	0.1192	438	0.09385	438	0.06582	438	0.00735
437	0.22308	437	0.20203	437	0.16163	437	0.11873	437	0.09207	437	0.06328	437	0.00866
436	0.22363	436	0.20368	436	0.16125	436	0.11906	436	0.09266	436	0.06446	436	0.00913
435	0.22391	435	0.20321	435	0.16051	435	0.1195	435	0.09281	435	0.06464	435	0.01054
434	0.22464	434	0.20343	434	0.16068	434	0.1189	434	0.09267	434	0.06452	434	0.01053
433	0.22298	433	0.20323	433	0.16079	433	0.11744	433	0.09204	433	0.06541	433	0.01165
432	0.22569	432	0.20322	432	0.16104	432	0.11903	432	0.09179	432	0.06365	432	0.01209
431	0.22439	431	0.2036	431	0.16131	431	0.11907	431	0.09136	431	0.0648	431	0.01266
430	0.22517	430	0.20456	430	0.15992	430	0.1183	430	0.09147	430	0.06473	430	0.01442
429	0.22525	429	0.20375	429	0.16077	429	0.11775	429	0.09108	429	0.06519	429	0.01454
428	0.22644	428	0.20373	428	0.16081	428	0.11835	428	0.09122	428	0.0638	428	0.01537
427	0.22663	427	0.20359	427	0.15912	427	0.11728	427	0.09022	427	0.06443	427	0.01605
426	0.22708	426	0.20331	426	0.161	426	0.11646	426	0.08912	426	0.06502	426	0.01599
425	0.22919	425	0.20439	425	0.16182	425	0.11622	425	0.08927	425	0.06499	425	0.01623
424	0.22978	424	0.20507	424	0.16047	424	0.11611	424	0.08966	424	0.06332	424	0.01535
423	0.23108	423	0.20632	423	0.16158	423	0.11688	423	0.09155	423	0.06356	423	0.01597
422	0.23017	422	0.20583	422	0.1621	422	0.11661	422	0.08974	422	0.06431	422	0.01513
421	0.23285	421	0.20721	421	0.16271	421	0.11587	421	0.09009	421	0.06312	421	0.01668
420	0.23118	420	0.20595	420	0.16202	420	0.11556	420	0.08809	420	0.06352	420	0.01622
419	0.23558	419	0.20622	419	0.16332	419	0.11494	419	0.08988	419	0.06337	419	0.01532
418	0.2367	418	0.21037	418	0.16477	418	0.11692	418	0.08976	418	0.06503	418	0.01471
417	0.23794	417	0.21	417	0.16529	417	0.11692	417	0.08952	417	0.06373	417	0.01541
416	0.24131	416	0.21346	416	0.16582	416	0.11895	416	0.09055	416	0.06253	416	0.01515
415	0.24298	415	0.21325	415	0.1676	415	0.11957	415	0.08958	415	0.06235	415	0.01468
414	0.24504	414	0.21503	414	0.16796	414	0.11926	414	0.08986	414	0.0637	414	0.01386
413	0.24638	413	0.21758	413	0.16961	413	0.11986	413	0.09053	413	0.0635	413	0.01394
412	0.25105	412	0.22006	412	0.17096	412	0.12039	412	0.08974	412	0.06456	412	0.01431
411	0.25169	411	0.22126	411	0.17369	411	0.11984	411	0.08999	411	0.0644	411	0.01478
410	0.2576	410	0.22447	410	0.17552	410	0.12292	410	0.09239	410	0.06526	410	0.0145
409	0.26321	409	0.23011	409	0.18028	409	0.12559	409	0.09366	409	0.06382	409	0.01532
408	0.26627	408	0.23128	408	0.17934	408	0.12386	408	0.0927	408	0.06611	408	0.01368
407	0.27124	407	0.23837	407	0.18293	407	0.12664	407	0.09531	407	0.06428	407	0.01372
406	0.27713	406	0.24201	406	0.18975	406	0.13131	406	0.09625	406	0.06632	406	0.01309
405	0.2819	405	0.2473	405	0.19095	405	0.13154	405	0.0976	405	0.06587	405	0.01206
404	0.29191	404	0.25298	404	0.19658	404	0.13507	404	0.1004	404	0.06756	404	0.0118
403	0.29539	403	0.25849	403	0.19972	403	0.13622	403	0.10112	403	0.06869	403	0.01231
402	0.30421	402	0.26514	402	0.20533	402	0.14059	402	0.10378	402	0.0696	402	0.01107
401	0.31252	401	0.27163	401	0.20962	401	0.1431	401	0.10588	401	0.06915	401	0.01031
400	0.32202	400	0.28061	400	0.2163	400	0.14807	400	0.10694	400	0.07136	400	0.01048
399	0.33224	399	0.28863	399	0.22416	399	0.15196	399	0.11055	399	0.07117	399	0.00958
398	0.33976	398	0.2956	398	0.22516	398	0.15489	398	0.11158	398	0.07233	398	0.00853
397	0.35321	397	0.30592	397	0.23594	397	0.16126	397	0.11598	397	0.0714	397	0.00834
396	0.36261	396	0.31408	396	0.24213	396	0.16324	396	0.11552	396	0.07106	396	0.00879
395	0.37563	395	0.32557	395	0.24811	395	0.16939	395	0.11992	395	0.07509	395	0.00892
394	0.38892	394	0.33432	394	0.25748	394	0.17475	394	0.12372	394	0.07735	394	0.00797
393	0.39995	393	0.34582	393	0.26923	393	0.17984	393	0.12599	393	0.07861	393	0.00896
392	0.41815	392	0.35847	392	0.27722	392	0.18656	392	0.13367	392	0.07856	392	0.00873
391	0.4323	391	0.36762	391	0.28611	391	0.19277	391	0.13705	391	0.08146	391	0.00906
390	0.44838	390	0.38553	390	0.2975	390	0.20152	390	0.13888	390	0.08322	390	0.0081
389	0.46463	389	0.40176	389	0.30932	389	0.2076	389	0.14698	389	0.08324	389	0.00799
388	0.48382	388	0.41629	388	0.31939	388	0.21455	388	0.14887	388	0.08593	388	0.00803
387	0.50214	387	0.43095	387	0.33107	387	0.22332	387	0.15561	387	0.08843	387	0.00819
386	0.51654	386	0.44672	386	0.3425	386	0.23025	386	0.15896	386	0.0892	386	0.00775
385	0.53892	385	0.46578	385	0.3552	385	0.24006	385	0.16475	385	0.09237	385	0.00717
384	0.55821	384	0.47766	384	0.37053	384	0.24503	384	0.1687	384	0.09543	384	0.00751
383	0.57846	383	0.49551	383	0.38265	383	0.25279	383	0.17561	383	0.09656	383	0.00719
382	0.60261	382	0.5208	382	0.39866	382	0.26611	382	0.18349	382	0.09867	382	0.00609
381	0.62603	381	0.53856	381	0.412	381	0.27501	381	0.18665	381	0.09838	381	0.00637
380	0.64773	380	0.55442	380	0.42565	380	0.28354	380	0.19273	380	0.10337	380	0.00517
379	0.69641	379	0.5728	379	0.44047	379	0.29477	379	0.19819	379	0.09889	379	-0.00431
378	0.70284	378	0.60038	378	0.46552	378	0.31335	378	0.21025	378	0.10897	378	0.0009648
377	0.72921	377	0.64372	377	0.47759	377	0.32007	377	0.22233	377	0.10839	377	0.00306
376	0.76465	376	0.64831	376	0.4922	376	0.32922	376	0.22435	376	0.1132	376	0.00232
375	0.78857	375	0.67398	375	0.51031	375	0.33467	375	0.23427	375	0.11495	375	0.00264
374	0.80594	374	0.69392	374	0.53013	374	0.35033	374	0.23641	374	0.11824	374	0.00327
373	0.82268	373	0.70443	373	0.53527	373	0.35991	373	0.23959	373	0.12233	373	0.00312
372	0.85176	372	0.7304	372	0.55006	372	0.37019	372	0.24754	372	0.12904	372	0.00259
371	0.87131	371	0.75114	371	0.57852	371	0.38253	371	0.26059	371	0.13008	371	0.00303
370	0.90767	370	0.76164	370	0.58961	370	0.38603	370	0.26475	370	0.13096	370	0.00309
369	0.92826	369	0.79297	369	0.60384	369	0.3973	369	0.2755	369	0.13623	369	0.00308
368	0.95867	368	0.81957	368	0.62823	368	0.41585	368	0.28261	368	0.13907	368	0.00223
367	0.96976	367	0.82079	367	0.65095	367	0.42701	367	0.28205	367	0.13775	367	0.00266
366	0.99293	366	0.8685	366	0.66096	366	0.43995	366	0.3007	366	0.14374	366	0.0025
365	1.00254	365	0.87333	365	0.67567	365	0.44192	365	0.2992	365	0.14305	365	0.00262
364	1.03278	364	0.89288	364	0.69083	364	0.45544	364	0.30175	364	0.14978	364	0.00198
363	1.05305	363	0.89776	363	0.70803	363	0.46253	363	0.31799	363	0.14822	363	0.00262
362	1.07061	362	0.91347	362	0.70972	362	0.4704	362	0.31326	362	0.14491	362	0.00207
361	1.07881	361	0.93712	361	0.73615	361	0.4795	361	0.32488	361	0.15514	361	0.00168
360	1.10677	360	0.95808	360	0.7402	360	0.49016	360	0.32554	360	0.15521	360	0.00159
359	1.11682	359	0.97422	359	0.75229	359	0.49479	359	0.32898	359	0.15718	359	0.00158
358	1.12768	358	0.97907	358	0.7689	358	0.50539	358	0.33899	358	0.15881	358	0.00136
357	1.13847	357	0.99489	357	0.76255	357	0.50878	357	0.34253	357	0.15869	357	0.00106
356	1.14287	356	1.00411	356	0.78011	356	0.51352	356	0.34595	356	0.16214	356	0.0013
355	1.14285	355	1.00968	355	0.78281	355	0.51687	355	0.34415	355	0.16745	355	0.000818
354	1.15182	354	1.01812	354	0.78036	354	0.52428	354	0.35224	354	0.16027	354	0.00105
353	1.14861	353	1.02255	353	0.79496	353	0.5214	353	0.35697	353	0.16594	353	0.00122
352	1.18074	352	1.02511	352	0.79368	352	0.52131	352	0.34988	352	0.16265	352	0.0009696
351	1.1625	351	1.02814	351	0.79953	351	0.53077	351	0.35142	351	0.15771	351	-0.0004212
350	1.16571	350	1.02563	350	0.79765	350	0.53381	350	0.35048	350	0.15909	350	-1.34e-05
349	1.17565	349	1.0262	349	0.79702	349	0.52977	349	0.3542	349	0.15766	349	0.0001028
348	1.18743	348	1.0152	348	0.80764	348	0.51932	348	0.34673	348	0.16211	348	0.0007838
347	1.19176	347	1.00644	347	0.79826	347	0.51572	347	0.34343	347	0.1639	347	0.0002944
346	1.19121	346	1.00304	346	0.77806	346	0.50358	346	0.34158	346	0.16156	346	0.0001998
345	1.17035	345	0.9861	345	0.77749	345	0.50691	345	0.33748	345	0.16118	345	0.0003416
344	1.13594	344	0.96748	344	0.75598	344	0.4971	344	0.34282	344	0.15435	344	0.0007394
343	1.14393	343	0.94724	343	0.74225	343	0.50446	343	0.33382	343	0.14722	343	-7e-06
342	1.10408	342	0.93094	342	0.74456	342	0.49577	342	0.32804	342	0.14833	342	0.00108
341	1.07646	341	0.92088	341	0.73176	341	0.48803	341	0.32098	341	0.15094	341	0.000887
340	1.04659	340	0.90791	340	0.71584	340	0.47127	340	0.31399	340	0.14952	340	0.00147
339	1.03994	339	0.88537	339	0.7032	339	0.46663	339	0.31272	339	0.14716	339	0.0007426
338	1.0488	338	0.86244	338	0.68689	338	0.45567	338	0.30838	338	0.15377	338	0.00122
337	1.01842	337	0.8536	337	0.68415	337	0.44419	337	0.29576	337	0.14527	337	0.00126
336	0.96509	336	0.82316	336	0.63214	336	0.43309	336	0.28654	336	0.14222	336	0.000912
335	0.95638	335	0.80772	335	0.62568	335	0.42169	335	0.28536	335	0.14304	335	0.000178
334	0.94212	334	0.77217	334	0.59957	334	0.40619	334	0.27497	334	0.12999	334	0.00239
333	0.89597	333	0.75975	333	0.59203	333	0.3985	333	0.26975	333	0.13686	333	0.00211
332	0.86763	332	0.75215	332	0.57012	332	0.39141	332	0.26182	332	0.13585	332	0.00229
331	0.83447	331	0.73467	331	0.55687	331	0.383	331	0.25666	331	0.13481	331	0.00155
330	0.82532	330	0.70885	330	0.52882	330	0.35483	330	0.25167	330	0.12455	330	0.0003386
329	0.78431	329	0.67457	329	0.51213	329	0.34189	329	0.23826	329	0.12405	329	-0.00122
328	0.76375	328	0.64732	328	0.49354	328	0.34792	328	0.23074	328	0.12689	328	-0.00151
327	0.72261	327	0.65023	327	0.48974	327	0.34258	327	0.22452	327	0.11778	327	-0.000876
326	0.70495	326	0.60302	326	0.47029	326	0.32979	326	0.21687	326	0.11634	326	-1.46e-05
325	0.7059	325	0.59514	325	0.4567	325	0.31481	325	0.21712	325	0.11909	325	-0.00206
324	0.667	324	0.58896	324	0.43697	324	0.29809	324	0.22122	324	0.11664	324	-0.00273
323	0.6651	323	0.56768	323	0.44277	323	0.31281	323	0.20674	323	0.11594	323	-0.0002342
322	0.66652	322	0.56597	322	0.43168	322	0.30323	322	0.20784	322	0.11755	322	-0.00176
321	0.63524	321	0.56195	321	0.4257	321	0.29922	321	0.20806	321	0.11089	321	0.000209
320	0.64404	320	0.56427	320	0.42076	320	0.29656	320	0.2093	320	0.10765	320	-0.0007334
319	0.65806	319	0.57781	319	0.43714	319	0.29633	319	0.20915	319	0.1183	319	0.0008476
318	0.66103	318	0.58001	318	0.43771	318	0.29843	318	0.2066	318	0.12099	318	0.00168
317	0.65867	317	0.58603	317	0.44107	317	0.29602	317	0.20853	317	0.12025	317	0.00113
316	0.6636	316	0.59559	316	0.44394	316	0.30651	316	0.21313	316	0.1233	316	0.00197
315	0.68766	315	0.60002	315	0.45344	315	0.31186	315	0.21813	315	0.12246	315	0.002
314	0.69506	314	0.61331	314	0.46516	314	0.31712	314	0.22592	314	0.12824	314	0.00175
313	0.72249	313	0.63136	313	0.4815	313	0.32907	313	0.23502	313	0.13277	313	0.00209
312	0.75169	312	0.65179	312	0.49401	312	0.33943	312	0.23595	312	0.13333	312	0.00146
311	0.78636	311	0.67744	311	0.51002	311	0.34656	311	0.24441	311	0.13968	311	0.002
310	0.82434	310	0.69981	310	0.53458	310	0.36394	310	0.25411	310	0.14099	310	0.002
309	0.84417	309	0.73186	309	0.56218	309	0.37893	309	0.26094	309	0.14348	309	0.00255
308	0.89248	308	0.77325	308	0.58897	308	0.39834	308	0.27322	308	0.15086	308	0.00322
307	0.93102	307	0.81038	307	0.62452	307	0.42477	307	0.29396	307	0.15733	307	0.00367
306	0.99422	306	0.85657	306	0.66172	306	0.44396	306	0.31042	306	0.15631	306	0.00408
305	1.03125	305	0.89524	305	0.68929	305	0.46409	305	0.32009	305	0.16592	305	0.00343
304	1.07842	304	0.95211	304	0.73575	304	0.48996	304	0.34057	304	0.16655	304	0.00383
303	1.13325	303	0.98915	303	0.76772	303	0.52184	303	0.35925	303	0.18158	303	0.00404
302	1.19325	302	1.04567	302	0.80492	302	0.55062	302	0.37416	302	0.18781	302	0.00338
301	1.25654	301	1.09649	301	0.84094	301	0.57424	301	0.38709	301	0.19384	301	0.00424
300	1.31704	300	1.15004	300	0.87482	300	0.59331	300	0.40553	300	0.19659	300	0.00358
299	1.38146	299	1.20579	299	0.91901	299	0.6245	299	0.42489	299	0.20487	299	0.00373
298	1.41924	298	1.26353	298	0.94974	298	0.63322	298	0.43562	298	0.20773	298	0.00343
297	1.52248	297	1.28833	297	0.98719	297	0.6667	297	0.453	297	0.20889	297	0.00326
296	1.56759	296	1.32917	296	1.0512	296	0.69278	296	0.47745	296	0.22286	296	0.00404
295	1.58591	295	1.38543	295	1.07326	295	0.71086	295	0.4969	295	0.22567	295	0.00421
294	1.64883	294	1.43225	294	1.09544	294	0.72569	294	0.50195	294	0.23472	294	0.00395
293	1.66876	293	1.50114	293	1.1438	293	0.75296	293	0.51887	293	0.23897	293	0.00327
292	1.72189	292	1.53745	292	1.16407	292	0.78169	292	0.52725	292	0.24113	292	0.00298
291	1.79505	291	1.56302	291	1.19408	291	0.80924	291	0.53192	291	0.24755	291	0.00259
290	1.84711	290	1.59913	290	1.19979	290	0.81257	290	0.54454	290	0.24804	290	0.00254
289	1.93789	289	1.63674	289	1.19472	289	0.81237	289	0.55085	289	0.2547	289	0.00252
288	1.88371	288	1.63598	288	1.1996	288	0.81139	288	0.55152	288	0.25506	288	0.00258
287	1.84809	287	1.63064	287	1.21027	287	0.81332	287	0.54494	287	0.25218	287	0.00248
286	1.86911	286	1.62275	286	1.21276	286	0.80339	286	0.54315	286	0.25753	286	0.00199
285	1.83229	285	1.59348	285	1.1789	285	0.79539	285	0.54002	285	0.25695	285	0.00176
284	1.85454	284	1.58951	284	1.15641	284	0.78935	284	0.5314	284	0.25197	284	0.00162
283	1.85341	283	1.55693	283	1.15394	283	0.78691	283	0.52101	283	0.24384	283	0.0009342
282	1.82604	282	1.48245	282	1.13546	282	0.7704	282	0.51547	282	0.24661	282	0.0008738
281	1.75526	281	1.45463	281	1.10038	281	0.75179	281	0.49769	281	0.2488	281	0.0008088
280	1.62238	280	1.42962	280	1.04574	280	0.721	280	0.48876	280	0.23669	280	0.0005348
279	1.57693	279	1.3669	279	1.00644	279	0.6959	279	0.47149	279	0.22668	279	0.000703
278	1.50141	278	1.31763	278	0.96858	278	0.66966	278	0.4575	278	0.22763	278	0.00104
277	1.4366	277	1.25376	277	0.92721	277	0.63402	277	0.43212	277	0.2254	277	0.00126
276	1.34476	276	1.17416	276	0.87216	276	0.59579	276	0.41084	276	0.21641	276	0.00179
275	1.26447	275	1.09932	275	0.82535	275	0.56153	275	0.38388	275	0.20691	275	0.00115
274	1.17511	274	1.03712	274	0.77463	274	0.52261	274	0.35988	274	0.20032	274	0.00124
273	1.08017	273	0.94954	273	0.73033	273	0.49139	273	0.34622	273	0.19144	273	0.00151
272	1.01017	272	0.87678	272	0.66957	272	0.45932	272	0.3245	272	0.18321	272	0.00149
271	0.94776	271	0.81527	271	0.61903	271	0.42926	271	0.3041	271	0.17381	271	0.00124
270	0.85846	270	0.75701	270	0.57076	270	0.39162	270	0.28278	270	0.16808	270	0.00125
269	0.79601	269	0.69171	269	0.51934	269	0.35664	269	0.26002	269	0.16568	269	0.00182
268	0.72972	268	0.6331	268	0.47393	268	0.32809	268	0.23888	268	0.15258	268	0.00177
267	0.65264	267	0.57555	267	0.43203	267	0.29709	267	0.22104	267	0.14785	267	0.00158
266	0.59258	266	0.51954	266	0.38998	266	0.27022	266	0.20324	266	0.14055	266	0.0021
265	0.53652	265	0.46422	265	0.35692	265	0.24716	265	0.18469	265	0.13443	265	0.00245
264	0.48861	264	0.43744	264	0.3291	264	0.22459	264	0.17424	264	0.12856	264	0.00216
263	0.44136	263	0.39023	263	0.29942	263	0.20659	263	0.16544	263	0.12699	263	0.00158
262	0.4003	262	0.34818	262	0.27031	262	0.1897	262	0.15432	262	0.12024	262	0.00131
261	0.36225	261	0.32549	261	0.24509	261	0.16781	261	0.13546	261	0.11922	261	0.00188
260	0.33095	260	0.29953	260	0.2268	260	0.1564	260	0.12776	260	0.12097	260	0.00188
259	0.30647	259	0.27534	259	0.21025	259	0.15004	259	0.12814	259	0.11693	259	0.00214
258	0.28992	258	0.26023	258	0.19809	258	0.14033	258	0.12655	258	0.11413	258	0.00202
257	0.27475	257	0.24929	257	0.18902	257	0.1354	257	0.12673	257	0.11869	257	0.00229
256	0.26569	256	0.24358	256	0.18176	256	0.13607	256	0.12755	256	0.128	256	0.00237
255	0.2668	255	0.25085	255	0.1851	255	0.14277	255	0.13496	255	0.13303	255	0.00224
254	0.26964	254	0.25205	254	0.18798	254	0.14227	254	0.13951	254	0.14116	254	0.00272
253	0.27246	253	0.26487	253	0.19339	253	0.14903	253	0.14647	253	0.15389	253	0.00322
252	0.29001	252	0.29281	252	0.21251	252	0.16739	252	0.16252	252	0.16906	252	0.0035
251	0.31654	251	0.32132	251	0.23303	251	0.18982	251	0.17491	251	0.19338	251	0.00326
250	0.35092	250	0.35397	250	0.25665	250	0.21545	250	0.19954	250	0.21409	250	0.00267

## Sheet: Figure 6a
XPS spectra
In 4 ppm I2/KI solution			In 40 ppm I2/KI solution			In 400 ppm I2/KI solution			In 2000 ppm I2/KI solution			In 100000 ppm I2/KI solution
Binding Energy (eV)	Intensity		Binding Energy (eV)	Intensity		Binding Energy (eV)	Intensity		Binding Energy (eV)	Intensity		Binding Energy (eV)	Intensity
	experimental curve	fitted curve		experimental curve	fitted curve		experimental curve	fitted curve		experimental curve	fitted curve		experimental curve	fitted curve
640	3979.74	4001.77	640	3861.83	4000.59	640	4081.45	3985.03	640	3973.5	3963.71	640	4249.5	4299
639.9	4022.79	4001.63	639.9	3894.34	3998.41	639.9	4081.71	3977.36	639.9	4058.52	3963.12	639.9	4188.7	4286.8
639.8	3986.27	4001.47	639.8	3921.93	3993.37	639.8	4026.12	3971.71	639.8	4088.7	3959.88	639.8	4156.3	4270.2
639.7	4011.43	4001.33	639.7	3918.88	3985.8	639.7	3957.45	3965.2	639.7	3927.04	3959.09	639.7	4170.1	4235.4
639.6	3974.54	4001.22	639.6	3888.17	3983.38	639.6	3911.32	3958.25	639.6	3835.48	3958.47	639.6	4184.2	4220
639.5	4007.96	4001.11	639.5	3915.68	3981.31	639.5	3896.19	3952.58	639.5	3958.34	3952.13	639.5	4074.6	4200.1
639.4	3994.83	4001	639.4	3944.1	3973.02	639.4	3962.35	3946.72	639.4	3972.43	3942.5	639.4	4101.4	4178
639.3	3961.51	4000.89	639.3	3913.14	3972.72	639.3	4002.48	3940.95	639.3	3964.61	3933.26	639.3	4043.9	4162.6
639.2	3956.58	4000.81	639.2	3890.95	3966.76	639.2	3952.91	3936.73	639.2	3999.7	3924.47	639.2	3998.6	4160.2
639.1	3978.07	4000.73	639.1	3936.69	3961.76	639.1	3921.98	3933	639.1	3958.1	3920.49	639.1	4209.1	4156.7
639	3988.3	4000.68	639	3938.66	3961.14	639	3948.31	3929.35	639	3918.82	3917.42	639	4142.9	4155.2
638.9	3958.02	4000.63	638.9	3770.66	3957.32	638.9	4015.13	3926.7	638.9	3862.09	3909.77	638.9	4005.6	4150.4
638.8	3961.84	4000.62	638.8	3905.82	3948.07	638.8	3943.02	3922.45	638.8	3951.44	3901.77	638.8	4019.7	4137.5
638.7	3974.1	4000.6	638.7	3854.55	3937.65	638.7	3955.6	3919.31	638.7	3889.54	3896.07	638.7	4129.6	4125.2
638.6	3959.72	4000.59	638.6	3850.92	3929.7	638.6	3913.7	3917.12	638.6	3857.41	3891.18	638.6	4131.8	4112.1
638.5	3942.67	4000.58	638.5	3906.67	3919.89	638.5	3820.56	3915.18	638.5	3896.12	3888.92	638.5	4233.5	4096.7
638.4	3927.3	4000.57	638.4	3927.46	3915.07	638.4	3949.09	3912.06	638.4	3886.46	3887.68	638.4	4216.2	4082.4
638.3	4010.48	4000.55	638.3	3855.81	3915.03	638.3	3862.65	3909.24	638.3	3841.62	3887.23	638.3	3933.2	4067.6
638.2	3933.06	4000.51	638.2	3773.73	3914.92	638.2	3922.1	3907.18	638.2	3890.36	3886.89	638.2	3912.3	4049.3
638.1	3932.88	4000.47	638.1	3830.42	3914.78	638.1	3916.99	3904.92	638.1	3894.82	3885.6	638.1	3901.8	4026.4
638	4013.4	4000.44	638	3783.24	3914.6	638	3961.8	3904.87	638	3914.07	3881.95	638	4000.1	4000.7
637.9	4037.18	4000.39	637.9	3836.52	3914.42	637.9	3903.06	3904.72	637.9	3889.65	3878.12	637.9	3980.6	3974.8
637.8	4042.37	4000.32	637.8	3928.52	3914.28	637.8	3949.79	3902.86	637.8	3848.07	3873.76	637.8	3929.2	3954.7
637.7	3978.73	4000.26	637.7	3968.69	3914.16	637.7	3933.91	3901.9	637.7	3983.94	3869.79	637.7	3949.7	3948.5
637.6	3953.75	4000.21	637.6	3947.89	3914.06	637.6	3820.53	3899.99	637.6	3982.09	3864.2	637.6	3975.3	3944.3
637.5	4032.07	4000.14	637.5	3858.1	3913.91	637.5	3916.89	3898.54	637.5	3822.26	3857.75	637.5	3889.8	3937.6
637.4	4007.15	4000.05	637.4	3799.38	3913.76	637.4	3923.68	3898.14	637.4	3875.99	3851.55	637.4	3830.5	3929.5
637.3	3897.78	3999.98	637.3	3866.23	3913.58	637.3	3874.18	3897.59	637.3	3816.31	3845.88	637.3	3641.2	3924.6
637.2	3969.48	3999.91	637.2	3833.48	3913.39	637.2	3910.48	3896.37	637.2	3873.95	3838.89	637.2	3811.8	3923.1
637.1	4056	3999.86	637.1	3863.14	3913.24	637.1	3874.9	3895.97	637.1	3872.79	3831.62	637.1	3941	3919.5
637	4005.63	3999.82	637	3833.66	3913.1	637	3836.78	3895.82	637	3815.18	3827.4	637	3876.4	3919
636.9	3925.38	3999.77	636.9	3874.46	3912.98	636.9	3966.97	3895.21	636.9	3825.65	3827.3	636.9	3841.4	3917.7
636.8	4011.11	3999.73	636.8	3836.45	3912.89	636.8	3939.04	3894.12	636.8	3897.53	3827.18	636.8	3840.6	3915.3
636.7	3952.67	3999.7	636.7	3838.99	3912.78	636.7	3887.22	3892.57	636.7	3795.04	3826.99	636.7	3874.2	3912.4
636.6	3943.04	3999.67	636.6	3926.29	3912.65	636.6	3904.98	3890.74	636.6	3769.07	3826.57	636.6	3910.5	3908.2
636.5	3971.62	3999.63	636.5	3903.21	3912.49	636.5	3892.97	3888.75	636.5	3737.63	3826.21	636.5	3998.1	3901.8
636.4	3986.1	3999.61	636.4	3795.42	3912.3	636.4	3989.57	3886.08	636.4	3822.75	3825.53	636.4	3915.2	3893.7
636.3	3985.23	3999.6	636.3	3846.43	3912.09	636.3	3988.56	3882.6	636.3	3878.7	3824.84	636.3	3814	3885.5
636.2	3911	3999.58	636.2	3895.68	3911.85	636.2	3901.19	3879.13	636.2	3841.12	3823.73	636.2	3666.1	3876.6
636.1	3974.02	3999.57	636.1	3910.65	3911.62	636.1	3916.54	3875.52	636.1	3858.32	3823.18	636.1	3861.2	3866.2
636	3955.05	3999.54	636	3915.43	3911.38	636	3967.78	3871.43	636	3905.43	3821.14	636	3949.8	3854.7
635.9	3981.83	3999.5	635.9	3909.51	3911.14	635.9	3947.34	3867	635.9	3808.34	3818.03	635.9	3789	3844.5
635.8	3964.81	3999.46	635.8	3909.1	3910.88	635.8	3926.95	3862.38	635.8	3866.78	3814.89	635.8	3794	3838.7
635.7	3978.97	3999.43	635.7	3827.76	3910.59	635.7	3925.49	3858.44	635.7	3814.96	3812.03	635.7	3819.2	3836.5
635.6	4021.13	3999.39	635.6	3860.64	3910.3	635.6	3933.83	3855.04	635.6	3971.91	3809.64	635.6	3829.5	3835
635.5	4013.01	3999.33	635.5	3925.82	3910.01	635.5	3920.59	3851.74	635.5	3880.47	3807.66	635.5	3734.4	3829.3
635.4	3937.03	3999.27	635.4	3939.77	3909.75	635.4	3881.11	3848.53	635.4	3709.62	3805.06	635.4	3685.5	3825.5
635.3	3968.15	3999.21	635.3	3862.26	3909.51	635.3	3825.74	3845.93	635.3	3757.71	3802.43	635.3	3687.2	3825.1
635.2	4032.86	3999.14	635.2	3843.2	3909.31	635.2	3857.41	3843.63	635.2	3794.2	3800.5	635.2	3755	3824.7
635.1	4015.44	3999.05	635.1	3885.28	3909.14	635.1	3850.61	3841.8	635.1	3766.37	3799.4	635.1	3860.2	3824.2
635	3976.31	3998.97	635	3846.58	3908.95	635	3867.53	3840.6	635	3918.18	3797.8	635	3716.6	3823.8
634.9	3960.74	3998.91	634.9	3860.27	3908.74	634.9	3831.13	3839.38	634.9	3885.86	3797.4	634.9	3727.4	3823.5
634.8	4011.29	3998.85	634.8	3806.07	3908.53	634.8	3872.92	3838.78	634.8	3700.6	3797.44	634.8	3831.9	3823.1
634.7	4047.65	3998.77	634.7	3829.73	3908.37	634.7	3824.14	3838.46	634.7	3749.51	3797.47	634.7	3851.8	3822.8
634.6	3947.51	3998.69	634.6	3883.65	3908.25	634.6	3801.51	3838.34	634.6	3872.42	3797.91	634.6	3797.9	3822.5
634.5	3933.92	3998.64	634.5	3897.43	3908.16	634.5	3927.77	3838.48	634.5	3814.92	3798.76	634.5	3814.7	3822.4
634.4	3971.79	3998.6	634.4	3929.97	3908.06	634.4	3807.9	3838.69	634.4	3830.28	3799.79	634.4	3704.7	3822.6
634.3	4061.5	3998.56	634.3	3815.09	3907.96	634.3	3830.65	3839.04	634.3	3723.61	3800.99	634.3	3859	3823.1
634.2	3973.18	3998.52	634.2	3762.09	3907.85	634.2	3798.31	3839.57	634.2	3721.9	3802.66	634.2	3805.9	3824.1
634.1	3924.03	3998.47	634.1	3766.18	3907.7	634.1	3803.46	3840.33	634.1	3765.91	3804.68	634.1	3742.5	3825.9
634	3904.13	3998.44	634	3900.15	3907.55	634	3913.45	3841.46	634	3775.03	3807.22	634	3829.5	3828.8
633.9	3973.32	3998.41	633.9	3846.78	3907.41	633.9	3894.51	3843	633.9	3933.86	3810.44	633.9	3889.3	3833.2
633.8	4007.03	3998.37	633.8	3881.62	3907.26	633.8	3900.64	3845.16	633.8	3855.31	3814.45	633.8	3736.4	3839.5
633.7	4011.2	3998.33	633.7	3911.5	3907.09	633.7	3960.13	3848.01	633.7	3913.16	3819.39	633.7	3772.7	3848.3
633.6	3995.67	3998.31	633.6	3813.8	3906.9	633.6	3848.71	3851.8	633.6	3820.01	3825.33	633.6	3827.3	3860.4
633.5	3929.3	3998.3	633.5	3876.61	3906.68	633.5	3941.41	3856.85	633.5	3860.45	3832.46	633.5	3843.6	3876.9
633.4	4002.4	3998.28	633.4	3920.62	3906.41	633.4	3977.44	3863.37	633.4	3837.39	3840.92	633.4	3874.9	3898.8
633.3	3971.94	3998.24	633.3	3964.05	3906.18	633.3	4064.49	3871.71	633.3	3839.49	3850.84	633.3	4034.9	3927.5
633.2	3964.42	3998.22	633.2	3881.35	3905.97	633.2	3966.71	3882.19	633.2	3898.11	3862.49	633.2	3928.8	3964.3
633.1	3966.81	3998.23	633.1	3859.18	3905.77	633.1	3824.47	3895.07	633.1	3870.48	3876.09	633.1	3925.8	4010.9
633	4019.86	3998.27	633	3898.91	3905.59	633	3915.11	3910.71	633	3935.85	3891.72	633	3970.4	4068.8
632.9	4066.9	3998.34	632.9	3845.51	3905.4	632.9	3961.75	3929.32	632.9	4070.86	3909.48	632.9	4054.5	4139.4
632.8	3940.89	3998.46	632.8	3852.96	3905.29	632.8	3933.14	3951.15	632.8	4043.92	3929.41	632.8	4117.7	4224.1
632.7	3947.89	3998.65	632.7	3934.9	3905.34	632.7	4036.15	3976.22	632.7	3871.35	3951.59	632.7	4107.8	4323.8
632.6	3992.8	3998.93	632.6	3989.97	3905.63	632.6	4002.23	4004.52	632.6	4032.23	3976.01	632.6	4342.8	4439
632.5	4053.27	3999.32	632.5	3998.24	3906.17	632.5	4021.55	4035.83	632.5	4015.09	4002.61	632.5	4517.2	4569.4
632.4	4006.38	3999.86	632.4	3953.94	3907.02	632.4	4000.68	4069.63	632.4	4140.69	4031.27	632.4	4656.3	4713.7
632.3	3970.77	4000.62	632.3	3902.59	3908.34	632.3	4182.7	4105.43	632.3	4060.86	4061.84	632.3	4808.4	4869.9
632.2	4067.01	4001.66	632.2	3890.86	3910.29	632.2	4200.41	4142.52	632.2	4066.37	4094.25	632.2	5097.6	5034.9
632.1	4102.77	4003.05	632.1	3989.57	3913.11	632.1	4184.76	4180.17	632.1	4143.16	4128.3	632.1	5320	5205
632	4068.98	4004.9	632	4064.66	3917.15	632	4277.2	4217.68	632	4156.33	4163.87	632	5404.4	5376.1
631.9	4090.95	4007.32	631.9	4087.16	3922.76	631.9	4293.82	4254.52	631.9	4230.06	4201.06	631.9	5599.8	5544.6
631.8	4125.97	4010.47	631.8	4075.04	3930.35	631.8	4404.84	4290.52	631.8	4233.17	4240.13	631.8	5705.1	5707.5
631.7	4068.61	4014.48	631.7	4051.93	3940.43	631.7	4337.68	4325.97	631.7	4319.83	4281.72	631.7	5878.9	5864
631.6	4025.02	4019.53	631.6	3990.28	3953.6	631.6	4415.57	4361.97	631.6	4304.84	4326.7	631.6	6024.9	6015.7
631.5	4096.1	4025.86	631.5	4115.39	3970.57	631.5	4450.67	4400.16	631.5	4396.73	4376.44	631.5	6043.6	6167.2
631.4	4048.44	4033.69	631.4	4172.49	3992.22	631.4	4457.96	4442.91	631.4	4464.56	4432.88	631.4	6374	6326
631.3	4140.18	4043.22	631.3	4159.82	4019.44	631.3	4554	4493.25	631.3	4486.71	4498.42	631.3	6613	6502.1
631.2	4103.77	4054.69	631.2	4185.68	4053.16	631.2	4480.74	4554.59	631.2	4620.4	4575.83	631.2	6661.6	6706.7
631.1	4032.12	4068.34	631.1	4172.13	4094.32	631.1	4697.57	4630.55	631.1	4697	4668.13	631.1	6931.7	6951.5
631	4019.24	4084.36	631	4127.02	4143.8	631	4742.78	4724.42	631	4782.95	4778.54	631	7228.1	7246
630.9	4146.17	4102.9	630.9	4207.07	4202.39	630.9	4917.58	4838.96	630.9	4826.68	4909.92	630.9	7518.4	7596.4
630.8	4120.42	4124.06	630.8	4263.75	4270.8	630.8	5045.91	4975.85	630.8	5059.13	5064.39	630.8	8036.1	8003.6
630.7	4115.52	4147.87	630.7	4338.53	4349.42	630.7	5149.28	5135.29	630.7	5338.29	5242.87	630.7	8360.1	8461.8
630.6	4103.2	4174.23	630.6	4421.17	4438.15	630.6	5347.62	5315.81	630.6	5469.24	5444.49	630.6	8889.9	8958.1
630.5	4158.87	4202.9	630.5	4538.92	4536.42	630.5	5498.83	5513.71	630.5	5617.39	5666.19	630.5	9500.9	9471.6
630.4	4149.39	4233.48	630.4	4503.91	4642.95	630.4	5755.46	5723.22	630.4	5959.91	5902.14	630.4	9939	9974.7
630.3	4124.88	4265.41	630.3	4544.58	4755.83	630.3	6068.7	5936.25	630.3	6252.93	6143.59	630.3	10401.7	10435
630.2	4181.86	4297.96	630.2	4710.68	4872.33	630.2	6191.55	6142.84	630.2	6480.78	6379.07	630.2	10769.3	10818.2
630.1	4270.55	4330.24	630.1	4823.36	4989.03	630.1	6331.56	6331.71	630.1	6605.1	6595.11	630.1	10949.1	11091.9
630	4278.79	4361.2	630	5027.2	5101.88	630	6472.44	6491.16	630	6742.17	6777.19	630	11145	11229.2
629.9	4270.78	4389.75	629.9	5060.47	5206.32	629.9	6565.76	6610.28	629.9	6924.35	6911.26	629.9	11415.6	11212.4
629.8	4356.78	4414.72	629.8	5266.82	5297.57	629.8	6723.23	6679.95	629.8	7019.29	6985.42	629.8	11249.8	11035.6
629.7	4423.63	4435.02	629.7	5348.62	5371.04	629.7	6845.53	6693.94	629.7	7017.18	6991.65	629.7	10677.5	10704.7
629.6	4452.45	4449.72	629.6	5331.02	5422.66	629.6	6811.66	6649.85	629.6	7076.91	6926.91	629.6	10257.1	10237.5
629.5	4377.73	4458.07	629.5	5398.87	5449.46	629.5	6645.05	6549.14	629.5	6953.25	6793.53	629.5	9583.2	9660.7
629.4	4480.2	4459.65	629.4	5537.02	5449.63	629.4	6481.4	6397.07	629.4	6755	6598.93	629.4	8809.3	9006.1
629.3	4499.4	4454.37	629.3	5512.49	5422.89	629.3	6396.74	6202.03	629.3	6489.17	6354.69	629.3	8242.9	8307.6
629.2	4426.47	4442.4	629.2	5519.95	5370.41	629.2	6026.62	5974.47	629.2	6082.99	6074.94	629.2	7442.9	7597.6
629.1	4463.96	4424.32	629.1	5355.96	5294.82	629.1	5734.72	5725.95	629.1	5743.71	5774.85	629.1	6766.5	6904
629	4372.99	4400.96	629	5285.78	5199.8	629	5422.98	5467.82	629	5419.47	5468.79	629	6132.8	6249
628.9	4302.93	4373.32	628.9	5173.74	5089.72	628.9	5154.67	5210.37	628.9	5058.75	5169.39	628.9	5552.6	5648.4
628.8	4369.53	4342.49	628.8	4994.76	4969.41	628.8	4979.75	4962.16	628.8	4921.57	4886.68	628.8	5032.5	5112
628.7	4282.18	4309.66	628.7	4764.54	4843.74	628.7	4662.05	4729.85	628.7	4519.58	4627.77	628.7	4545.4	4643.9
628.6	4164.11	4275.94	628.6	4663.04	4717.13	628.6	4461.95	4518.05	628.6	4379.91	4396.98	628.6	4275.2	4244.2
628.5	4204.75	4242.31	628.5	4558.73	4593.37	628.5	4337.49	4329.27	628.5	4237.79	4196.19	628.5	3906.8	3909.3
628.4	4162.29	4209.64	628.4	4393.08	4475.54	628.4	4194.21	4164.49	628.4	4052.62	4025.33	628.4	3719.5	3633.9
628.3	4107.83	4178.6	628.3	4161.76	4365.97	628.3	4010.57	4023.35	628.3	3955.16	3882.81	628.3	3553.2	3411.1
628.2	4014.16	4149.68	628.2	4043.16	4266.17	628.2	3897.57	3904.59	628.2	3874.45	3766.15	628.2	3493.5	3233.9
628.1	4072.26	4123.25	628.1	4100.28	4176.94	628.1	3942.18	3806.33	628.1	3747.26	3672.34	628.1	3422.2	3094.9
628	4022.88	4099.47	628	3937.72	4098.48	628	3883.57	3726.28	628	3620.66	3598.09	628	3331.9	2987.33
627.9	3989.96	4078.37	627.9	3850.47	4030.62	627.9	3856.67	3661.93	627.9	3656.95	3540.25	627.9	3186.2	2905.17
627.8	4004.9	4059.94	627.8	3884.95	3972.84	627.8	3750.18	3610.95	627.8	3563.91	3495.81	627.8	3087.14	2843.18
627.7	3985.46	4044.07	627.7	3897.48	3924.34	627.7	3693	3571.03	627.7	3592.39	3462.17	627.7	3028.99	2796.84
627.6	4005.45	4030.55	627.6	3898.35	3884.06	627.6	3579.11	3540.13	627.6	3528.86	3437.04	627.6	3116.1	2762.52
627.5	4071.85	4019.16	627.5	3794.84	3851.01	627.5	3701.44	3516.5	627.5	3538.39	3418.49	627.5	3061.98	2737.42
627.4	4019.93	4009.69	627.4	3718.1	3824.26	627.4	3607.69	3498.63	627.4	3598.77	3404.92	627.4	2861.67	2719.24
627.3	3856.68	4001.9	627.3	3664.43	3802.82	627.3	3686.29	3485.23	627.3	3473.44	3395.09	627.3	3022.33	2706.08
627.2	3963.44	3995.54	627.2	3822.58	3785.77	627.2	3615.59	3475.31	627.2	3477.71	3388.01	627.2	2918.76	2696.54
627.1	3986.7	3990.39	627.1	3754.97	3772.38	627.1	3501.35	3468.07	627.1	3515.99	3382.97	627.1	2750.03	2689.56
627	3923.81	3986.25	627	3752.12	3762.01	627	3584.18	3462.81	627	3478.12	3379.4	627	2695.2	2684.38
626.9	3934.66	3982.97	626.9	3723.98	3754.01	626.9	3615.66	3458.99	626.9	3422.25	3376.83	626.9	2849.35	2680.52
626.8	3979.47	3980.41	626.8	3805.46	3747.89	626.8	3509.2	3456.28	626.8	3464.53	3374.95	626.8	2853.47	2677.58
626.7	4034.59	3978.42	626.7	3721.95	3743.24	626.7	3426.94	3454.3	626.7	3369.54	3373.6	626.7	2817.1	2675.15
626.6	4016.52	3976.86	626.6	3672.4	3739.65	626.6	3435.98	3452.92	626.6	3405.61	3372.63	626.6	2837.23	2673.19
626.5	3975.89	3975.65	626.5	3809.44	3736.95	626.5	3417.48	3451.9	626.5	3462.16	3371.91	626.5	2827.38	2671.51
626.4	3912.38	3974.71	626.4	3720.37	3734.9	626.4	3474.47	3451.1	626.4	3475.21	3371.37	626.4	2837.31	2669.95
626.3	3967.93	3973.97	626.3	3678.29	3733.34	626.3	3542.75	3450.52	626.3	3458.11	3370.89	626.3	2870.88	2668.37
626.2	3918.25	3973.38	626.2	3771.35	3732.14	626.2	3476.37	3450.11	626.2	3347.88	3370.46	626.2	2817.74	2666.91
626.1	4020.47	3972.93	626.1	3732.86	3731.24	626.1	3580.96	3449.81	626.1	3359.94	3370.04	626.1	2789.36	2665.56
626	4031.28	3972.6	626	3725.18	3730.53	626	3542.77	3449.51	626	3424.8	3369.58	626	2794.55	2664.27
625.9	4001.31	3972.36	625.9	3718.24	3729.91	625.9	3465.31	3449.19	625.9	3535.17	3369.07	625.9	2885.86	2663.05
625.8	3977.85	3972.17	625.8	3690.94	3729.47	625.8	3486.82	3448.82	625.8	3419.41	3368.58	625.8	2723.58	2661.93
625.7	3939.15	3972.01	625.7	3703.78	3729.1	625.7	3447.24	3448.43	625.7	3514.87	3368.1	625.7	2723.84	2660.88
625.6	3886.64	3971.87	625.6	3735.35	3728.78	625.6	3492.68	3448.04	625.6	3489.58	3367.63	625.6	2713.44	2659.89
625.5	3926.15	3971.76	625.5	3727.55	3728.54	625.5	3542.71	3447.66	625.5	3496.81	3367.1	625.5	2732.65	2658.9
625.4	3983.06	3971.68	625.4	3630.07	3728.33	625.4	3552.83	3447.32	625.4	3455.44	3366.55	625.4	2665.83	2657.94
625.3	3950.26	3971.64	625.3	3688.9	3728.15	625.3	3543.13	3447.01	625.3	3457.45	3366.03	625.3	2693.57	2657.02
625.2	3967.86	3971.6	625.2	3659.75	3727.98	625.2	3536.93	3446.67	625.2	3428.33	3365.62	625.2	2764.37	2656.17
625.1	3912.49	3971.58	625.1	3674.54	3727.82	625.1	3477.45	3446.24	625.1	3466.59	3365.17	625.1	2808.76	2655.34
625	3899.87	3971.57	625	3680.58	3727.67	625	3484.29	3445.77	625	3394.96	3364.75	625	2740.66	2654.59
624.9	3923.18	3971.56	624.9	3708.36	3727.58	624.9	3494.4	3445.32	624.9	3373.21	3364.41	624.9	2693.64	2653.85
624.8	3982.05	3971.54	624.8	3710.38	3727.53	624.8	3524.95	3444.89	624.8	3319.57	3364.1	624.8	2767.06	2653.11
624.7	3943.68	3971.52	624.7	3673.01	3727.47	624.7	3673.32	3444.5	624.7	3477.42	3363.83	624.7	2678.26	2652.37
624.6	3890.98	3971.51	624.6	3679.92	3727.41	624.6	3507.39	3444.16	624.6	3454.31	3363.58	624.6	2569.72	2651.54
624.5	3915.08	3971.51	624.5	3620.04	3727.34	624.5	3456.65	3443.85	624.5	3350.75	3363.29	624.5	2704.89	2650.72
624.4	3952.99	3971.5	624.4	3605.78	3727.26	624.4	3486.23	3443.54	624.4	3418.04	3363.03	624.4	2718.76	2649.97
624.3	3977.91	3971.59	624.3	3671.36	3727.19	624.3	3480.9	3443.23	624.3	3393.06	3362.75	624.3	2654.93	2649.27
624.2	3937.84	3971.68	624.2	3686.62	3727.14	624.2	3441.81	3442.9	624.2	3436.28	3362.47	624.2	2839.43	2648.56
624.1	3912.9	3971.76	624.1	3698.82	3727.11	624.1	3478.62	3442.56	624.1	3488.91	3362.17	624.1	2748.96	2647.87
624	3936.25	3971.85	624	3695.89	3727.11	624	3464.38	3442.31	624	3426.79	3361.93	624	2670.41	2647.19
623.9	3873.67	3971.93	623.9	3639.18	3727.11	623.9	3486.12	3442.05	623.9	3437.39	3361.76	623.9	2653.25	2646.45
623.8	4037.73	3972.02	623.8	3672.24	3727.1	623.8	3521.92	3441.79	623.8	3404.15	3361.6	623.8	2694.34	2645.8
623.7	3940.12	3972.11	623.7	3649.48	3727.1	623.7	3559.4	3441.51	623.7	3388.76	3361.49	623.7	2740.66	2645.21
623.6	3925.57	3972.19	623.6	3608.88	3727.1	623.6	3472.37	3441.25	623.6	3386.65	3361.44	623.6	2675.11	2644.68
623.5	3976.7	3972.28	623.5	3688.31	3727.09	623.5	3547.06	3441.03	623.5	3395.13	3361.43	623.5	2657.46	2644.3
623.4	4015.07	3972.36	623.4	3663.76	3727.08	623.4	3479.36	3440.87	623.4	3389.24	3361.56	623.4	2586.76	2644.09
623.3	4046.12	3972.45	623.3	3609.44	3727.08	623.3	3517.42	3440.78	623.3	3444.27	3361.92	623.3	2636.91	2644.05
623.2	3955.61	3972.54	623.2	3698.43	3727.07	623.2	3470.49	3440.72	623.2	3402.05	3362.53	623.2	2603.32	2644.26
623.1	3865.05	3972.62	623.1	3724.82	3727.07	623.1	3386.6	3440.77	623.1	3521.02	3363.41	623.1	2672.23	2644.89
623	3952.02	3972.71	623	3673.28	3727.06	623	3395.9	3440.98	623	3461.34	3364.61	623	2594.92	2646.11
622.9	3903.91	3972.8	622.9	3674.73	3727.05	622.9	3426.1	3441.36	622.9	3292.75	3366.26	622.9	2605.04	2648
622.8	3925.47	3972.88	622.8	3637.44	3727.04	622.8	3504.4	3442.03	622.8	3330.64	3368.42	622.8	2539.73	2650.71
622.7	3927.24	3972.97	622.7	3683	3727.03	622.7	3484.99	3443.04	622.7	3394.13	3371.17	622.7	2477.67	2654.64
622.6	3941.9	3973.06	622.6	3661.46	3727.02	622.6	3441.72	3444.45	622.6	3361.19	3374.7	622.6	2433.05	2660.22
622.5	3929.1	3973.15	622.5	3716.82	3727.01	622.5	3453.28	3446.39	622.5	3314.49	3379.14	622.5	2584.99	2668.07
622.4	3992.64	3973.24	622.4	3688.29	3727.01	622.4	3393.74	3449.02	622.4	3358.68	3384.72	622.4	2649.94	2678.95
622.3	3987.13	3973.34	622.3	3697.01	3727	622.3	3392.56	3452.54	622.3	3408.69	3391.61	622.3	2619.28	2693.79
622.2	3943.29	3973.44	622.2	3648.4	3727	622.2	3486.7	3457.2	622.2	3386.15	3399.96	622.2	2685.66	2713.78
622.1	3922.76	3973.54	622.1	3659.99	3727.01	622.1	3487.04	3463.3	622.1	3356.62	3410.01	622.1	2624.79	2740.34
622	3905.14	3973.66	622	3703.95	3727.02	622	3522.14	3471.18	622	3379.4	3422	622	2710.33	2775.14
621.9	3901.34	3973.79	621.9	3682.42	3727.05	621.9	3417.82	3481.24	621.9	3352.94	3436.19	621.9	2870.89	2820.11
621.8	3963.67	3973.94	621.8	3694.53	3727.11	621.8	3524.73	3493.91	621.8	3367.77	3452.82	621.8	2974.97	2877.38
621.7	4007.8	3974.12	621.7	3680.97	3727.2	621.7	3611.64	3509.63	621.7	3399.87	3472.14	621.7	2953.95	2949.24
621.6	3898.54	3974.33	621.6	3706.85	3727.35	621.6	3500.36	3528.87	621.6	3477.59	3494.38	621.6	3082.89	3037.97
621.5	4001.04	3974.6	621.5	3728.3	3727.58	621.5	3514.13	3552.1	621.5	3436.19	3519.74	621.5	3131.9	3145.73
621.4	3938.28	3974.95	621.4	3716.89	3727.92	621.4	3535.88	3579.7	621.4	3495.02	3548.34	621.4	3248.1	3274.3
621.3	4013.35	3975.39	621.3	3754.19	3728.43	621.3	3578.84	3611.99	621.3	3594.73	3580.29	621.3	3387.9	3424.9
621.2	4003.12	3975.96	621.2	3735.71	3729.16	621.2	3599.7	3649.14	621.2	3562.02	3615.6	621.2	3430.6	3598
621.1	3984.17	3976.72	621.1	3676.27	3730.22	621.1	3691.97	3691.14	621.1	3601.05	3654.22	621.1	3664.5	3792.6
621	3938.23	3977.71	621	3712.88	3731.71	621	3725.27	3737.76	621	3827.72	3696.04	621	3958.5	4006.8
620.9	3972.11	3979	620.9	3802.29	3733.82	620.9	3806.75	3788.51	620.9	3846.43	3740.86	620.9	4153.1	4236.7
620.8	3989.01	3980.69	620.8	3886.49	3736.75	620.8	3745.06	3842.68	620.8	3853.59	3788.42	620.8	4375.4	4477.5
620.7	4047.64	3982.88	620.7	3954.32	3740.78	620.7	3847.53	3899.38	620.7	3865.13	3838.5	620.7	4587.1	4722.9
620.6	4042.91	3985.71	620.6	3975.08	3746.26	620.6	3978.33	3957.62	620.6	3872.88	3890.92	620.6	4859.1	4966.4
620.5	4028.35	3989.34	620.5	3909.9	3753.64	620.5	3960.53	4016.45	620.5	3899.08	3945.63	620.5	4998.1	5201.9
620.4	4032.16	3993.96	620.4	3985.68	3763.46	620.4	4112.03	4075.19	620.4	3986.54	4002.8	620.4	5222.1	5425
620.3	4073.8	3999.78	620.3	4021.21	3776.37	620.3	4070.56	4133.67	620.3	4003.77	4063.02	620.3	5477.2	5633.9
620.2	4064.59	4007.07	620.2	4015.91	3793.18	620.2	4144.87	4192.41	620.2	4024.06	4127.3	620.2	5706.9	5831
620.1	4087.95	4016.09	620.1	3952.73	3814.81	620.1	4261.48	4252.87	620.1	4105.56	4197.28	620.1	5981.1	6023
620	4078.05	4027.16	620	4004.93	3842.34	620	4382.16	4317.5	620	4246.31	4275.27	620	6195.8	6221.2
619.9	4022.12	4040.6	619.9	4131.92	3876.95	619.9	4382.28	4389.79	619.9	4390.46	4364.33	619.9	6477.5	6440.9
619.8	4077.98	4056.75	619.8	4096.87	3919.96	619.8	4423.62	4474.06	619.8	4479.47	4468.23	619.8	6729.6	6699.9
619.7	4130.48	4075.93	619.7	4138.02	3972.73	619.7	4431.67	4575.29	619.7	4580.31	4591.3	619.7	6972.3	7016.3
619.6	4043.01	4098.47	619.6	4159.4	4036.68	619.6	4644.3	4698.55	619.6	4812.03	4738.25	619.6	7208.2	7406.9
619.5	4059.4	4124.6	619.5	4158.51	4113.12	619.5	4873.9	4848.57	619.5	4927.62	4913.69	619.5	7649.7	7883.8
619.4	4096.18	4154.51	619.4	4191.78	4203.23	619.4	5108.1	5029.14	619.4	5176.12	5121.63	619.4	8338.1	8452.7
619.3	4121.28	4188.27	619.3	4297.34	4307.89	619.3	5182.64	5242.49	619.3	5423.95	5364.84	619.3	9136.6	9110.2
619.2	4224.91	4225.79	619.2	4396.36	4427.53	619.2	5502.35	5488.61	619.2	5630.04	5644.06	619.2	9755	9842.7
619.1	4260.24	4266.82	619.1	4463.38	4561.96	619.1	5799.63	5764.8	619.1	5855.36	5957.16	619.1	10392	10625.5
619	4291.86	4310.85	619	4570.86	4710.24	619	5995.67	6065.24	619	6400.97	6298.42	619	11184.9	11423.4
618.9	4266.36	4357.19	618.9	4712.74	4870.45	618.9	6261.25	6380.83	618.9	6669.42	6658.07	618.9	12061.1	12192.3
618.8	4314.49	4404.84	618.8	4848.05	5039.63	618.8	6699.69	6699.31	618.8	6857.4	7022.14	618.8	12847.8	12882.8
618.7	4360.84	4452.61	618.7	4975.5	5213.7	618.7	6905.7	7005.84	618.7	7132.28	7372.93	618.7	13302.7	13444.8
618.6	4441.45	4499.04	618.6	5080.78	5387.52	618.6	7091.69	7283.89	618.6	7478.64	7690.14	618.6	13675.6	13833
618.5	4406.34	4542.58	618.5	5256.01	5555.01	618.5	7473.58	7516.67	618.5	7907.82	7952.59	618.5	13901.1	14012.3
618.4	4413.06	4581.56	618.4	5448.39	5709.5	618.4	7682.23	7688.7	618.4	8115.02	8140.59	618.4	13939.9	13962.4
618.3	4575.98	4614.38	618.3	5619.47	5844.12	618.3	7881.69	7787.52	618.3	8302.49	8238.32	618.3	13715.7	13680.6
618.2	4622.62	4639.59	618.2	5742.5	5952.34	618.2	7700.95	7805.15	618.2	8295.01	8236.02	618.2	13279.6	13181.9
618.1	4631.29	4656.02	618.1	5828.79	6028.55	618.1	7703.08	7739.08	618.1	8264.25	8131.4	618.1	12747.7	12496.7
618	4720.15	4662.87	618	6081.29	6068.59	618	7611.13	7592.55	618	7905.03	7930.05	618	11810.6	11666.5
617.9	4647.07	4659.82	617.9	6096.53	6070.2	617.9	7401.84	7374.1	617.9	7691.35	7644.6	617.9	10662.8	10738.8
617.8	4694.09	4647.02	617.8	6038.58	6033.24	617.8	7167.51	7096.48	617.8	7314.07	7292.98	617.8	9628.7	9761.8
617.7	4633.37	4625.09	617.7	5982.99	5959.71	617.7	6867.41	6775.11	617.7	6971.88	6896.1	617.7	8655.9	8779.8
617.6	4525.44	4595.09	617.6	6009.05	5853.56	617.6	6448.01	6426.45	617.6	6357.35	6475.44	617.6	7560.5	7830.3
617.5	4585.04	4558.36	617.5	5874.29	5720.25	617.5	6017.54	6066.44	617.5	5858.04	6050.98	617.5	6555.3	6941.9
617.4	4541.76	4516.48	617.4	5602.32	5566.25	617.4	5472.73	5709.31	617.4	5571.67	5639.64	617.4	5834.3	6134.4
617.3	4456.34	4471.09	617.3	5394.9	5398.42	617.3	5230.19	5366.79	617.3	5126.27	5254.48	617.3	5140.2	5419
617.2	4381.72	4423.82	617.2	5249.47	5223.5	617.2	4966.53	5047.72	617.2	4795.37	4904.48	617.2	4533.5	4799.7
617.1	4303.17	4376.14	617.1	4905.89	5047.68	617.1	4601.76	4758.03	617.1	4527.67	4594.76	617.1	4101	4274.7
617	4206.47	4329.36	617	4653.96	4876.24	617	4407.36	4501	617	4290.17	4327.16	617	3721.4	3838.2
616.9	4184.75	4284.56	616.9	4422.94	4713.42	616.9	4205.41	4277.66	616.9	4096.16	4100.93	616.9	3492.5	3482
616.8	4209.86	4242.53	616.8	4351.08	4562.34	616.8	4059.86	4087.27	616.8	3893.01	3913.48	616.8	3249.3	3196.1
616.7	4108.32	4203.85	616.7	4258.98	4425.01	616.7	3979.42	3927.81	616.7	3809.82	3761.05	616.7	3049.78	2970.38
616.6	4084.43	4168.86	616.6	4052.02	4302.52	616.6	3884.24	3796.47	616.6	3702.79	3639.26	616.6	2876.43	2794.9
616.5	4032.94	4137.71	616.5	4007.96	4195.13	616.5	3721.26	3689.97	616.5	3667.35	3543.58	616.5	2810.11	2660.49
616.4	4078.46	4110.37	616.4	3882.23	4102.47	616.4	3669.81	3604.87	616.4	3633.55	3469.61	616.4	2640.8	2559
616.3	4039.63	4086.71	616.3	3764.3	4023.69	616.3	3568.2	3537.84	616.3	3542.04	3413.29	616.3	2703.34	2483.44
616.2	3978.03	4066.5	616.2	3820.04	3957.65	616.2	3506.61	3485.76	616.2	3425.71	3371.05	616.2	2729.64	2427.96
616.1	3988.9	4049.44	616.1	3839.7	3903.01	616.1	3601.08	3445.83	616.1	3413.23	3339.82	616.1	2705.47	2387.74
616	4072.71	4035.22	616	3713.57	3858.39	616	3630.91	3415.61	616	3373.46	3317.05	616	2597.15	2358.95
615.9	3955.86	4023.49	615.9	3711.41	3822.38	615.9	3513.04	3393.01	615.9	3362.67	3300.68	615.9	2473.14	2338.56
615.8	3950.39	4013.92	615.8	3741.5	3793.67	615.8	3513.58	3376.31	615.8	3359.12	3289.07	615.8	2356.1	2324.29
615.7	4000.04	4006.21	615.7	3669.84	3771.03	615.7	3477.65	3364.1	615.7	3398.58	3280.95	615.7	2424.25	2314.41
615.6	4007.41	4000.05	615.6	3727.54	3753.38	615.6	3533.72	3355.29	615.6	3389.53	3275.32	615.6	2541.04	2307.65
615.5	4012.01	3995.19	615.5	3744.54	3739.77	615.5	3594.89	3348.98	615.5	3291.77	3271.47	615.5	2591.88	2303.06
615.4	3912.67	3991.39	615.4	3587.88	3729.38	615.4	3472.01	3344.51	615.4	3341.84	3268.85	615.4	2414.34	2299.95
615.3	3998.53	3988.46	615.3	3607.7	3721.53	615.3	3491.15	3341.4	615.3	3416.88	3267.09	615.3	2330.1	2297.86
615.2	3972.42	3986.22	615.2	3686.45	3715.66	615.2	3374.79	3339.23	615.2	3358.74	3265.9	615.2	2256.72	2296.44
615.1	3959.57	3984.53	615.1	3644.08	3711.32	615.1	3373.55	3337.73	615.1	3398.71	3265.11	615.1	2387.34	2295.45
615	3908.91	3983.28	615	3718.45	3708.13	615	3447.12	3336.68	615	3464.78	3264.58	615	2465.95	2294.75
614.9	3906.24	3982.36	614.9	3707.04	3705.81	614.9	3315.75	3335.95	614.9	3330.7	3264.22	614.9	2371.56	2294.24
614.8	3939.06	3981.7	614.8	3680.35	3704.15	614.8	3368.44	3335.43	614.8	3327.01	3263.96	614.8	2348.71	2293.89
614.7	3977.76	3981.23	614.7	3683.42	3702.96	614.7	3443.56	3335.07	614.7	3266.21	3263.77	614.7	2365.63	2293.62
614.6	3985.91	3980.92	614.6	3725.37	3702.12	614.6	3522.31	3334.8	614.6	3360.5	3263.63	614.6	2381.49	2293.4
614.5	3941.92	3980.71	614.5	3706.2	3701.54	614.5	3488.38	3334.57	614.5	3324.67	3263.52	614.5	2339.58	2293.19
614.4	4027.86	3980.59	614.4	3650.26	3701.13	614.4	3521.64	3334.37	614.4	3315.25	3263.44	614.4	2303.25	2293.03
614.3	3995.96	3980.53	614.3	3577.58	3700.85	614.3	3386.6	3334.21	614.3	3336.86	3263.38	614.3	2269	2292.89
614.2	3935.2	3980.51	614.2	3612.65	3700.66	614.2	3481.74	3334.04	614.2	3287.28	3263.33	614.2	2361.07	2292.78
614.1	3991.38	3980.53	614.1	3598.85	3700.53	614.1	3541.52	3333.89	614.1	3331.8	3263.29	614.1	2272.91	2292.68
614	3927.65	3980.56	614	3603.6	3700.44	614	3444.57	3333.74	614	3261.48	3263.25	614	2203.65	2292.56
613.9	3898.51	3980.61	613.9	3637.94	3700.38	613.9	3399.6	3333.61	613.9	3308.54	3263.22	613.9	2283.58	2292.45
613.8	3898.72	3980.68	613.8	3641.44	3700.35	613.8	3445.47	3333.5	613.8	3272.45	3263.19	613.8	2217.89	2292.33
613.7	3940.33	3980.75	613.7	3679.39	3701.59	613.7	3403.8	3333.39	613.7	3250.37	3263.17	613.7	2366.64	2292.23
613.6	3967.94	3980.82	613.6	3712.59	3702.84	613.6	3410.5	3333.29	613.6	3261.34	3263.15	613.6	2428.9	2292.13
613.5	3963.88	3980.9	613.5	3603.86	3704.09	613.5	3366.25	3333.19	613.5	3271.39	3263.12	613.5	2399.28	2292.04
613.4	3961.15	3982.07	613.4	3636.01	3705.35	613.4	3324.51	3333.1	613.4	3327.11	3263.1	613.4	2333.11	2291.95
613.3	3954.6	3983.23	613.3	3629.26	3706.61	613.3	3471.64	3333.01	613.3	3252.34	3263.08	613.3	2194.53	2291.86
613.2	3932.31	3984.4	613.2	3624.34	3707.87	613.2	3367.9	3332.92	613.2	3325.77	3263.06	613.2	2255.8	2291.77
613.1	3941.42	3985.56	613.1	3645.86	3709.13	613.1	3427.69	3332.85	613.1	3340.55	3263.05	613.1	2316.92	2291.68
613	3963.25	3986.73	613	3621.71	3710.39	613	3496.9	3332.77	613	3295.16	3263.02	613	2210.81	2291.58
612.9	4024.41	3987.9	612.9	3681.49	3711.65	612.9	3433.39	3332.69	612.9	3220.01	3263.01	612.9	2238.12	2291.5
612.8	3927.07	3989.07	612.8	3692.59	3712.91	612.8	3391.98	3332.6	612.8	3260.06	3262.99	612.8	2257.78	2291.41
612.7	3996.36	3990.23	612.7	3637.48	3714.17	612.7	3299.7	3332.51	612.7	3276.35	3262.98	612.7	2279.77	2291.33
612.6	3938	3991.4	612.6	3651.17	3715.44	612.6	3425.42	3332.43	612.6	3326.66	3262.97	612.6	2335.89	2291.23
612.5	3946.34	3992.57	612.5	3666.99	3716.7	612.5	3454.62	3332.35	612.5	3187.54	3262.96	612.5	2406.45	2291.11
612.4	3979.94	3993.74	612.4	3710.31	3717.96	612.4	3430.45	3332.27	612.4	3242.02	3262.96	612.4	2369.89	2290.98
612.3	3996.11	3994.91	612.3	3710.94	3719.22	612.3	3305.21	3332.21	612.3	3332.69	3262.96	612.3	2264.35	2290.85
612.2	3961.74	3996.07	612.2	3682.75	3720.49	612.2	3406.63	3332.15	612.2	3224.26	3262.96	612.2	2409.74	2290.7
612.1	3903.89	3997.24	612.1	3687.12	3721.75	612.1	3383.89	3332.1	612.1	3257.54	3262.96	612.1	2407.39	2290.54
612	3959.21	3998.41	612	3644.42	3723.01	612	3398.42	3332.05	612	3286.17	3262.95	612	2310.07	2290.38

## Sheet: Figure 6b
		Raman spectra
in 4 ppm I2/KI solution		in 40 ppm I2/KI solution		in 400 ppm I2/KI solution		in 2000 ppm I2/KI solution		in 100000 ppm I2/KI solution
shift	intensity	shift	intensity	shift	intensity	shift	intensity	shift	intensity
1.81137	37.9031	1.81137	36.1928	1.81137	29.2008	1.81137	29.6541	1.81137	-265.496
3.66705	40.7216	3.66705	39.3175	3.66705	32.6444	3.66705	38.1144	3.66705	-262.038
5.52021	41.9708	5.52021	40.8477	5.52021	33.4981	5.52021	38.871	5.52021	-260.574
7.373	42.9151	7.373	41.2892	7.373	34.803	7.373	39.2457	7.373	-259.664
9.22543	43.2479	9.22543	41.7272	9.22543	35.7573	9.22543	39.3034	9.22543	-259.012
11.0775	43.4383	11.0775	42.1102	11.0775	37.4192	11.0775	38.8669	11.0775	-258.983
12.9313	43.649	12.9313	42.3602	12.9313	38.3148	12.9313	38.8821	12.9313	-258.926
14.7827	43.6372	14.7827	42.588	14.7827	38.7337	14.7827	38.5549	14.7827	-259.013
16.6336	43.8282	16.6336	42.5543	16.6336	38.6908	16.6336	38.6161	16.6336	-259.159
18.4842	43.7199	18.4842	42.6531	18.4842	38.2029	18.4842	38.492	18.4842	-259.476
20.3345	43.9757	20.3345	42.686	20.3345	37.8132	20.3345	38.6254	20.3345	-259.364
22.1865	43.8236	22.1865	42.6772	22.1865	37.7822	22.1865	38.5614	22.1865	-259.469
24.036	43.9065	24.036	42.6632	24.036	38.0334	24.036	38.625	24.036	-259.293
25.8851	43.7268	25.8851	42.7122	25.8851	38.1787	25.8851	38.5418	25.8851	-259.207
27.7339	43.6998	27.7339	42.2884	27.7339	38.2761	27.7339	38.4724	27.7339	-258.598
29.5823	43.4653	29.5823	42.1099	29.5823	38.7553	29.5823	38.3428	29.5823	-258.345
31.4304	43.429	31.4304	41.6991	31.4304	38.8381	31.4304	38.3092	31.4304	-257.529
33.2781	43.3492	33.2781	41.3922	33.2781	38.7933	33.2781	38.8039	33.2781	-257.059
35.1254	43.4962	35.1254	41.1812	35.1254	38.7782	35.1254	38.6382	35.1254	-256.338
36.9745	44.0987	36.9745	41.5736	36.9745	37.6469	36.9745	38.8413	36.9745	-255.362
38.8211	44.4808	38.8211	41.9236	38.8211	36.2734	38.8211	38.6563	38.8211	-253.956
40.6673	45.6761	40.6673	42.5329	40.6673	36.2317	40.6673	38.7222	40.6673	-251.885
42.5132	46.7972	42.5132	42.6096	42.5132	37.2145	42.5132	37.7648	42.5132	-248.704
44.3587	49.3187	44.3587	43.7104	44.3587	38.9192	44.3587	38.1967	44.3587	-246.426
46.2038	53.729	46.2038	47.7982	46.2038	43.9218	46.2038	49.7962	46.2038	-232.222
48.0486	62.0951	48.0486	56.2033	48.0486	53.0219	48.0486	72.5962	48.0486	-132.53
49.893	79.3235	49.893	85.9495	49.893	80.3394	49.893	113.198	49.893	27.337
51.7371	104.242	51.7371	112.495	51.7371	110.224	51.7371	177.398	51.7371	236.455
53.5808	115.238	53.5808	130.39	53.5808	128.248	53.5808	201.003	53.5808	350.246
55.4241	120.22	55.4241	133.543	55.4241	135.424	55.4241	212.021	55.4241	376.486
57.2671	116.095	57.2671	122.95	57.2671	131.771	57.2671	204.642	57.2671	341.009
59.1097	114.888	59.1097	121.909	59.1097	130.036	59.1097	193.724	59.1097	327.437
60.9519	113.819	60.9519	126.288	60.9519	128.737	60.9519	199.983	60.9519	354.234
62.7938	121.458	62.7938	136.476	62.7938	132.721	62.7938	208.141	62.7938	407.142
64.6353	126.632	64.6353	142.129	64.6353	142.325	64.6353	217.352	64.6353	454.925
66.4764	130.239	66.4764	147.531	66.4764	150.019	66.4764	231.177	66.4764	501.719
68.3172	133.433	68.3172	150.133	68.3172	155.73	68.3172	244.686	68.3172	540.721
70.1577	135.648	70.1577	152.926	70.1577	162.591	70.1577	258.026	70.1577	572.364
71.9977	140.456	71.9977	150.803	71.9977	171.546	71.9977	276.566	71.9977	622.612
73.8374	143.95	73.8374	170.404	73.8374	179.457	73.8374	296.307	73.8374	768.94
75.6768	147.459	75.6768	176.929	75.6768	191.712	75.6768	320.049	75.6768	921.49
77.5157	150.35	77.5157	183.058	77.5157	205.414	77.5157	344.999	77.5157	1023.79
79.3544	153.316	79.3544	188.215	79.3544	214.817	79.3544	369.224	79.3544	1098.08
81.1926	156.158	81.1926	193.393	81.1926	226.759	81.1926	394.286	81.1926	1167.2
83.0305	158.951	83.0305	198.411	83.0305	241.594	83.0305	421.913	83.0305	1270.41
84.8681	161.833	84.8681	205.152	84.8681	259.555	84.8681	457.405	84.8681	1416.36
86.7052	164.668	86.7052	214.549	86.7052	280.815	86.7052	498.981	86.7052	1580.23
88.5421	167.653	88.5421	223.275	88.5421	305.546	88.5421	545.1	88.5421	1759.65
90.3785	170.468	90.3785	234.541	90.3785	335.544	90.3785	612.188	90.3785	1975.86
92.2146	172.793	92.2146	245.322	92.2146	367.988	92.2146	679.579	92.2146	2194.21
94.0503	174.808	94.0503	259.245	94.0503	405.785	94.0503	757.111	94.0503	2435.16
95.8857	176.213	95.8857	277.934	95.8857	448.254	95.8857	837.222	95.8857	2669.59
97.7207	177.232	97.7207	302.753	97.7207	495.454	97.7207	931.332	97.7207	2938.88
99.5532	178.05	99.5532	334.163	99.5532	548.062	99.5532	1058.16	99.5532	3190.04
101.388	178.406	101.388	422.724	101.388	601.165	101.388	1159.72	101.388	3410.96
103.221	178.247	103.221	524.017	103.221	657.178	103.221	1226.71	103.221	3541.58
105.055	177.588	105.055	616.726	105.055	662.961	105.055	1225.06	105.055	3435.96
106.888	176.185	106.888	603.003	106.888	632.451	106.888	1161.65	106.888	3233.54
108.721	174.736	108.721	519.205	108.721	555.375	108.721	1040.44	108.721	2994.7
110.554	172.693	110.554	428.13	110.554	503.105	110.554	944.996	110.554	2820.29
112.384	169.98	112.384	364.956	112.384	455.918	112.384	853.26	112.384	2640.88
114.215	167.391	114.215	321.558	114.215	423.157	114.215	799.826	114.215	2501.09
116.047	164.69	116.047	291.505	116.047	404.211	116.047	769.034	116.047	2415.95
117.878	162.167	117.878	271.698	117.878	386.136	117.878	737.084	117.878	2370.55
119.709	159.722	119.709	260.35	119.709	372.666	119.709	719.746	119.709	2340.99
121.539	157.481	121.539	253.977	121.539	368.101	121.539	699.767	121.539	2313.74
123.367	155.372	123.367	247.167	123.367	362.374	123.367	714.38	123.367	2307.14
125.196	153.659	125.196	243.214	125.196	366.38	125.196	717.648	125.196	2327.77
127.026	152.269	127.026	242.67	127.026	363.522	127.026	724.744	127.026	2358.34
128.855	151.174	128.855	241.188	128.855	367.34	128.855	726.048	128.855	2388.66
130.683	149.908	130.683	236.071	130.683	368.57	130.683	726.663	130.683	2435.6
132.509	148.545	132.509	230.127	132.509	371.437	132.509	740.321	132.509	2476.88
134.337	148.085	134.337	225.487	134.337	369.613	134.337	747.591	134.337	2522.24
136.164	147.78	136.164	220.203	136.164	368.87	136.164	752.632	136.164	2575.23
137.992	147.905	137.992	215.632	137.992	364.288	137.992	756.97	137.992	2616.12
139.816	147.822	139.816	211.517	139.816	359.851	139.816	756.506	139.816	2654.12
141.643	147.49	141.643	207.83	141.643	354.542	141.643	753.96	141.643	2679.23
143.469	146.672	143.469	204.204	143.469	348.551	143.469	747.937	143.469	2697.2
145.294	146.025	145.294	200.77	145.294	341.452	145.294	740.253	145.294	2711.47
147.118	145.66	147.118	197.449	147.118	333.699	147.118	730.744	147.118	2719.99
148.943	145.288	148.943	194.482	148.943	325.723	148.943	717.184	148.943	2712.07
150.767	145.074	150.767	191.844	150.767	316.613	150.767	703.353	150.767	2691.16
152.589	145.147	152.589	189.482	152.589	306.353	152.589	687.969	152.589	2655.74
154.413	145.314	154.413	187.631	154.413	298.324	154.413	670.103	154.413	2609.88
156.237	145.607	156.237	186.644	156.237	289.411	156.237	649.973	156.237	2549.56
158.058	145.521	158.058	185.658	158.058	279.703	158.058	625.59	158.058	2481.66
159.881	145.584	159.881	184.636	159.881	270.025	159.881	599.619	159.881	2384.77
161.703	145.685	161.703	183.677	161.703	261.009	161.703	571.95	161.703	2274.6
163.523	145.852	163.523	183.147	163.523	252.263	163.523	543.108	163.523	2138.03
165.345	146.202	165.345	182.361	165.345	243.072	165.345	513.621	165.345	1997.71
167.166	146.321	167.166	181.86	167.166	234.242	167.166	484.21	167.166	1852.99
168.985	146.411	168.985	181.456	168.985	225.677	168.985	453.159	168.985	1707.84
170.806	146.489	170.806	181.102	170.806	217.744	170.806	424.031	170.806	1566.23
172.626	146.023	172.626	180.797	172.626	210.29	172.626	396.949	172.626	1440.3
174.444	145.836	174.444	180.698	174.444	205.691	174.444	378.601	174.444	1317.62
176.264	145.59	176.264	180.704	176.264	200.033	176.264	361.527	176.264	1235.99
178.083	145.282	178.083	180.675	178.083	195.602	178.083	347.641	178.083	1184.94
179.9	145.388	179.9	180.676	179.9	191.895	179.9	333.298	179.9	1133.21
181.718	145.218	181.718	180.944	181.718	189.071	181.718	323.165	181.718	1088.91
183.534	144.993	183.534	181.033	183.534	187.016	183.534	314.285	183.534	1051.59
185.352	144.694	185.352	181.55	185.352	185.254	185.352	306.959	185.352	1025.04
187.17	144.52	187.17	182.147	187.17	184.025	187.17	301.38	187.17	1003.76
188.985	144.448	188.985	182.989	188.985	183.084	188.985	297.104	188.985	986.4
190.802	144.353	190.802	183.578	190.802	182.815	190.802	294.134	190.802	971.56
192.616	144.162	192.616	184.027	192.616	183.116	192.616	292.205	192.616	960
194.432	143.741	194.432	184.405	194.432	183.553	194.432	291.355	194.432	950.38
196.246	143.543	196.246	184.825	196.246	184.35	196.246	291.082	196.246	943.69
198.061	143.384	198.061	185.379	198.061	185.31	198.061	290.518	198.061	940.64
199.874	143.122	199.874	186.278	199.874	186.452	199.874	289.957	199.874	937.09
201.689	142.965	201.689	186.806	201.689	187.869	201.689	291.173	201.689	939.19
203.501	142.847	203.501	187.502	203.501	189.14	203.501	292.938	203.501	942.69
205.315	142.735	205.315	188.17	205.315	190.342	205.315	294.998	205.315	947.45
207.126	142.481	207.126	189.077	207.126	191.681	207.126	297.471	207.126	955.06
208.939	142.447	208.939	190.054	208.939	193.123	208.939	300.305	208.939	964.14
210.75	142.297	210.75	190.879	210.75	194.251	210.75	303.356	210.75	971.12
212.563	142.053	212.563	191.546	212.563	195.29	212.563	306.366	212.563	977.97
214.373	141.932	214.373	192.134	214.373	196.265	214.373	308.478	214.373	984.54
216.185	141.813	216.185	192.516	216.185	196.801	216.185	310.433	216.185	990.77
217.994	141.334	217.994	192.735	217.994	197.127	217.994	312.42	217.994	995.18
219.805	141.008	219.805	192.66	219.805	197.243	219.805	313.077	219.805	995.86
221.614	140.8	221.614	192.562	221.614	196.796	221.614	313.511	221.614	994.08
223.424	140.603	223.424	192.452	223.424	196.143	223.424	312.948	223.424	991.82
225.232	140.484	225.232	192.273	225.232	195.284	225.232	311.715	225.232	986.26
227.042	140.194	227.042	191.871	227.042	193.458	227.042	310.038	227.042	980.3
228.849	140.047	228.849	191.536	228.849	191.143	228.849	307.805	228.849	973.22
230.656	140.046	230.656	191.15	230.656	189.141	230.656	304.464	230.656	960.42
232.465	140.345	232.465	190.784	232.465	187.218	232.465	300.512	232.465	944.2
234.271	140.632	234.271	190.692	234.271	185.252	234.271	295.587	234.271	926.02
236.079	141.324	236.079	190.497	236.079	183.071	236.079	290.213	236.079	906.22
237.884	142.353	237.884	190.252	237.884	181.463	237.884	284.531	237.884	884.69
239.69	143.449	239.69	189.878	239.69	178.89	239.69	278.785	239.69	862.45
241.496	144.687	241.496	189.655	241.496	176.402	241.496	273.339	241.496	839.66
243.301	144.658	243.301	189.316	243.301	174.097	243.301	267.895	243.301	817.56
245.107	143.944	245.107	189.092	245.107	171.767	245.107	262.865	245.107	796.45
246.911	142.68	246.911	188.746	246.911	169.557	246.911	258.409	246.911	776.21
248.714	142.629	248.714	188.18	248.714	167.536	248.714	254.379	248.714	757.54
250.519	142.534	250.519	187.814	250.519	165.604	250.519	248.897	250.519	740.46
252.322	143.164	252.322	187.591	252.322	164.124	252.322	244.343	252.322	727.68
254.124	143.316	254.124	187.373	254.124	162.573	254.124	240.222	254.124	716.21
255.929	143.578	255.929	187.206	255.929	161.178	255.929	237.297	255.929	706.51
257.73	143.69	257.73	187.235	257.73	159.461	257.73	235.528	257.73	697.395
259.531	143.726	259.531	187.05	259.531	158.035	259.531	233.765	259.531	689.04
261.334	143.335	261.334	186.998	261.334	156.89	261.334	231.557	261.334	681.273
263.135	143.255	263.135	187.241	263.135	155.752	263.135	229.793	263.135	674.774
264.935	143.124	264.935	187.728	264.935	154.994	264.935	228.458	264.935	669.028
266.737	143.535	266.737	187.99	266.737	154.414	266.737	227.497	266.737	665.016
268.537	143.765	268.537	187.883	268.537	153.85	268.537	226.534	268.537	662.036
270.336	143.809	270.336	187.908	270.336	153.546	270.336	226.172	270.336	658.543
272.135	143.428	272.135	187.418	272.135	153.04	272.135	225.394	272.135	655.367
273.935	143.274	273.935	187.488	273.935	152.818	273.935	224.436	273.935	651.227
275.734	143.064	275.734	187.105	275.734	152.313	275.734	223.027	275.734	647.611
277.531	142.892	277.531	186.608	277.531	151.357	277.531	221.555	277.531	644.277
279.329	142.949	279.329	185.873	279.329	150.486	279.329	219.414	279.329	642.338
281.128	143.093	281.128	185.174	281.128	149.626	281.128	217.658	281.128	640.572
282.925	143.459	282.925	184.768	282.925	149.042	282.925	216.503	282.925	639.359
284.721	143.58	284.721	184.822	284.721	148.754	284.721	215.906	284.721	638.694
286.517	143.452	286.517	185.211	286.517	148.833	286.517	215.725	286.517	638.444
288.313	143.83	288.313	185.938	288.313	148.965	288.313	216.998	288.313	638.113
290.11	144.285	290.11	187.371	290.11	148.907	290.11	217.312	290.11	637.246
291.905	145.054	291.905	188.798	291.905	148.946	291.905	217.482	291.905	636.298
293.7	145.668	293.7	190.44	293.7	148.935	293.7	217.379	293.7	635.737
295.494	145.767	295.494	191.626	295.494	149.359	295.494	217.435	295.494	635.392
297.288	145.852	297.288	192.816	297.288	149.574	297.288	217.244	297.288	634.972
299.084	145.822	299.084	193.754	299.084	149.91	299.084	217.268	299.084	634.991
300.877	145.543	300.877	192.894	300.877	150.356	300.877	217.383	300.877	634.438
302.67	145.313	302.67	193.204	302.67	150.867	302.67	217.322	302.67	633.966
304.463	145.13	304.463	193.05	304.463	151.65	304.463	216.852	304.463	634.156
306.255	144.852	306.255	192.561	306.255	152.324	306.255	216.701	306.255	634.507
308.047	144.573	308.047	192.747	308.047	152.836	308.047	217.023	308.047	635.625
309.838	144.716	309.838	192.75	309.838	153.384	309.838	217.595	309.838	637.212
311.632	145.129	311.632	192.648	311.632	153.623	311.632	218.104	311.632	638.7
313.422	145.83	313.422	192.451	313.422	154.054	313.422	218.409	313.422	639.569
315.213	146.336	315.213	192.852	315.213	154.419	315.213	218.556	315.213	639.623
317.003	146.87	317.003	193.064	317.003	154.471	317.003	218.444	317.003	638.974
318.793	147.286	318.793	193.206	318.793	154.263	318.793	218.654	318.793	638.103
320.582	147.891	320.582	193.377	320.582	153.895	320.582	218.802	320.582	636.588
322.371	148.321	322.371	193.59	322.371	153.727	322.371	218.66	322.371	635.212
324.16	148.818	324.16	193.986	324.16	153.559	324.16	218.353	324.16	633.264
325.948	148.975	325.948	194.447	325.948	153.284	325.948	217.968	325.948	631.725
327.737	148.974	327.737	194.946	327.737	152.368	327.737	217.746	327.737	629.817
329.524	148.813	329.524	195.676	329.524	151.672	329.524	216.992	329.524	627.769
331.314	148.409	331.314	196.017	331.314	150.809	331.314	216.405	331.314	625.027
333.101	148.115	333.101	196.147	333.101	149.991	333.101	215.63	333.101	621.968
334.887	147.658	334.887	196.237	334.887	149.118	334.887	215.537	334.887	618.977
336.674	147.078	336.674	196.093	336.674	148.325	336.674	214.868	336.674	614.476
338.46	146.725	338.46	196.079	338.46	147.495	338.46	214.133	338.46	609.652
340.245	146.361	340.245	196.01	340.245	146.669	340.245	213.375	340.245	604.693
342.031	146.151	342.031	195.927	342.031	145.846	342.031	212.642	342.031	599.525
343.816	146.075	343.816	195.854	343.816	145.377	343.816	211.065	343.816	594.005
345.6	145.847	345.6	195.787	345.6	144.989	345.6	209.499	345.6	588.242
347.384	145.956	347.384	195.696	347.384	144.653	347.384	208.028	347.384	582.516
349.168	146.291	349.168	195.855	349.168	144.306	349.168	206.776	349.168	576.449
350.952	146.598	350.952	196.123	350.952	143.814	350.952	205.653	350.952	570.929
352.735	147.035	352.735	195.798	352.735	143.214	352.735	204.169	352.735	565.294
354.518	147.39	354.518	195.455	354.518	142.458	354.518	202.873	354.518	559.915
356.298	147.829	356.298	195.098	356.298	141.815	356.298	201.688	356.298	555.004
358.081	148.34	358.081	194.647	358.081	141.355	358.081	200.411	358.081	551.407
359.862	148.824	359.862	194.407	359.862	140.832	359.862	199.204	359.862	548.517
361.644	148.927	361.644	194.356	361.644	140.461	361.644	198.476	361.644	546.159
363.425	148.876	363.425	194.5	363.425	139.996	363.425	197.886	363.425	542.447
365.206	148.559	365.206	194.669	365.206	139.699	365.206	196.992	365.206	537.611
366.986	148.338	366.986	194.685	366.986	139.445	366.986	196.43	366.986	532.558
368.767	148.015	368.767	194.696	368.767	139.151	368.767	196.148	368.767	528.749
370.546	147.59	370.546	194.884	370.546	138.909	370.546	195.942	370.546	524.713
372.326	147.232	372.326	195.033	372.326	138.303	372.326	195.602	372.326	521.596
374.105	146.844	374.105	195.456	374.105	138.023	374.105	194.746	374.105	518.526
375.884	146.866	375.884	195.568	375.884	137.705	375.884	194.081	375.884	516.157
377.66	147.139	377.66	196.366	377.66	137.562	377.66	194.22	377.66	513.32
379.438	147.238	379.438	197.16	379.438	137.313	379.438	193.939	379.438	510.471
381.216	147.572	381.216	198.113	381.216	137.197	381.216	193.465	381.216	507.59
382.993	147.994	382.993	199.036	382.993	137.167	382.993	192.474	382.993	505.013
384.77	148.256	384.77	199.857	384.77	137.17	384.77	191.583	384.77	502.524
386.547	148.446	386.547	200.495	386.547	137.173	386.547	190.758	386.547	500.234
388.321	148.883	388.321	201.024	388.321	137.371	388.321	190.051	388.321	498.389
390.097	149.209	390.097	201.585	390.097	137.317	390.097	189.423	390.097	496.829
391.873	149.666	391.873	202.16	391.873	136.922	391.873	188.682	391.873	495.232
393.648	150.109	393.648	202.431	393.648	136.647	393.648	188.313	393.648	493.469
395.423	150.321	395.423	202.657	395.423	136.222	395.423	188.292	395.423	491.996
397.198	150.286	397.198	203.077	397.198	135.683	397.198	188.268	397.198	490.14
398.97	150.336	398.97	203.614	398.97	135.599	398.97	188.016	398.97	487.31
400.744	150.361	400.744	203.535	400.744	135.483	400.744	187.697	400.744	484.962
402.517	150.407	402.517	203.797	402.517	135.271	402.517	187.357	402.517	482.52
404.291	150.538	404.291	203.724	404.291	134.887	404.291	186.826	404.291	479.999
406.061	150.438	406.061	203.933	406.061	134.464	406.061	186.196	406.061	477.44
407.834	150.127	407.834	204.101	407.834	133.928	407.834	185.249	407.834	475.297
409.606	149.799	409.606	204.436	409.606	133.566	409.606	184.399	409.606	473.352
411.378	149.633	411.378	204.382	411.378	133.177	411.378	183.463	411.378	471.035
413.148	149.083	413.148	204.276	413.148	132.977	413.148	182.717	413.148	469.082
414.919	148.617	414.919	203.302	414.919	132.858	414.919	181.896	414.919	467.05
416.69	148.242	416.69	204.31	416.69	132.826	416.69	181.348	416.69	464.348
418.46	149.09	418.46	205.241	418.46	133.183	418.46	181.1	418.46	462.243
420.228	149.902	420.228	205.029	420.228	132.981	420.228	181.161	420.228	460.022
421.998	150.285	421.998	204.743	421.998	132.883	421.998	179.683	421.998	458.118
423.768	150.544	423.768	204.932	423.768	132.393	423.768	178.495	423.768	456.91
425.535	150.801	425.535	204.76	425.535	132.558	425.535	178.304	425.535	456.109
427.304	150.882	427.304	204.729	427.304	132.533	427.304	179.579	427.304	454.511
429.072	150.747	429.072	204.663	429.072	132.334	429.072	180.612	429.072	452.604
430.838	149.799	430.838	204.872	430.838	132.09	430.838	180.91	430.838	450.748
432.606	149.53	432.606	204.855	432.606	131.931	432.606	181.106	432.606	449.167
434.374	149.526	434.374	204.855	434.374	131.256	434.374	173.524	434.374	447.455
436.139	149.628	436.139	205	436.139	130.987	436.139	177.138	436.139	446.064
437.905	149.858	437.905	204.84	437.905	130.786	437.905	176.751	437.905	444.735
439.672	150.299	439.672	204.863	439.672	130.531	439.672	177.094	439.672	443.375
441.436	150.958	441.436	204.826	441.436	130.411	441.436	176.861	441.436	441.4
443.202	151.589	443.202	204.793	443.202	130.566	443.202	176.487	443.202	440.046
444.965	151.983	444.965	204.951	444.965	130.781	444.965	176.092	444.965	438.873
446.73	152.297	446.73	204.941	446.73	131.057	446.73	175.716	446.73	437.54
448.495	152.577	448.495	205.085	448.495	131.638	448.495	175.441	448.495	436.412
450.257	152.785	450.257	205.125	450.257	131.876	450.257	175.257	450.257	435.909
452.021	153.105	452.021	205.506	452.021	131.839	452.021	175.268	452.021	435.289
453.783	153.276	453.783	206.048	453.783	131.675	453.783	175.101	453.783	434.95
455.546	153.251	455.546	206.636	455.546	131.445	455.546	175.159	455.546	434.714
457.307	153.259	457.307	207.089	457.307	131.321	457.307	174.756	457.307	434.379
459.07	153.366	459.07	207.705	459.07	131.219	459.07	174.658	459.07	434.01
460.832	153.249	460.832	208.317	460.832	131.279	460.832	174.636	460.832	432.535
462.592	153.162	462.592	209.054	462.592	131.023	462.592	174.474	462.592	431.158
464.354	153.053	464.354	209.645	464.354	131.034	464.354	174.089	464.354	430.123
466.113	152.861	466.113	210.353	466.113	130.968	466.113	173.62	466.113	429.106
467.874	152.923	467.874	210.798	467.874	130.828	467.874	172.92	467.874	428.135
469.633	152.73	469.633	211.277	469.633	129.861	469.633	172.007	469.633	427.537
471.393	152.855	471.393	211.559	471.393	128.986	471.393	171.181	471.393	426.913
473.151	153.115	473.151	211.935	473.151	128.779	473.151	170.938	473.151	425.856
474.911	153.627	474.911	212.441	474.911	128.682	474.911	170.892	474.911	424.717
476.668	154.15	476.668	212.945	476.668	128.574	476.668	170.687	476.668	423.511
478.427	154.729	478.427	213.257	478.427	128.173	478.427	170.763	478.427	422.226
480.184	154.89	480.184	213.382	480.184	128.047	480.184	171.146	480.184	420.891
481.942	154.729	481.942	213.835	481.942	128.236	481.942	171.307	481.942	418.939
483.698	154.752	483.698	213.971	483.698	128.49	483.698	171.476	483.698	416.916
485.456	154.801	485.456	214.051	485.456	128.579	485.456	171.812	485.456	414.776
487.211	155.157	487.211	213.966	487.211	128.724	487.211	172.057	487.211	412.394
488.966	155.499	488.966	213.74	488.966	128.892	488.966	172.141	488.966	410.175
490.723	155.933	490.723	213.449	490.723	129.136	490.723	172.14	490.723	408.246
492.477	156.318	492.477	213.39	492.477	128.823	492.477	172.187	492.477	406.37
494.233	156.646	494.233	213.786	494.233	128.604	494.233	172.257	494.233	404.286
495.986	156.75	495.986	214.357	495.986	128.404	495.986	171.792	495.986	402.396
497.74	156.728	497.74	214.714	497.74	128.061	497.74	171.686	497.74	401.159
499.495	156.568	499.495	214.978	499.495	127.873	499.495	171.433	499.495	399.993
501.247	156.425	501.247	215.411	501.247	127.904	501.247	171.076	501.247	398.503
503.001	156.228	503.001	215.422	503.001	128.092	503.001	170.794	503.001	397.053
504.753	156.162	504.753	215.171	504.753	128.058	504.753	170.535	504.753	395.596
506.505	156.327	506.505	215.139	506.505	128.121	506.505	170.066	506.505	394.658
508.258	156.366	508.258	215.298	508.258	128.009	508.258	169.331	508.258	393.358
510.009	156.659	510.009	215.288	510.009	127.711	510.009	168.731	510.009	392.025
511.76	156.852	511.76	215.571	511.76	127.197	511.76	168.083	511.76	390.533
513.512	157.112	513.512	215.641	513.512	127.028	513.512	167.592	513.512	388.951
515.262	157.215	515.262	215.959	515.262	126.997	515.262	167.316	515.262	387.188
517.011	157.334	517.011	216.465	517.011	127.04	517.011	167.174	517.011	385.575
518.763	157.607	518.763	216.912	518.763	126.952	518.763	167.043	518.763	384.337
520.511	157.651	520.511	217.412	520.511	126.979	520.511	167.034	520.511	382.823
522.26	157.753	522.26	217.672	522.26	127.087	522.26	166.678	522.26	381.239
524.01	157.608	524.01	218.046	524.01	126.94	524.01	166.124	524.01	379.077
525.758	157.709	525.758	218.804	525.758	126.965	525.758	165.575	525.758	377.464
527.506	157.629	527.506	219.436	527.506	126.437	527.506	165.07	527.506	375.44
529.255	157.71	529.255	219.979	529.255	125.785	529.255	164.561	529.255	373.774
531.002	157.897	531.002	220.325	531.002	125.198	531.002	163.938	531.002	371.55
532.748	157.973	532.748	220.494	532.748	124.287	532.748	163.3	532.748	369.183
534.494	158.158	534.494	220.455	534.494	123.728	534.494	162.914	534.494	366.043
536.242	158.217	536.242	220.398	536.242	123.048	536.242	162.442	536.242	363.628
537.988	158.272	537.988	220.24	537.988	122.485	537.988	161.682	537.988	361.973
539.733	158.302	539.733	219.714	539.733	122.088	539.733	161.251	539.733	360.38
541.478	158.406	541.478	219.306	541.478	122.057	541.478	160.673	541.478	359.195
543.222	158.241	543.222	218.98	543.222	122.098	543.222	159.941	543.222	358.429
544.969	158.095	544.969	218.748	544.969	122.498	544.969	159.389	544.969	357.259
546.713	157.73	546.713	218.883	546.713	123.608	546.713	158.745	546.713	356.397
548.456	157.635	548.456	218.795	548.456	123.645	548.456	158.269	548.456	355.362
550.199	157.864	550.199	218.606	550.199	123.798	550.199	157.747	550.199	354.33
551.942	157.971	551.942	218.688	551.942	123.945	551.942	157.451	551.942	353.097
553.687	157.877	553.687	218.76	553.687	124.075	553.687	157.196	553.687	351.606
555.429	157.776	555.429	219.07	555.429	124.049	555.429	156.899	555.429	349.871
557.171	157.608	557.171	219.544	557.171	123.704	557.171	156.649	557.171	348.497
558.912	157.48	558.912	219.846	558.912	123.17	558.912	156.427	558.912	347.209
560.654	157.393	560.654	220.099	560.654	122.46	560.654	156.443	560.654	346.072
562.394	157.376	562.394	220.517	562.394	121.819	562.394	156.51	562.394	345.269
564.137	157.369	564.137	220.85	564.137	121.502	564.137	156.66	564.137	344.857
565.877	157.548	565.877	221.11	565.877	121.463	565.877	156.43	565.877	344.416
567.617	157.698	567.617	221.379	567.617	121.059	567.617	156.399	567.617	343.456
569.357	157.95	569.357	221.254	569.357	121.169	569.357	156.321	569.357	343.088
571.096	158.185	571.096	221.374	571.096	121.283	571.096	156.061	571.096	342.523
572.835	158.455	572.835	221.532	572.835	121.36	572.835	155.779	572.835	342.319
574.573	158.804	574.573	221.458	574.573	121.742	574.573	155.424	574.573	341.729
576.311	159.199	576.311	221.73	576.311	121.96	576.311	155.153	576.311	341.503
578.049	159.571	578.049	221.368	578.049	122.419	578.049	154.981	578.049	341.2
579.787	159.897	579.787	221.063	579.787	122.735	579.787	155.022	579.787	340.819
581.524	160.278	581.524	220.725	581.524	122.79	581.524	155.391	581.524	340.762
583.263	160.506	583.263	220.495	583.263	122.805	583.263	155.682	583.263	340.386
585	160.502	585	220.288	585	122.663	585	156.082	585	339.434
586.736	160.471	586.736	220.348	586.736	122.678	586.736	156.31	586.736	338.638
588.472	160.364	588.472	220.472	588.472	122.874	588.472	156.58	588.472	337.928
590.207	160.176	590.207	221.054	590.207	123.371	590.207	156.759	590.207	336.528
591.943	159.959	591.943	221.422	591.943	123.501	591.943	157.061	591.943	335.302
593.677	159.941	593.677	221.713	593.677	123.504	593.677	157.356	593.677	333.868
595.412	160.057	595.412	221.845	595.412	122.903	595.412	157.703	595.412	332.296
597.146	160.48	597.146	222.487	597.146	122.554	597.146	158.054	597.146	330.134
598.88	160.208	598.88	222.321	598.88	121.749	598.88	157.486	598.88	328.026

## Sheet: Figure 6c
PXRD patterns
AlMC-1		in 4 ppm I2/KI solution		in 40 ppm I2/KI solution		in 400 ppm I2/KI solution		in 2000 ppm I2/KI solution		in 100000 ppm I2/KI solution
2θ	intensity / a.u.	2θ	intensity / a.u.	2θ	intensity / a.u.	2θ	intensity / a.u.	2θ	intensity / a.u.	2θ	intensity / a.u.
3	150.833	3	251.667	3	120	3	98.3333	3	126.667	3	73.3333
3.02	145.833	3.02	245	3.02	141.667	3.02	101.667	3.02	108.333	3.02	81.6667
3.04	155.833	3.04	213.333	3.04	143.333	3.04	118.333	3.04	101.667	3.04	86.6667
3.06	151.667	3.06	211.667	3.06	163.333	3.06	86.6667	3.06	113.333	3.06	83.3333
3.08	150.833	3.08	201.667	3.08	166.667	3.08	93.3333	3.08	113.333	3.08	90
3.1	140	3.1	243.333	3.1	173.333	3.1	93.3333	3.1	110	3.1	111.667
3.12	161.667	3.12	225	3.12	156.667	3.12	115	3.12	110	3.12	83.3333
3.14	139.167	3.14	231.667	3.14	141.667	3.14	106.667	3.14	110	3.14	108.333
3.16	139.167	3.16	205	3.16	145	3.16	81.6667	3.16	80	3.16	86.6667
3.18	137.5	3.18	236.667	3.18	121.667	3.18	96.6667	3.18	106.667	3.18	91.6667
3.2	129.167	3.2	193.333	3.2	175	3.2	108.333	3.2	100	3.2	98.3333
3.22	145	3.22	238.333	3.22	120	3.22	108.333	3.22	106.667	3.22	95
3.24	140.833	3.24	201.667	3.24	178.333	3.24	93.3333	3.24	98.3333	3.24	106.667
3.26	127.5	3.26	221.667	3.26	150	3.26	106.667	3.26	103.333	3.26	91.6667
3.28	144.167	3.28	226.667	3.28	173.333	3.28	96.6667	3.28	116.667	3.28	83.3333
3.3	129.167	3.3	238.333	3.3	168.333	3.3	88.3333	3.3	110	3.3	86.6667
3.32	121.667	3.32	211.667	3.32	160	3.32	98.3333	3.32	85	3.32	100
3.34	134.167	3.34	221.667	3.34	158.333	3.34	100	3.34	98.3333	3.34	76.6667
3.36	150.833	3.36	195	3.36	135	3.36	85	3.36	118.333	3.36	105
3.38	120.833	3.38	208.333	3.38	163.333	3.38	118.333	3.38	91.6667	3.38	78.3333
3.4	143.333	3.4	228.333	3.4	170	3.4	90	3.4	105	3.4	95
3.42	139.167	3.42	191.667	3.42	131.667	3.42	95	3.42	93.3333	3.42	95
3.44	99.1667	3.44	216.667	3.44	170	3.44	91.6667	3.44	98.3333	3.44	75
3.46	137.5	3.46	208.333	3.46	148.333	3.46	108.333	3.46	98.3333	3.46	123.333
3.48	130.833	3.48	193.333	3.48	161.667	3.48	110	3.48	90	3.48	95
3.5	125.833	3.5	231.667	3.5	165	3.5	113.333	3.5	91.6667	3.5	83.3333
3.52	135.833	3.52	233.333	3.52	140	3.52	96.6667	3.52	100	3.52	106.667
3.54	139.167	3.54	201.667	3.54	161.667	3.54	90	3.54	90	3.54	78.3333
3.56	102.5	3.56	216.667	3.56	146.667	3.56	103.333	3.56	118.333	3.56	80
3.58	114.167	3.58	250	3.58	121.667	3.58	91.6667	3.58	135	3.58	88.3333
3.6	138.333	3.6	251.667	3.6	153.333	3.6	111.667	3.6	93.3333	3.6	91.6667
3.62	108.333	3.62	203.333	3.62	163.333	3.62	81.6667	3.62	81.6667	3.62	81.6667
3.64	110.833	3.64	235	3.64	180	3.64	90	3.64	93.3333	3.64	75
3.66	133.333	3.66	223.333	3.66	141.667	3.66	86.6667	3.66	116.667	3.66	93.3333
3.68	125.833	3.68	215	3.68	123.333	3.68	66.6667	3.68	105	3.68	91.6667
3.7	147.5	3.7	230	3.7	156.667	3.7	86.6667	3.7	115	3.7	90
3.72	110	3.72	236.667	3.72	150	3.72	105	3.72	75	3.72	95
3.74	129.167	3.74	218.333	3.74	150	3.74	106.667	3.74	88.3333	3.74	76.6667
3.76	130.833	3.76	198.333	3.76	153.333	3.76	96.6667	3.76	95	3.76	108.333
3.78	130.833	3.78	208.333	3.78	156.667	3.78	98.3333	3.78	105	3.78	61.6667
3.8	131.667	3.8	220	3.8	126.667	3.8	83.3333	3.8	85	3.8	83.3333
3.82	131.667	3.82	216.667	3.82	158.333	3.82	83.3333	3.82	83.3333	3.82	100
3.84	122.5	3.84	251.667	3.84	141.667	3.84	90	3.84	93.3333	3.84	95
3.86	122.5	3.86	215	3.86	145	3.86	93.3333	3.86	86.6667	3.86	78.3333
3.88	140	3.88	245	3.88	151.667	3.88	98.3333	3.88	70	3.88	63.3333
3.9	120.833	3.9	206.667	3.9	131.667	3.9	86.6667	3.9	101.667	3.9	88.3333
3.92	128.333	3.92	228.333	3.92	151.667	3.92	106.667	3.92	85	3.92	78.3333
3.94	142.5	3.94	248.333	3.94	136.667	3.94	98.3333	3.94	80	3.94	85
3.96	133.333	3.96	225	3.96	141.667	3.96	91.6667	3.96	111.667	3.96	85
3.98	143.333	3.98	228.333	3.98	165	3.98	103.333	3.98	100	3.98	108.333
4	145	4	216.667	4	173.333	4	90	4	78.3333	4	78.3333
4.02	125	4.02	246.667	4.02	158.333	4.02	98.3333	4.02	71.6667	4.02	91.6667
4.04	145.833	4.04	240	4.04	158.333	4.04	83.3333	4.04	98.3333	4.04	96.6667
4.06	123.333	4.06	236.667	4.06	171.667	4.06	91.6667	4.06	95	4.06	103.333
4.08	144.167	4.08	268.333	4.08	168.333	4.08	75	4.08	78.3333	4.08	81.6667
4.1	129.167	4.1	275	4.1	133.333	4.1	80	4.1	111.667	4.1	81.6667
4.12	163.333	4.12	260	4.12	143.333	4.12	100	4.12	83.3333	4.12	86.6667
4.14	151.667	4.14	263.333	4.14	168.333	4.14	90	4.14	71.6667	4.14	71.6667
4.16	165.833	4.16	316.667	4.16	173.333	4.16	95	4.16	85	4.16	86.6667
4.18	165.833	4.18	276.667	4.18	165	4.18	106.667	4.18	83.3333	4.18	83.3333
4.2	156.667	4.2	331.667	4.2	128.333	4.2	90	4.2	93.3333	4.2	83.3333
4.22	160.833	4.22	330	4.22	181.667	4.22	95	4.22	78.3333	4.22	75
4.24	193.333	4.24	345	4.24	150	4.24	68.3333	4.24	85	4.24	78.3333
4.26	160.833	4.26	300	4.26	145	4.26	86.6667	4.26	90	4.26	88.3333
4.28	214.167	4.28	326.667	4.28	165	4.28	100	4.28	88.3333	4.28	83.3333
4.3	172.5	4.3	348.333	4.3	155	4.3	103.333	4.3	95	4.3	80
4.32	204.167	4.32	345	4.32	171.667	4.32	76.6667	4.32	95	4.32	91.6667
4.34	191.667	4.34	385	4.34	188.333	4.34	81.6667	4.34	95	4.34	88.3333
4.36	208.333	4.36	343.333	4.36	191.667	4.36	96.6667	4.36	95	4.36	90
4.38	182.5	4.38	378.333	4.38	163.333	4.38	90	4.38	86.6667	4.38	100
4.4	225	4.4	453.333	4.4	188.333	4.4	90	4.4	108.333	4.4	63.3333
4.42	250.833	4.42	431.667	4.42	203.333	4.42	96.6667	4.42	105	4.42	76.6667
4.44	214.167	4.44	465	4.44	193.333	4.44	120	4.44	80	4.44	95
4.46	231.667	4.46	481.667	4.46	226.667	4.46	90	4.46	95	4.46	75
4.48	241.667	4.48	535	4.48	228.333	4.48	85	4.48	100	4.48	56.6667
4.5	265	4.5	481.667	4.5	250	4.5	100	4.5	100	4.5	76.6667
4.52	286.667	4.52	476.667	4.52	225	4.52	70	4.52	118.333	4.52	81.6667
4.54	325.833	4.54	523.333	4.54	260	4.54	118.333	4.54	103.333	4.54	61.6667
4.56	355	4.56	563.333	4.56	231.667	4.56	81.6667	4.56	58.3333	4.56	76.6667
4.58	379.167	4.58	535	4.58	225	4.58	96.6667	4.58	103.333	4.58	80
4.6	382.5	4.6	593.333	4.6	263.333	4.6	121.667	4.6	85	4.6	71.6667
4.62	453.333	4.62	545	4.62	291.667	4.62	111.667	4.62	108.333	4.62	80
4.64	458.333	4.64	626.667	4.64	240	4.64	116.667	4.64	91.6667	4.64	98.3333
4.66	518.333	4.66	670	4.66	293.333	4.66	105	4.66	101.667	4.66	86.6667
4.68	629.167	4.68	681.667	4.68	276.667	4.68	95	4.68	90	4.68	66.6667
4.7	671.667	4.7	748.333	4.7	306.667	4.7	115	4.7	78.3333	4.7	68.3333
4.72	781.667	4.72	820	4.72	353.333	4.72	115	4.72	63.3333	4.72	75
4.74	839.167	4.74	841.667	4.74	341.667	4.74	106.667	4.74	100	4.74	90
4.76	1059.17	4.76	1005	4.76	360	4.76	93.3333	4.76	116.667	4.76	91.6667
4.78	1130	4.78	1043.33	4.78	410	4.78	128.333	4.78	111.667	4.78	103.333
4.8	1275	4.8	1125	4.8	388.333	4.8	110	4.8	91.6667	4.8	80
4.82	1397.5	4.82	1361.67	4.82	416.667	4.82	98.3333	4.82	106.667	4.82	103.333
4.84	1756.67	4.84	1491.67	4.84	463.333	4.84	138.333	4.84	108.333	4.84	75
4.86	1900	4.86	1645	4.86	523.333	4.86	121.667	4.86	103.333	4.86	78.3333
4.88	1814.17	4.88	1751.67	4.88	550	4.88	140	4.88	108.333	4.88	90
4.9	1419.17	4.9	1971.67	4.9	620	4.9	106.667	4.9	98.3333	4.9	91.6667
4.92	862.5	4.92	2291.67	4.92	668.333	4.92	123.333	4.92	106.667	4.92	95
4.94	457.5	4.94	2445	4.94	740	4.94	176.667	4.94	98.3333	4.94	85
4.96	310.833	4.96	2876.67	4.96	755	4.96	225	4.96	100	4.96	101.667
4.98	272.5	4.98	3030	4.98	848.333	4.98	350	4.98	126.667	4.98	98.3333
5	222.5	5	3278.33	5	865	5	488.333	5	110	5	80
5.02	205	5.02	3466.67	5.02	880	5.02	733.333	5.02	138.333	5.02	78.3333
5.04	213.333	5.04	3251.67	5.04	943.333	5.04	893.333	5.04	105	5.04	103.333
5.06	179.167	5.06	2933.33	5.06	1063.33	5.06	633.333	5.06	126.667	5.06	88.3333
5.08	185	5.08	2530	5.08	965	5.08	426.667	5.08	101.667	5.08	91.6667
5.1	155.833	5.1	2018.33	5.1	933.333	5.1	403.333	5.1	83.333	5.1	101.667
5.12	140.833	5.12	1496.67	5.12	751.667	5.12	358.333	5.12	140	5.12	90
5.14	157.5	5.14	1041.67	5.14	511.667	5.14	281.667	5.14	90	5.14	96.6667
5.16	150	5.16	736.667	5.16	411.667	5.16	243.333	5.16	125	5.16	108.333
5.18	127.5	5.18	496.667	5.18	283.333	5.18	181.667	5.18	123.333	5.18	90
5.2	123.333	5.2	395	5.2	218.333	5.2	141.667	5.2	98.333	5.2	103.333
5.22	129.167	5.22	280	5.22	213.333	5.22	120	5.22	105	5.22	71.6667
5.24	119.167	5.24	281.667	5.24	158.333	5.24	110	5.24	85	5.24	90
5.26	130.833	5.26	228.333	5.26	146.667	5.26	101.667	5.26	93.333	5.26	108.333
5.28	126.667	5.28	266.667	5.28	153.333	5.28	91.6667	5.28	138.333	5.28	96.6667
5.3	116.667	5.3	198.333	5.3	160	5.3	86.6667	5.3	125	5.3	105
5.32	128.333	5.32	233.333	5.32	130	5.32	101.667	5.32	121.667	5.32	78.3333
5.34	104.167	5.34	211.667	5.34	163.333	5.34	90	5.34	108.333	5.34	66.6667
5.36	127.5	5.36	236.667	5.36	155	5.36	98.3333	5.36	98.3333	5.36	75
5.38	111.667	5.38	203.333	5.38	153.333	5.38	103.333	5.38	80	5.38	78.3333
5.4	123.333	5.4	218.333	5.4	130	5.4	113.333	5.4	73.3333	5.4	71.6667
5.42	122.5	5.42	235	5.42	131.667	5.42	105	5.42	101.667	5.42	76.6667
5.44	130.833	5.44	238.333	5.44	126.667	5.44	106.667	5.44	91.6667	5.44	95
5.46	116.667	5.46	231.667	5.46	135	5.46	93.3333	5.46	195	5.46	111.667
5.48	106.667	5.48	273.333	5.48	153.333	5.48	98.3333	5.48	305	5.48	93.3333
5.5	105	5.5	255	5.5	125	5.5	103.333	5.5	293.333	5.5	88.3333
5.52	115	5.52	270	5.52	143.333	5.52	121.667	5.52	385	5.52	180
5.54	95.8333	5.54	280	5.54	146.667	5.54	135	5.54	476.667	5.54	225
5.56	90	5.56	298.333	5.56	123.333	5.56	203.333	5.56	501.667	5.56	390
5.58	90	5.58	286.667	5.58	156.667	5.58	268.333	5.58	633.333	5.58	675
5.6	104.167	5.6	290	5.6	145	5.6	340	5.6	740	5.6	585
5.62	93.3333	5.62	355	5.62	146.667	5.62	428.333	5.62	890	5.62	890
5.64	94.1667	5.64	296.667	5.64	148.333	5.64	551.667	5.64	1025	5.64	1088.33
5.66	91.6667	5.66	221.667	5.66	146.667	5.66	775	5.66	953.333	5.66	905
5.68	103.333	5.68	221.667	5.68	110	5.68	823.333	5.68	798.333	5.68	1211.67
5.7	97.5	5.7	205	5.7	151.667	5.7	750	5.7	645	5.7	955
5.72	100.833	5.72	215	5.72	131.667	5.72	625	5.72	505	5.72	626.667
5.74	100	5.74	186.667	5.74	130	5.74	516.667	5.74	363.333	5.74	733.333
5.76	84.1667	5.76	160	5.76	115	5.76	448.333	5.76	238.333	5.76	801.667
5.78	94.1667	5.78	168.333	5.78	123.333	5.78	301.667	5.78	125	5.78	68.3333
5.8	90.8333	5.8	163.333	5.8	150	5.8	190	5.8	121.667	5.8	530
5.82	102.5	5.82	171.667	5.82	123.333	5.82	186.667	5.82	108.333	5.82	425
5.84	86.6667	5.84	156.667	5.84	150	5.84	140	5.84	98.3333	5.84	300
5.86	102.5	5.86	183.333	5.86	130	5.86	61.6667	5.86	85	5.86	291.667
5.88	101.667	5.88	150	5.88	110	5.88	71.6667	5.88	78.3333	5.88	125
5.9	84.1667	5.9	203.333	5.9	116.667	5.9	88.3333	5.9	81.6667	5.9	91.6667
5.92	106.667	5.92	196.667	5.92	155	5.92	78.3333	5.92	91.6667	5.92	81.6667
5.94	91.6667	5.94	193.333	5.94	123.333	5.94	76.6667	5.94	86.6667	5.94	90
5.96	91.6667	5.96	185	5.96	116.667	5.96	90	5.96	66.6667	5.96	73.3333
5.98	88.3333	5.98	183.333	5.98	125	5.98	90	5.98	115	5.98	66.6667
6	113.333	6	205	6	126.667	6	86.6667	6	93.3333	6	88.3333
6.02	85	6.02	196.667	6.02	123.333	6.02	88.3333	6.02	170	6.02	93.3333
6.04	93.3333	6.04	193.333	6.04	130	6.04	96.6667	6.04	275	6.04	83.3333
6.06	98.3333	6.06	183.333	6.06	123.333	6.06	61.6667	6.06	305	6.06	105
6.08	110.833	6.08	191.667	6.08	141.667	6.08	85	6.08	580	6.08	68.3333
6.1	106.667	6.1	250	6.1	126.667	6.1	80	6.1	776.667	6.1	85
6.12	95.8333	6.12	191.667	6.12	166.667	6.12	88.3333	6.12	820	6.12	146.667
6.14	111.667	6.14	266.667	6.14	145	6.14	91.6667	6.14	781.667	6.14	170
6.16	106.667	6.16	283.333	6.16	136.667	6.16	108.333	6.16	856.667	6.16	216.667
6.18	92.5	6.18	286.667	6.18	180	6.18	85	6.18	770	6.18	298.333
6.2	104.167	6.2	275	6.2	106.667	6.2	96.6667	6.2	905	6.2	315
6.22	81.6667	6.22	320	6.22	145	6.22	68.3333	6.22	758.333	6.22	306.667
6.24	81.6667	6.24	288.333	6.24	163.333	6.24	75	6.24	601.667	6.24	528.333
6.26	91.6667	6.26	316.667	6.26	146.667	6.26	95	6.26	695	6.26	648.333
6.28	81.6667	6.28	236.667	6.28	166.667	6.28	108.333	6.28	525	6.28	620
6.3	77.5	6.3	241.667	6.3	170	6.3	106.667	6.3	610	6.3	506.667
6.32	79.1667	6.32	225	6.32	151.667	6.32	90	6.32	498.333	6.32	423.333
6.34	83.3333	6.34	218.333	6.34	183.333	6.34	106.667	6.34	291.667	6.34	328.333
6.36	84.1667	6.36	178.333	6.36	178.333	6.36	100	6.36	195	6.36	243.333
6.38	91.6667	6.38	166.667	6.38	203.333	6.38	105	6.38	103.333	6.38	135
6.4	76.6667	6.4	156.667	6.4	178.333	6.4	113.333	6.4	95	6.4	123.333
6.42	92.5	6.42	173.333	6.42	155	6.42	98.3333	6.42	88.3333	6.42	108.333
6.44	81.6667	6.44	158.333	6.44	151.667	6.44	88.3333	6.44	103.333	6.44	113.333
6.46	82.5	6.46	135	6.46	148.333	6.46	86.6667	6.46	123.333	6.46	91.6667
6.48	94.1667	6.48	141.667	6.48	115	6.48	133.333	6.48	93.3333	6.48	86.6667
6.5	71.6667	6.5	146.667	6.5	133.333	6.5	115	6.5	98.3333	6.5	95
6.52	100.833	6.52	126.667	6.52	106.667	6.52	98.3333	6.52	81.6667	6.52	86.6667
6.54	75	6.54	156.667	6.54	85	6.54	100	6.54	75	6.54	85
6.56	80	6.56	146.667	6.56	121.667	6.56	88.3333	6.56	96.6667	6.56	70
6.58	91.6667	6.58	161.667	6.58	101.667	6.58	80	6.58	80	6.58	81.6667
6.6	76.6667	6.6	165	6.6	103.333	6.6	68.3333	6.6	76.6667	6.6	80
6.62	90	6.62	138.333	6.62	95	6.62	75	6.62	70	6.62	96.6667
6.64	80	6.64	170	6.64	113.333	6.64	76.6667	6.64	73.3333	6.64	81.6667
6.66	99.1667	6.66	153.333	6.66	100	6.66	100	6.66	106.667	6.66	116.667
6.68	78.3333	6.68	158.333	6.68	103.333	6.68	71.6667	6.68	90	6.68	106.667
6.7	83.3333	6.7	166.667	6.7	101.667	6.7	96.6667	6.7	76.6667	6.7	181.667
6.72	87.5	6.72	148.333	6.72	115	6.72	86.6667	6.72	91.6667	6.72	123.333
6.74	82.5	6.74	141.667	6.74	113.333	6.74	80	6.74	83.3333	6.74	191.667
6.76	96.6667	6.76	133.333	6.76	103.333	6.76	103.333	6.76	185	6.76	290
6.78	70.8333	6.78	136.667	6.78	151.667	6.78	96.6667	6.78	203.333	6.78	411.667
6.8	76.6667	6.8	125	6.8	111.667	6.8	115	6.8	365	6.8	521.667
6.82	90	6.82	200	6.82	106.667	6.82	101.667	6.82	421.667	6.82	688.333
6.84	81.6667	6.84	161.667	6.84	110	6.84	71.6667	6.84	553.333	6.84	745
6.86	79.1667	6.86	156.667	6.86	128.333	6.86	106.667	6.86	590	6.86	586.667
6.88	97.5	6.88	163.333	6.88	103.333	6.88	151.667	6.88	626.667	6.88	881.667
6.9	91.6667	6.9	133.333	6.9	91.6667	6.9	256.667	6.9	481.667	6.9	796.667
6.92	81.6667	6.92	133.333	6.92	106.667	6.92	396.667	6.92	353.333	6.92	628.333
6.94	90	6.94	103.333	6.94	108.333	6.94	418.333	6.94	203.333	6.94	696.667
6.96	94.1667	6.96	126.667	6.96	113.333	6.96	481.667	6.96	183.333	6.96	485
6.98	95.8333	6.98	115	6.98	106.667	6.98	355	6.98	108.333	6.98	303.333
7	97.5	7	136.667	7	115	7	230	7	108.333	7	231.667
7.02	86.6667	7.02	136.667	7.02	96.6667	7.02	140	7.02	88.3333	7.02	180
7.04	70.8333	7.04	125	7.04	76.6667	7.04	86.6667	7.04	90	7.04	108.333
7.06	87.5	7.06	128.333	7.06	101.667	7.06	123.333	7.06	113.333	7.06	88.3333
7.08	92.5	7.08	113.333	7.08	78.3333	7.08	63.3333	7.08	106.667	7.08	83.3333
7.1	80	7.1	140	7.1	111.667	7.1	86.6667	7.1	80	7.1	83.3333
7.12	80	7.12	111.667	7.12	110	7.12	86.6667	7.12	103.333	7.12	60
7.14	105	7.14	123.333	7.14	86.6667	7.14	71.6667	7.14	83.3333	7.14	73.3333
7.16	89.1667	7.16	133.333	7.16	103.333	7.16	83.3333	7.16	80	7.16	48.3333
7.18	92.5	7.18	113.333	7.18	111.667	7.18	81.6667	7.18	96.6667	7.18	73.3333
7.2	102.5	7.2	106.667	7.2	106.667	7.2	60	7.2	78.3333	7.2	78.3333
7.22	80	7.22	123.333	7.22	108.333	7.22	93.3333	7.22	70	7.22	68.3333
7.24	83.3333	7.24	116.667	7.24	100	7.24	81.6667	7.24	103.333	7.24	71.6667
7.26	73.3333	7.26	113.333	7.26	106.667	7.26	75	7.26	90	7.26	68.3333
7.28	77.5	7.28	101.667	7.28	78.3333	7.28	75	7.28	116.667	7.28	55
7.3	87.5	7.3	146.667	7.3	121.667	7.3	88.3333	7.3	85	7.3	76.6667
7.32	80	7.32	126.667	7.32	100	7.32	56.6667	7.32	91.6667	7.32	60
7.34	79.1667	7.34	121.667	7.34	85	7.34	86.6667	7.34	71.6667	7.34	80
7.36	89.1667	7.36	108.333	7.36	113.333	7.36	73.3333	7.36	93.3333	7.36	65
7.38	95	7.38	136.667	7.38	96.6667	7.38	66.6667	7.38	108.333	7.38	71.6667
7.4	82.5	7.4	163.333	7.4	95	7.4	85	7.4	81.6667	7.4	68.3333
7.42	91.6667	7.42	125	7.42	100	7.42	75	7.42	111.667	7.42	83.3333
7.44	89.1667	7.44	136.667	7.44	103.333	7.44	75	7.44	101.667	7.44	78.3333
7.46	82.5	7.46	143.333	7.46	96.6667	7.46	76.6667	7.46	91.6667	7.46	85
7.48	108.333	7.48	141.667	7.48	76.6667	7.48	95	7.48	108.333	7.48	68.3333
7.5	102.5	7.5	120	7.5	95	7.5	90	7.5	83.3333	7.5	60
7.52	85	7.52	103.333	7.52	88.3333	7.52	81.6667	7.52	101.667	7.52	66.6667
7.54	91.6667	7.54	100	7.54	85	7.54	56.6667	7.54	76.6667	7.54	73.3333
7.56	100.833	7.56	148.333	7.56	71.6667	7.56	68.3333	7.56	93.3333	7.56	75
7.58	100.833	7.58	121.667	7.58	103.333	7.58	90	7.58	85	7.58	85
7.6	107.5	7.6	146.667	7.6	103.333	7.6	96.6667	7.6	83.3333	7.6	98.3333
7.62	100.833	7.62	123.333	7.62	115	7.62	83.3333	7.62	78.3333	7.62	91.6667
7.64	120	7.64	118.333	7.64	98.3333	7.64	81.6667	7.64	73.3333	7.64	90
7.66	120.833	7.66	136.667	7.66	125	7.66	91.6667	7.66	85	7.66	75
7.68	117.5	7.68	166.667	7.68	106.667	7.68	90	7.68	73.3333	7.68	76.6667
7.7	100.833	7.7	150	7.7	118.333	7.7	76.6667	7.7	98.3333	7.7	80
7.72	101.667	7.72	130	7.72	88.3333	7.72	81.6667	7.72	76.6667	7.72	128.333
7.74	100	7.74	133.333	7.74	86.6667	7.74	70	7.74	81.6667	7.74	161.667
7.76	98.3333	7.76	118.333	7.76	81.6667	7.76	93.3333	7.76	100	7.76	241.667
7.78	96.6667	7.78	151.667	7.78	63.3333	7.78	103.333	7.78	85	7.78	288.333
7.8	88.3333	7.8	158.333	7.8	108.333	7.8	100	7.8	80	7.8	356.667
7.82	74.1667	7.82	163.333	7.82	108.333	7.82	103.333	7.82	65	7.82	401.667
7.84	88.3333	7.84	168.333	7.84	88.3333	7.84	91.6667	7.84	83.3333	7.84	395
7.86	73.3333	7.86	146.667	7.86	68.3333	7.86	80	7.86	75	7.86	486.667
7.88	92.5	7.88	180	7.88	113.333	7.88	88.3333	7.88	86.6667	7.88	495
7.9	77.5	7.9	176.667	7.9	110	7.9	101.667	7.9	85	7.9	396.667
7.92	85	7.92	153.333	7.92	101.667	7.92	111.667	7.92	118.333	7.92	305
7.94	60	7.94	170	7.94	140	7.94	78.3333	7.94	133.333	7.94	245
7.96	78.3333	7.96	150	7.96	125	7.96	83.3333	7.96	153.333	7.96	386.667
7.98	80	7.98	143.333	7.98	113.333	7.98	90	7.98	121.667	7.98	408.333
8	75	8	116.667	8	83.3333	8	90	8	108.333	8	221.667
8.02	75	8.02	156.667	8.02	81.6667	8.02	100	8.02	90	8.02	126.667
8.04	71.6667	8.04	135	8.04	100	8.04	93.3333	8.04	98.3333	8.04	103.333
8.06	71.6667	8.06	158.333	8.06	113.333	8.06	93.3333	8.06	85	8.06	100
8.08	75.8333	8.08	120	8.08	86.6667	8.08	76.6667	8.08	76.6667	8.08	111.667
8.1	83.3333	8.1	121.667	8.1	73.3333	8.1	80	8.1	85	8.1	115
8.12	65	8.12	111.667	8.12	73.3333	8.12	71.6667	8.12	93.3333	8.12	83.3333
8.14	64.1667	8.14	111.667	8.14	93.3333	8.14	73.3333	8.14	68.3333	8.14	73.3333
8.16	84.1667	8.16	118.333	8.16	111.667	8.16	76.6667	8.16	68.3333	8.16	85
8.18	85	8.18	135	8.18	86.6667	8.18	83.3333	8.18	80	8.18	80
8.2	90.8333	8.2	110	8.2	108.333	8.2	66.6667	8.2	83.3333	8.2	83.3333
8.22	95	8.22	118.333	8.22	96.6667	8.22	110	8.22	83.3333	8.22	90
8.24	87.5	8.24	125	8.24	106.667	8.24	101.667	8.24	66.6667	8.24	76.6667
8.26	82.5	8.26	115	8.26	73.3333	8.26	96.6667	8.26	56.6667	8.26	71.6667
8.28	77.5	8.28	123.333	8.28	113.333	8.28	70	8.28	78.3333	8.28	65
8.3	81.6667	8.3	115	8.3	100	8.3	88.3333	8.3	86.6667	8.3	83.3333
8.32	94.1667	8.32	143.333	8.32	111.667	8.32	88.3333	8.32	45	8.32	93.3333
8.34	81.6667	8.34	140	8.34	85	8.34	75	8.34	165	8.34	58.3333
8.36	57.5	8.36	116.667	8.36	95	8.36	71.6667	8.36	261.667	8.36	80
8.38	80.8333	8.38	158.333	8.38	81.6667	8.38	65	8.38	301.667	8.38	73.3333
8.4	88.3333	8.4	140	8.4	100	8.4	98.3333	8.4	355	8.4	80
8.42	65	8.42	113.333	8.42	80	8.42	78.3333	8.42	448.333	8.42	65
8.44	86.6667	8.44	130	8.44	111.667	8.44	73.3333	8.44	468.333	8.44	93.3333
8.46	76.6667	8.46	125	8.46	83.3333	8.46	78.3333	8.46	326.667	8.46	73.3333
8.48	83.3333	8.48	126.667	8.48	113.333	8.48	63.3333	8.48	408.333	8.48	66.6667
8.5	90	8.5	133.333	8.5	96.6667	8.5	70	8.5	283.333	8.5	70
8.52	76.6667	8.52	121.667	8.52	118.333	8.52	86.6667	8.52	161.667	8.52	71.6667
8.54	73.3333	8.54	125	8.54	98.3333	8.54	86.6667	8.54	75	8.54	61.6667
8.56	73.3333	8.56	123.333	8.56	91.6667	8.56	83.3333	8.56	58.3333	8.56	60
8.58	91.6667	8.58	128.333	8.58	100	8.58	66.6667	8.58	81.6667	8.58	75
8.6	69.1667	8.6	146.667	8.6	96.6667	8.6	90	8.6	78.3333	8.6	86.6667
8.62	71.6667	8.62	138.333	8.62	113.333	8.62	90	8.62	61.6667	8.62	85
8.64	75	8.64	106.667	8.64	96.6667	8.64	81.6667	8.64	70	8.64	63.3333
8.66	71.6667	8.66	135	8.66	98.3333	8.66	68.3333	8.66	63.3333	8.66	60
8.68	74.1667	8.68	130	8.68	100	8.68	60	8.68	53.3333	8.68	60
8.7	72.5	8.7	105	8.7	85	8.7	88.3333	8.7	73.3333	8.7	93.3333
8.72	85	8.72	140	8.72	76.6667	8.72	55	8.72	75	8.72	78.3333
8.74	61.6667	8.74	120	8.74	105	8.74	68.3333	8.74	60	8.74	70
8.76	73.3333	8.76	141.667	8.76	85	8.76	61.6667	8.76	100	8.76	85
8.78	83.3333	8.78	138.333	8.78	91.6667	8.78	83.3333	8.78	90	8.78	93.3333
8.8	80.8333	8.8	140	8.8	88.3333	8.8	76.6667	8.8	80	8.8	58.3333
8.82	80.8333	8.82	113.333	8.82	113.333	8.82	73.3333	8.82	90	8.82	63.3333
8.84	66.6667	8.84	125	8.84	86.6667	8.84	90	8.84	83.3333	8.84	60
8.86	73.3333	8.86	116.667	8.86	86.6667	8.86	66.6667	8.86	75	8.86	76.6667
8.88	72.5	8.88	143.333	8.88	83.3333	8.88	73.3333	8.88	80	8.88	53.3333
8.9	72.5	8.9	125	8.9	65	8.9	80	8.9	55	8.9	70
8.92	66.6667	8.92	138.333	8.92	91.6667	8.92	58.3333	8.92	88.3333	8.92	75
8.94	80	8.94	123.333	8.94	76.6667	8.94	70	8.94	80	8.94	63.3333
8.96	81.6667	8.96	120	8.96	96.6667	8.96	68.3333	8.96	78.3333	8.96	58.3333
8.98	91.6667	8.98	121.667	8.98	71.6667	8.98	60	8.98	81.6667	8.98	70
9	80.8333	9	121.667	9	125	9	76.6667	9	98.3333	9	80
9.02	72.5	9.02	118.333	9.02	95	9.02	90	9.02	58.3333	9.02	71.6667
9.04	73.3333	9.04	115	9.04	101.667	9.04	61.6667	9.04	56.6667	9.04	73.3333
9.06	77.5	9.06	131.667	9.06	106.667	9.06	60	9.06	80	9.06	70
9.08	62.5	9.08	100	9.08	91.6667	9.08	55	9.08	65	9.08	80
9.1	72.5	9.1	136.667	9.1	110	9.1	83.3333	9.1	70	9.1	71.6667
9.12	86.6667	9.12	116.667	9.12	101.667	9.12	75	9.12	60	9.12	80
9.14	95	9.14	110	9.14	96.6667	9.14	65	9.14	53.3333	9.14	81.6667
9.16	78.3333	9.16	146.667	9.16	90	9.16	76.6667	9.16	60	9.16	76.6667
9.18	89.1667	9.18	96.6667	9.18	110	9.18	76.6667	9.18	75	9.18	61.6667
9.2	80	9.2	143.333	9.2	88.3333	9.2	83.3333	9.2	65	9.2	70
9.22	71.6667	9.22	113.333	9.22	90	9.22	88.3333	9.22	88.3333	9.22	63.3333
9.24	90	9.24	121.667	9.24	108.333	9.24	86.6667	9.24	56.6667	9.24	91.6667
9.26	76.6667	9.26	138.333	9.26	108.333	9.26	76.6667	9.26	80	9.26	43.3333
9.28	78.3333	9.28	153.333	9.28	110	9.28	70	9.28	50	9.28	90
9.3	57.5	9.3	140	9.3	93.3333	9.3	66.6667	9.3	63.3333	9.3	60
9.32	88.3333	9.32	141.667	9.32	108.333	9.32	85	9.32	70	9.32	65
9.34	94.1667	9.34	161.667	9.34	83.3333	9.34	83.3333	9.34	70	9.34	58.3333
9.36	86.6667	9.36	165	9.36	83.3333	9.36	83.3333	9.36	85	9.36	80
9.38	73.3333	9.38	146.667	9.38	96.6667	9.38	71.6667	9.38	90	9.38	88.3333
9.4	77.5	9.4	160	9.4	100	9.4	83.3333	9.4	51.6667	9.4	63.3333
9.42	75	9.42	178.333	9.42	108.333	9.42	93.3333	9.42	76.6667	9.42	80
9.44	91.6667	9.44	193.333	9.44	91.6667	9.44	56.6667	9.44	63.3333	9.44	60
9.46	69.1667	9.46	156.667	9.46	108.333	9.46	80	9.46	75	9.46	71.6667
9.48	94.1667	9.48	155	9.48	103.333	9.48	75	9.48	75	9.48	70
9.5	70.8333	9.5	188.333	9.5	116.667	9.5	75	9.5	78.3333	9.5	93.3333
9.52	73.3333	9.52	151.667	9.52	98.3333	9.52	83.3333	9.52	73.3333	9.52	80
9.54	80	9.54	165	9.54	83.3333	9.54	93.3333	9.54	71.6667	9.54	81.6667
9.56	85	9.56	221.667	9.56	98.3333	9.56	88.3333	9.56	66.6667	9.56	75
9.58	88.3333	9.58	191.667	9.58	95	9.58	96.6667	9.58	65	9.58	73.3333
9.6	88.3333	9.6	175	9.6	110	9.6	75	9.6	68.3333	9.6	65
9.62	85.8333	9.62	178.333	9.62	116.667	9.62	75	9.62	68.3333	9.62	68.3333
9.64	98.3333	9.64	195	9.64	128.333	9.64	73.3333	9.64	91.6667	9.64	73.3333
9.66	95.8333	9.66	188.333	9.66	108.333	9.66	91.6667	9.66	80	9.66	73.3333
9.68	92.5	9.68	255	9.68	108.333	9.68	78.3333	9.68	76.6667	9.68	93.3333
9.7	100.833	9.7	215	9.7	100	9.7	76.6667	9.7	80	9.7	55
9.72	107.5	9.72	220	9.72	133.333	9.72	65	9.72	63.3333	9.72	61.6667
9.74	109.167	9.74	223.333	9.74	118.333	9.74	75	9.74	80	9.74	80
9.76	110.833	9.76	273.333	9.76	123.333	9.76	83.3333	9.76	85	9.76	55
9.78	101.667	9.78	273.333	9.78	123.333	9.78	80	9.78	56.6667	9.78	95
9.8	125.833	9.8	238.333	9.8	118.333	9.8	58.3333	9.8	68.3333	9.8	73.3333
9.82	147.5	9.82	290	9.82	158.333	9.82	66.6667	9.82	73.3333	9.82	66.6667
9.84	163.333	9.84	256.667	9.84	125	9.84	91.6667	9.84	81.6667	9.84	86.6667
9.86	180.833	9.86	333.333	9.86	120	9.86	80	9.86	51.6667	9.86	75
9.88	208.333	9.88	330	9.88	143.333	9.88	88.3333	9.88	53.3333	9.88	80
9.9	208.333	9.9	366.667	9.9	143.333	9.9	85	9.9	83.3333	9.9	68.3333
9.92	222.5	9.92	416.667	9.92	193.333	9.92	105	9.92	66.6667	9.92	60
9.94	215	9.94	488.333	9.94	131.667	9.94	106.667	9.94	71.6667	9.94	93.3333
9.96	204.167	9.96	500	9.96	146.667	9.96	86.6667	9.96	93.3333	9.96	95
9.98	173.333	9.98	553.333	9.98	206.667	9.98	98.3333	9.98	78.3333	9.98	63.3333
10	170	10	580	10	193.333	10	80	10	66.6667	10	66.6667
10.02	130	10.02	693.333	10.02	178.333	10.02	95	10.02	81.6667	10.02	75
10.04	129.167	10.04	696.667	10.04	206.667	10.04	103.333	10.04	58.3333	10.04	78.3333
10.06	110	10.06	736.667	10.06	211.667	10.06	80	10.06	81.6667	10.06	86.6667
10.08	112.5	10.08	733.333	10.08	206.667	10.08	88.3333	10.08	81.6667	10.08	76.6667
10.1	115.833	10.1	745	10.1	240	10.1	86.6667	10.1	115	10.1	83.3333
10.12	119.167	10.12	726.667	10.12	236.667	10.12	105	10.12	71.6667	10.12	110
10.14	108.333	10.14	720	10.14	221.667	10.14	106.667	10.14	111.667	10.14	101.667
10.16	96.6667	10.16	648.333	10.16	250	10.16	105	10.16	171.667	10.16	86.6667
10.18	82.5	10.18	543.333	10.18	240	10.18	111.667	10.18	286.667	10.18	93.3333
10.2	91.6667	10.2	570	10.2	238.333	10.2	98.3333	10.2	331.667	10.2	113.333
10.22	90	10.22	465	10.22	186.667	10.22	115	10.22	203.333	10.22	95
10.24	85	10.24	460	10.24	215	10.24	103.333	10.24	151.667	10.24	128.333
10.26	96.6667	10.26	406.667	10.26	245	10.26	176.667	10.26	101.667	10.26	111.667
10.28	86.6667	10.28	346.667	10.28	211.667	10.28	193.333	10.28	100	10.28	86.6667
10.3	90.8333	10.3	308.333	10.3	181.667	10.3	278.333	10.3	115	10.3	103.333
10.32	80	10.32	311.667	10.32	193.333	10.32	236.667	10.32	106.667	10.32	111.667
10.34	92.5	10.34	285	10.34	160	10.34	215	10.34	88.3333	10.34	115
10.36	121.667	10.36	331.667	10.36	216.667	10.36	193.333	10.36	115	10.36	151.667
10.38	85	10.38	261.667	10.38	166.667	10.38	156.667	10.38	106.667	10.38	196.667
10.4	105	10.4	263.333	10.4	158.333	10.4	130	10.4	106.667	10.4	206.667
10.42	81.6667	10.42	268.333	10.42	158.333	10.42	126.667	10.42	111.667	10.42	398.333
10.44	90.8333	10.44	251.667	10.44	145	10.44	110	10.44	86.6667	10.44	483.333
10.46	94.1667	10.46	281.667	10.46	161.667	10.46	126.667	10.46	80	10.46	568.333
10.48	87.5	10.48	243.333	10.48	171.667	10.48	123.333	10.48	78.3333	10.48	468.333
10.5	90.8333	10.5	233.333	10.5	151.667	10.5	111.667	10.5	83.3333	10.5	781.667
10.52	69.1667	10.52	285	10.52	140	10.52	83.3333	10.52	75	10.52	793.333
10.54	76.6667	10.54	268.333	10.54	128.333	10.54	95	10.54	86.6667	10.54	685
10.56	81.6667	10.56	208.333	10.56	133.333	10.56	110	10.56	60	10.56	881.667
10.58	82.5	10.58	253.333	10.58	106.667	10.58	88.3333	10.58	65	10.58	690
10.6	75.8333	10.6	235	10.6	145	10.6	105	10.6	93.3333	10.6	593.333
10.62	84.1667	10.62	280	10.62	155	10.62	108.333	10.62	81.6667	10.62	371.667
10.64	85.8333	10.64	220	10.64	136.667	10.64	95	10.64	61.6667	10.64	496.667
10.66	75.8333	10.66	220	10.66	130	10.66	123.333	10.66	80	10.66	200
10.68	78.3333	10.68	200	10.68	131.667	10.68	76.6667	10.68	95	10.68	123.333
10.7	79.1667	10.7	211.667	10.7	155	10.7	113.333	10.7	76.6667	10.7	83.3333
10.72	84.1667	10.72	200	10.72	125	10.72	113.333	10.72	71.6667	10.72	100
10.74	89.1667	10.74	180	10.74	111.667	10.74	115	10.74	86.6667	10.74	106.667
10.76	73.3333	10.76	230	10.76	123.333	10.76	95	10.76	98.3333	10.76	91.6667
10.78	73.3333	10.78	171.667	10.78	96.6667	10.78	105	10.78	95	10.78	113.333
10.8	67.5	10.8	208.333	10.8	110	10.8	110	10.8	81.6667	10.8	111.667
10.82	67.5	10.82	190	10.82	121.667	10.82	93.3333	10.82	66.6667	10.82	101.667
10.84	60.8333	10.84	195	10.84	126.667	10.84	116.667	10.84	78.3333	10.84	93.3333
10.86	65.8333	10.86	163.333	10.86	111.667	10.86	106.667	10.86	93.3333	10.86	96.6667
10.88	66.6667	10.88	151.667	10.88	130	10.88	90	10.88	81.6667	10.88	78.3333
10.9	65	10.9	183.333	10.9	115	10.9	98.3333	10.9	81.6667	10.9	106.667
10.92	73.3333	10.92	185	10.92	98.3333	10.92	76.6667	10.92	90	10.92	103.333
10.94	50.8333	10.94	161.667	10.94	111.667	10.94	100	10.94	70	10.94	90
10.96	84.1667	10.96	178.333	10.96	110	10.96	90	10.96	95	10.96	81.6667
10.98	59.1667	10.98	163.333	10.98	90	10.98	85	10.98	95	10.98	73.3333
11	74.1667	11	155	11	81.6667	11	103.333	11	80	11	75
11.02	75.8333	11.02	190	11.02	118.333	11.02	98.3333	11.02	93.3333	11.02	86.6667
11.04	70.8333	11.04	156.667	11.04	105	11.04	86.6667	11.04	78.3333	11.04	91.6667
11.06	63.3333	11.06	186.667	11.06	75	11.06	130	11.06	76.6667	11.06	96.6667
11.08	68.3333	11.08	155	11.08	100	11.08	86.6667	11.08	80	11.08	68.3333
11.1	79.1667	11.1	141.667	11.1	90	11.1	80	11.1	95	11.1	83.3333
11.12	62.5	11.12	175	11.12	110	11.12	83.3333	11.12	91.6667	11.12	86.6667
11.14	59.1667	11.14	183.333	11.14	111.667	11.14	73.3333	11.14	95	11.14	75
11.16	67.5	11.16	168.333	11.16	120	11.16	90	11.16	101.667	11.16	76.6667
11.18	47.5	11.18	188.333	11.18	111.667	11.18	100	11.18	86.6667	11.18	110
11.2	87.5	11.2	165	11.2	123.333	11.2	128.333	11.2	81.6667	11.2	85
11.22	75	11.22	190	11.22	71.6667	11.22	95	11.22	108.333	11.22	101.667
11.24	63.3333	11.24	176.667	11.24	85	11.24	103.333	11.24	85	11.24	105
11.26	84.1667	11.26	195	11.26	91.6667	11.26	110	11.26	90	11.26	88.3333
11.28	72.5	11.28	166.667	11.28	95	11.28	116.667	11.28	73.3333	11.28	83.3333
11.3	88.3333	11.3	173.333	11.3	100	11.3	116.667	11.3	60	11.3	100
11.32	90.8333	11.32	168.333	11.32	83.3333	11.32	103.333	11.32	93.3333	11.32	100
11.34	66.6667	11.34	173.333	11.34	86.6667	11.34	106.667	11.34	71.6667	11.34	115
11.36	75.8333	11.36	160	11.36	103.333	11.36	81.6667	11.36	96.6667	11.36	96.6667
11.38	51.6667	11.38	153.333	11.38	101.667	11.38	106.667	11.38	105	11.38	98.3333
11.4	67.5	11.4	170	11.4	118.333	11.4	93.3333	11.4	80	11.4	95
11.42	69.1667	11.42	158.333	11.42	128.333	11.42	115	11.42	121.667	11.42	110
11.44	69.1667	11.44	183.333	11.44	100	11.44	98.3333	11.44	116.667	11.44	73.3333
11.46	71.6667	11.46	145	11.46	118.333	11.46	141.667	11.46	106.667	11.46	81.6667
11.48	72.5	11.48	165	11.48	121.667	11.48	261.667	11.48	116.667	11.48	73.3333
11.5	51.6667	11.5	151.667	11.5	106.667	11.5	310	11.5	225	11.5	86.6667
11.52	67.5	11.52	140	11.52	120	11.52	485	11.52	431.667	11.52	91.6667
11.54	68.3333	11.54	140	11.54	103.333	11.54	536.667	11.54	586.667	11.54	80
11.56	47.5	11.56	161.667	11.56	115	11.56	653.333	11.56	601.667	11.56	86.6667
11.58	65	11.58	148.333	11.58	110	11.58	595	11.58	598.333	11.58	91.6667
11.6	75	11.6	148.333	11.6	103.333	11.6	440	11.6	435	11.6	101.667
11.62	67.5	11.62	118.333	11.62	75	11.62	383.333	11.62	586.667	11.62	115
11.64	65.8333	11.64	158.333	11.64	90	11.64	228.333	11.64	380	11.64	106.667
11.66	90	11.66	150	11.66	95	11.66	191.667	11.66	205	11.66	100
11.68	75.8333	11.68	115	11.68	73.3333	11.68	116.667	11.68	115	11.68	83.3333
11.7	67.5	11.7	153.333	11.7	83.3333	11.7	86.6667	11.7	121.667	11.7	100
11.72	70.8333	11.72	151.667	11.72	86.6667	11.72	91.6667	11.72	100	11.72	100
11.74	85	11.74	141.667	11.74	108.333	11.74	110	11.74	100	11.74	73.3333
11.76	81.6667	11.76	175	11.76	91.6667	11.76	111.667	11.76	101.667	11.76	95
11.78	60	11.78	123.333	11.78	110	11.78	93.3333	11.78	90	11.78	95
11.8	65.8333	11.8	178.333	11.8	85	11.8	120	11.8	101.667	11.8	88.3333
11.82	59.1667	11.82	136.667	11.82	71.6667	11.82	86.6667	11.82	93.3333	11.82	75
11.84	71.6667	11.84	176.667	11.84	100	11.84	98.3333	11.84	75	11.84	85
11.86	55.8333	11.86	151.667	11.86	110	11.86	115	11.86	60	11.86	106.667
11.88	70.8333	11.88	138.333	11.88	95	11.88	125	11.88	110	11.88	93.3333
11.9	70.8333	11.9	158.333	11.9	105	11.9	106.667	11.9	78.3333	11.9	86.6667
11.92	86.6667	11.92	193.333	11.92	86.6667	11.92	113.333	11.92	83.3333	11.92	113.333
11.94	93.3333	11.94	206.667	11.94	85	11.94	90	11.94	78.3333	11.94	88.3333
11.96	92.5	11.96	181.667	11.96	96.6667	11.96	111.667	11.96	66.6667	11.96	100
11.98	104.167	11.98	193.333	11.98	113.333	11.98	120	11.98	76.6667	11.98	96.6667
12	106.667	12	210	12	121.667	12	73.3333	12	86.6667	12	81.6667
12.02	88.3333	12.02	203.333	12.02	108.333	12.02	143.333	12.02	126.667	12.02	101.667
12.04	99.1667	12.04	201.667	12.04	105	12.04	116.667	12.04	190	12.04	126.667
12.06	99.1667	12.06	235	12.06	135	12.06	131.667	12.06	270	12.06	95
12.08	106.667	12.08	206.667	12.08	96.6667	12.08	111.667	12.08	353.333	12.08	100
12.1	88.3333	12.1	233.333	12.1	113.333	12.1	90	12.1	266.667	12.1	136.667
12.12	77.5	12.12	230	12.12	130	12.12	130	12.12	331.667	12.12	101.667
12.14	75.8333	12.14	225	12.14	106.667	12.14	108.333	12.14	475	12.14	125
12.16	75.8333	12.16	238.333	12.16	121.667	12.16	156.667	12.16	586.667	12.16	143.333
12.18	55.8333	12.18	280	12.18	131.667	12.18	126.667	12.18	610	12.18	185
12.2	62.5	12.2	258.333	12.2	151.667	12.2	103.333	12.2	751.667	12.2	245
12.22	55	12.22	290	12.22	141.667	12.22	131.667	12.22	883.333	12.22	348.333
12.24	62.5	12.24	260	12.24	148.333	12.24	143.333	12.24	911.667	12.24	363.333
12.26	57.5	12.26	250	12.26	136.667	12.26	171.667	12.26	976.667	12.26	436.667
12.28	61.6667	12.28	293.333	12.28	155	12.28	260	12.28	1305	12.28	256.667
12.3	64.1667	12.3	235	12.3	151.667	12.3	406.667	12.3	1015	12.3	181.667
12.32	75	12.32	261.667	12.32	156.667	12.32	566.667	12.32	1126.67	12.32	175
12.34	60	12.34	236.667	12.34	131.667	12.34	663.333	12.34	1280	12.34	200
12.36	56.6667	12.36	256.667	12.36	111.667	12.36	730	12.36	1150	12.36	205
12.38	55.8333	12.38	256.667	12.38	165	12.38	876.667	12.38	1023.33	12.38	208.333
12.4	74.1667	12.4	268.333	12.4	118.333	12.4	726.667	12.4	806.667	12.4	205
12.42	51.6667	12.42	270	12.42	123.333	12.42	566.667	12.42	606.667	12.42	185
12.44	72.5	12.44	213.333	12.44	131.667	12.44	430	12.44	591.667	12.44	185
12.46	70	12.46	263.333	12.46	103.333	12.46	461.667	12.46	688.333	12.46	196.667
12.48	70	12.48	248.333	12.48	98.3333	12.48	353.333	12.48	406.667	12.48	141.667
12.5	84.1667	12.5	286.667	12.5	98.3333	12.5	280	12.5	361.667	12.5	135
12.52	83.3333	12.52	310	12.52	115	12.52	211.667	12.52	280	12.52	101.667
12.54	80.8333	12.54	363.333	12.54	120	12.54	130	12.54	170	12.54	133.333
12.56	70.8333	12.56	340	12.56	121.667	12.56	100	12.56	93.3333	12.56	95
12.58	77.5	12.58	336.667	12.58	111.667	12.58	90	12.58	73.3333	12.58	106.667
12.6	79.1667	12.6	305	12.6	123.333	12.6	96.6667	12.6	81.6667	12.6	86.6667
12.62	63.3333	12.62	295	12.62	121.667	12.62	90	12.62	100	12.62	85
12.64	73.3333	12.64	253.333	12.64	115	12.64	83.3333	12.64	103.333	12.64	85
12.66	80.8333	12.66	288.333	12.66	138.333	12.66	108.333	12.66	83.3333	12.66	103.333
12.68	74.1667	12.68	205	12.68	138.333	12.68	91.6667	12.68	91.6667	12.68	65
12.7	57.5	12.7	231.667	12.7	115	12.7	105	12.7	68.3333	12.7	78.3333
12.72	71.6667	12.72	215	12.72	118.333	12.72	93.3333	12.72	73.3333	12.72	96.6667
12.74	49.1667	12.74	193.333	12.74	136.667	12.74	78.3333	12.74	91.6667	12.74	106.667
12.76	65.8333	12.76	176.667	12.76	140	12.76	108.333	12.76	61.6667	12.76	93.3333
12.78	57.5	12.78	170	12.78	108.333	12.78	106.667	12.78	65	12.78	76.6667
12.8	69.1667	12.8	165	12.8	120	12.8	101.667	12.8	55	12.8	120
12.82	54.1667	12.82	150	12.82	91.6667	12.82	125	12.82	76.6667	12.82	88.3333
12.84	67.5	12.84	146.667	12.84	106.667	12.84	105	12.84	73.3333	12.84	81.6667
12.86	67.5	12.86	151.667	12.86	113.333	12.86	110	12.86	71.6667	12.86	81.6667
12.88	64.1667	12.88	176.667	12.88	101.667	12.88	108.333	12.88	90	12.88	96.6667
12.9	55	12.9	156.667	12.9	108.333	12.9	121.667	12.9	75	12.9	90
12.92	60.8333	12.92	148.333	12.92	95	12.92	73.3333	12.92	66.6667	12.92	76.6667
12.94	72.5	12.94	203.333	12.94	75	12.94	100	12.94	68.3333	12.94	106.667
12.96	67.5	12.96	175	12.96	80	12.96	91.6667	12.96	85	12.96	75
12.98	86.6667	12.98	173.333	12.98	120	12.98	95	12.98	58.3333	12.98	88.3333
13	90	13	183.333	13	91.6667	13	108.333	13	78.3333	13	95
13.02	72.5	13.02	153.333	13.02	86.6667	13.02	118.333	13.02	80	13.02	75
13.04	75	13.04	168.333	13.04	88.3333	13.04	113.333	13.04	96.6667	13.04	71.6667
13.06	70.8333	13.06	153.333	13.06	98.3333	13.06	100	13.06	75	13.06	93.3333
13.08	67.5	13.08	183.333	13.08	86.6667	13.08	93.3333	13.08	66.6667	13.08	106.667
13.1	46.6667	13.1	176.667	13.1	96.6667	13.1	85	13.1	68.3333	13.1	118.333
13.12	63.3333	13.12	161.667	13.12	98.3333	13.12	95	13.12	78.3333	13.12	81.6667
13.14	52.5	13.14	168.333	13.14	90	13.14	120	13.14	78.3333	13.14	85
13.16	52.5	13.16	185	13.16	138.333	13.16	80	13.16	68.3333	13.16	86.6667
13.18	57.5	13.18	195	13.18	85	13.18	120	13.18	91.6667	13.18	81.6667
13.2	57.5	13.2	203.333	13.2	121.667	13.2	103.333	13.2	61.6667	13.2	86.6667
13.22	61.6667	13.22	160	13.22	105	13.22	100	13.22	75	13.22	81.6667
13.24	55	13.24	201.667	13.24	115	13.24	78.3333	13.24	68.3333	13.24	98.3333
13.26	48.3333	13.26	195	13.26	110	13.26	115	13.26	65	13.26	80
13.28	40	13.28	193.333	13.28	101.667	13.28	68.3333	13.28	78.3333	13.28	80
13.3	60.8333	13.3	203.333	13.3	93.3333	13.3	101.667	13.3	90	13.3	71.6667
13.32	46.6667	13.32	121.667	13.32	90	13.32	68.3333	13.32	80	13.32	103.333
13.34	45.8333	13.34	173.333	13.34	95	13.34	101.667	13.34	78.3333	13.34	78.3333
13.36	61.6667	13.36	153.333	13.36	93.3333	13.36	91.6667	13.36	76.6667	13.36	93.3333
13.38	55	13.38	136.667	13.38	71.6667	13.38	133.333	13.38	73.3333	13.38	80
13.4	55.8333	13.4	133.333	13.4	75	13.4	118.333	13.4	88.3333	13.4	100
13.42	56.6667	13.42	113.333	13.42	75	13.42	106.667	13.42	95	13.42	105
13.44	46.6667	13.44	145	13.44	103.333	13.44	101.667	13.44	68.3333	13.44	100
13.46	48.3333	13.46	121.667	13.46	63.3333	13.46	86.6667	13.46	75	13.46	100
13.48	53.3333	13.48	130	13.48	73.3333	13.48	88.3333	13.48	60	13.48	120
13.5	72.5	13.5	116.667	13.5	75	13.5	93.3333	13.5	80	13.5	105
13.52	65.8333	13.52	135	13.52	70	13.52	118.333	13.52	71.6667	13.52	95
13.54	42.5	13.54	111.667	13.54	60	13.54	88.3333	13.54	56.6667	13.54	98.3333
13.56	55	13.56	121.667	13.56	86.6667	13.56	75	13.56	71.6667	13.56	108.333
13.58	59.1667	13.58	136.667	13.58	90	13.58	103.333	13.58	66.6667	13.58	75
13.6	42.5	13.6	96.6667	13.6	81.6667	13.6	81.6667	13.6	70	13.6	71.6667
13.62	63.3333	13.62	158.333	13.62	85	13.62	70	13.62	68.3333	13.62	85
13.64	66.6667	13.64	128.333	13.64	80	13.64	71.6667	13.64	58.3333	13.64	95
13.66	63.3333	13.66	168.333	13.66	83.3333	13.66	81.6667	13.66	63.3333	13.66	90
13.68	53.3333	13.68	130	13.68	66.6667	13.68	73.3333	13.68	86.6667	13.68	86.6667
13.7	63.3333	13.7	143.333	13.7	76.6667	13.7	91.6667	13.7	93.3333	13.7	81.6667
13.72	57.5	13.72	128.333	13.72	65	13.72	85	13.72	70	13.72	98.3333
13.74	48.3333	13.74	168.333	13.74	88.3333	13.74	78.3333	13.74	78.3333	13.74	80
13.76	52.5	13.76	173.333	13.76	80	13.76	80	13.76	83.3333	13.76	101.667
13.78	60.8333	13.78	151.667	13.78	96.6667	13.78	85	13.78	55	13.78	105
13.8	54.1667	13.8	155	13.8	68.3333	13.8	70	13.8	50	13.8	100
13.82	47.5	13.82	133.333	13.82	83.3333	13.82	110	13.82	73.3333	13.82	71.6667
13.84	62.5	13.84	161.667	13.84	86.6667	13.84	88.3333	13.84	61.6667	13.84	116.667
13.86	50	13.86	170	13.86	78.3333	13.86	93.3333	13.86	56.6667	13.86	78.3333
13.88	46.6667	13.88	171.667	13.88	78.3333	13.88	111.667	13.88	93.3333	13.88	85
13.9	50.8333	13.9	140	13.9	90	13.9	103.333	13.9	60	13.9	91.6667
13.92	45.8333	13.92	151.667	13.92	88.3333	13.92	81.6667	13.92	55	13.92	83.3333
13.94	49.1667	13.94	126.667	13.94	56.6667	13.94	83.3333	13.94	55	13.94	78.3333
13.96	39.1667	13.96	130	13.96	55	13.96	100	13.96	66.6667	13.96	78.3333
13.98	45.8333	13.98	126.667	13.98	78.3333	13.98	96.6667	13.98	68.3333	13.98	80
14	58.3333	14	111.667	14	85	14	98.3333	14	71.6667	14	96.6667
14.02	43.3333	14.02	105	14.02	100	14.02	90	14.02	71.6667	14.02	88.3333
14.04	42.5	14.04	135	14.04	73.3333	14.04	100	14.04	65	14.04	61.6667
14.06	47.5	14.06	123.333	14.06	76.6667	14.06	113.333	14.06	81.6667	14.06	81.6667
14.08	49.1667	14.08	106.667	14.08	103.333	14.08	83.3333	14.08	48.3333	14.08	78.3333
14.1	53.3333	14.1	105	14.1	85	14.1	90	14.1	80	14.1	83.3333
14.12	49.1667	14.12	151.667	14.12	100	14.12	83.3333	14.12	86.6667	14.12	75
14.14	41.6667	14.14	128.333	14.14	86.6667	14.14	126.667	14.14	71.6667	14.14	78.3333
14.16	39.1667	14.16	113.333	14.16	75	14.16	93.3333	14.16	60	14.16	85
14.18	45.8333	14.18	140	14.18	70	14.18	106.667	14.18	81.6667	14.18	86.6667
14.2	55	14.2	118.333	14.2	73.3333	14.2	76.6667	14.2	43.3333	14.2	86.6667
14.22	48.3333	14.22	118.333	14.22	88.3333	14.22	115	14.22	75	14.22	90
14.24	50	14.24	123.333	14.24	93.3333	14.24	111.667	14.24	78.3333	14.24	96.6667
14.26	45	14.26	135	14.26	86.6667	14.26	90	14.26	63.3333	14.26	113.333
14.28	52.5	14.28	150	14.28	66.6667	14.28	101.667	14.28	81.6667	14.28	88.3333
14.3	52.5	14.3	103.333	14.3	76.6667	14.3	121.667	14.3	60	14.3	113.333
14.32	48.3333	14.32	136.667	14.32	71.6667	14.32	91.6667	14.32	70	14.32	95
14.34	47.5	14.34	160	14.34	75	14.34	125	14.34	53.3333	14.34	103.333
14.36	61.6667	14.36	158.333	14.36	73.3333	14.36	121.667	14.36	73.3333	14.36	90
14.38	50.8333	14.38	156.667	14.38	81.6667	14.38	95	14.38	68.3333	14.38	98.3333
14.4	55	14.4	128.333	14.4	88.3333	14.4	118.333	14.4	55	14.4	105
14.42	50	14.42	126.667	14.42	68.3333	14.42	98.3333	14.42	71.6667	14.42	75
14.44	47.5	14.44	150	14.44	106.667	14.44	53.3333	14.44	86.6667	14.44	105
14.46	40	14.46	168.333	14.46	73.3333	14.46	105	14.46	63.3333	14.46	78.3333
14.48	50	14.48	176.667	14.48	91.6667	14.48	91.6667	14.48	68.3333	14.48	88.3333
14.5	55.8333	14.5	143.333	14.5	65	14.5	85	14.5	78.3333	14.5	73.3333
14.52	51.6667	14.52	118.333	14.52	70	14.52	93.3333	14.52	50	14.52	78.3333
14.54	51.6667	14.54	131.667	14.54	76.6667	14.54	90	14.54	86.6667	14.54	81.6667
14.56	45.8333	14.56	145	14.56	76.6667	14.56	93.3333	14.56	95	14.56	81.6667
14.58	42.5	14.58	145	14.58	85	14.58	85	14.58	75	14.58	95
14.6	40.8333	14.6	180	14.6	88.3333	14.6	83.3333	14.6	76.6667	14.6	83.3333
14.62	44.1667	14.62	165	14.62	75	14.62	76.6667	14.62	45	14.62	88.3333
14.64	47.5	14.64	156.667	14.64	70	14.64	76.6667	14.64	95	14.64	86.6667
14.66	38.3333	14.66	183.333	14.66	76.6667	14.66	90	14.66	103.333	14.66	91.6667
14.68	40.8333	14.68	140	14.68	73.3333	14.68	88.3333	14.68	71.6667	14.68	111.667
14.7	45.8333	14.7	175	14.7	86.6667	14.7	73.3333	14.7	83.3333	14.7	118.333
14.72	45.8333	14.72	153.333	14.72	78.3333	14.72	68.3333	14.72	85	14.72	90
14.74	43.3333	14.74	183.333	14.74	100	14.74	86.6667	14.74	85	14.74	88.3333
14.76	39.1667	14.76	161.667	14.76	75	14.76	70	14.76	90	14.76	83.3333
14.78	36.6667	14.78	170	14.78	68.3333	14.78	88.3333	14.78	66.6667	14.78	83.3333
14.8	63.3333	14.8	161.667	14.8	81.6667	14.8	86.6667	14.8	81.6667	14.8	110
14.82	58.3333	14.82	166.667	14.82	106.667	14.82	91.6667	14.82	100	14.82	96.6667
14.84	45.8333	14.84	185	14.84	100	14.84	76.6667	14.84	75	14.84	96.6667
14.86	48.3333	14.86	211.667	14.86	78.3333	14.86	118.333	14.86	73.3333	14.86	83.3333
14.88	51.6667	14.88	181.667	14.88	96.6667	14.88	75	14.88	71.6667	14.88	88.3333
14.9	58.3333	14.9	156.667	14.9	101.667	14.9	96.6667	14.9	76.6667	14.9	88.3333
14.92	56.6667	14.92	196.667	14.92	76.6667	14.92	91.6667	14.92	71.6667	14.92	86.6667
14.94	74.1667	14.94	158.333	14.94	88.3333	14.94	105	14.94	103.333	14.94	93.3333
14.96	49.1667	14.96	160	14.96	86.6667	14.96	101.667	14.96	95	14.96	105
14.98	66.6667	14.98	201.667	14.98	96.6667	14.98	61.6667	14.98	68.3333	14.98	75
15	48.3333	15	165	15	96.6667	15	80	15	86.6667	15	96.6667
15.02	54.1667	15.02	170	15.02	75	15.02	98.3333	15.02	70	15.02	98.3333
15.04	45	15.04	173.333	15.04	90	15.04	101.667	15.04	76.6667	15.04	110
15.06	48.3333	15.06	173.333	15.06	106.667	15.06	90	15.06	60	15.06	105
15.08	60	15.08	186.667	15.08	100	15.08	75	15.08	86.6667	15.08	91.6667
15.1	60	15.1	168.333	15.1	90	15.1	98.3333	15.1	73.3333	15.1	108.333
15.12	54.1667	15.12	190	15.12	91.6667	15.12	75	15.12	93.3333	15.12	106.667
15.14	61.6667	15.14	226.667	15.14	98.3333	15.14	88.3333	15.14	101.667	15.14	121.667
15.16	57.5	15.16	235	15.16	116.667	15.16	115	15.16	81.6667	15.16	123.333
15.18	49.1667	15.18	236.667	15.18	75	15.18	118.333	15.18	95	15.18	120
15.2	49.1667	15.2	260	15.2	78.3333	15.2	108.333	15.2	88.3333	15.2	106.667
15.22	52.5	15.22	220	15.22	105	15.22	126.667	15.22	100	15.22	120
15.24	51.6667	15.24	221.667	15.24	103.333	15.24	88.3333	15.24	115	15.24	118.333
15.26	53.3333	15.26	208.333	15.26	108.333	15.26	93.3333	15.26	105	15.26	130
15.28	58.3333	15.28	186.667	15.28	113.333	15.28	98.3333	15.28	130	15.28	116.667
15.3	43.3333	15.3	205	15.3	101.667	15.3	115	15.3	145	15.3	115
15.32	48.3333	15.32	200	15.32	135	15.32	100	15.32	141.667	15.32	110
15.34	57.5	15.34	203.333	15.34	105	15.34	110	15.34	128.333	15.34	128.333
15.36	56.6667	15.36	165	15.36	113.333	15.36	140	15.36	155	15.36	100
15.38	50	15.38	208.333	15.38	100	15.38	111.667	15.38	140	15.38	128.333
15.4	55.8333	15.4	155	15.4	115	15.4	108.333	15.4	121.667	15.4	126.667
15.42	57.5	15.42	175	15.42	85	15.42	91.6667	15.42	128.333	15.42	96.6667
15.44	52.5	15.44	201.667	15.44	76.6667	15.44	111.667	15.44	106.667	15.44	91.6667
15.46	41.6667	15.46	201.667	15.46	100	15.46	90	15.46	110	15.46	90
15.48	57.5	15.48	206.667	15.48	111.667	15.48	131.667	15.48	131.667	15.48	93.3333
15.5	60	15.5	183.333	15.5	100	15.5	100	15.5	116.667	15.5	86.6667
15.52	65.8333	15.52	226.667	15.52	113.333	15.52	101.667	15.52	133.333	15.52	96.6667
15.54	48.3333	15.54	226.667	15.54	91.6667	15.54	116.667	15.54	100	15.54	96.6667
15.56	60.8333	15.56	206.667	15.56	96.6667	15.56	111.667	15.56	120	15.56	108.333
15.58	60.8333	15.58	208.333	15.58	88.3333	15.58	110	15.58	128.333	15.58	110
15.6	58.3333	15.6	215	15.6	91.6667	15.6	101.667	15.6	123.333	15.6	101.667
15.62	75	15.62	205	15.62	93.3333	15.62	116.667	15.62	105	15.62	98.3333
15.64	56.6667	15.64	225	15.64	96.6667	15.64	111.667	15.64	125	15.64	88.3333
15.66	55.8333	15.66	241.667	15.66	81.6667	15.66	123.333	15.66	103.333	15.66	101.667
15.68	72.5	15.68	230	15.68	103.333	15.68	95	15.68	111.667	15.68	83.3333
15.7	52.5	15.7	250	15.7	103.333	15.7	103.333	15.7	100	15.7	120
15.72	44.1667	15.72	260	15.72	78.3333	15.72	76.6667	15.72	106.667	15.72	106.667
15.74	56.6667	15.74	261.667	15.74	116.667	15.74	105	15.74	101.667	15.74	93.3333
15.76	53.3333	15.76	255	15.76	108.333	15.76	121.667	15.76	70	15.76	90
15.78	44.1667	15.78	263.333	15.78	131.667	15.78	91.6667	15.78	76.6667	15.78	126.667
15.8	47.5	15.8	293.333	15.8	111.667	15.8	113.333	15.8	73.3333	15.8	106.667
15.82	37.5	15.82	230	15.82	123.333	15.82	95	15.82	93.3333	15.82	88.3333
15.84	49.1667	15.84	246.667	15.84	133.333	15.84	91.6667	15.84	91.6667	15.84	86.6667
15.86	51.6667	15.86	278.333	15.86	130	15.86	101.667	15.86	66.6667	15.86	125
15.88	40	15.88	283.333	15.88	113.333	15.88	116.667	15.88	83.3333	15.88	90
15.9	42.5	15.9	261.667	15.9	108.333	15.9	106.667	15.9	68.3333	15.9	101.667
15.92	44.1667	15.92	213.333	15.92	108.333	15.92	105	15.92	93.3333	15.92	101.667
15.94	45	15.94	231.667	15.94	116.667	15.94	111.667	15.94	76.6667	15.94	111.667
15.96	36.6667	15.96	240	15.96	126.667	15.96	75	15.96	80	15.96	98.3333
15.98	49.1667	15.98	230	15.98	116.667	15.98	88.3333	15.98	68.3333	15.98	81.6667
16	41.6667	16	258.333	16	96.6667	16	128.333	16	88.3333	16	101.667
16.02	30.8333	16.02	213.333	16.02	101.667	16.02	90	16.02	93.3333	16.02	100
16.04	35.8333	16.04	225	16.04	96.6667	16.04	106.667	16.04	106.667	16.04	93.3333
16.06	35.8333	16.06	175	16.06	93.3333	16.06	118.333	16.06	91.6667	16.06	108.333
16.08	32.5	16.08	193.333	16.08	98.3333	16.08	110	16.08	73.3333	16.08	110
16.1	43.3333	16.1	165	16.1	98.3333	16.1	91.6667	16.1	86.6667	16.1	126.667
16.12	38.3333	16.12	173.333	16.12	81.6667	16.12	113.333	16.12	83.3333	16.12	88.3333
16.14	47.5	16.14	191.667	16.14	105	16.14	118.333	16.14	88.3333	16.14	113.333
16.16	50.8333	16.16	181.667	16.16	73.3333	16.16	91.6667	16.16	86.6667	16.16	91.6667
16.18	30.8333	16.18	165	16.18	81.6667	16.18	108.333	16.18	81.6667	16.18	95
16.2	44.1667	16.2	156.667	16.2	70	16.2	93.3333	16.2	83.3333	16.2	108.333
16.22	40	16.22	208.333	16.22	91.6667	16.22	110	16.22	113.333	16.22	123.333
16.24	56.6667	16.24	178.333	16.24	81.6667	16.24	113.333	16.24	76.6667	16.24	100
16.26	53.3333	16.26	173.333	16.26	91.6667	16.26	101.667	16.26	91.6667	16.26	121.667
16.28	33.3333	16.28	216.667	16.28	81.6667	16.28	116.667	16.28	93.3333	16.28	106.667
16.3	46.6667	16.3	198.333	16.3	83.3333	16.3	116.667	16.3	73.3333	16.3	123.333
16.32	45.8333	16.32	208.333	16.32	68.3333	16.32	113.333	16.32	121.667	16.32	105
16.34	38.3333	16.34	216.667	16.34	70	16.34	120	16.34	185	16.34	130
16.36	45	16.36	188.333	16.36	103.333	16.36	126.667	16.36	291.667	16.36	121.667
16.38	32.5	16.38	183.333	16.38	98.3333	16.38	126.667	16.38	346.667	16.38	106.667
16.4	39.1667	16.4	213.333	16.4	115	16.4	141.667	16.4	420	16.4	133.333
16.42	40	16.42	221.667	16.42	106.667	16.42	120	16.42	408.333	16.42	153.333
16.44	40	16.44	180	16.44	96.6667	16.44	160	16.44	301.667	16.44	135
16.46	44.1667	16.46	225	16.46	96.6667	16.46	150	16.46	296.667	16.46	131.667
16.48	34.1667	16.48	200	16.48	91.6667	16.48	160	16.48	216.667	16.48	123.333
16.5	30.8333	16.5	206.667	16.5	101.667	16.5	170	16.5	303.333	16.5	115
16.52	39.1667	16.52	230	16.52	83.3333	16.52	173.333	16.52	210	16.52	156.667
16.54	48.3333	16.54	225	16.54	93.3333	16.54	148.333	16.54	160	16.54	166.667
16.56	33.3333	16.56	206.667	16.56	91.6667	16.56	166.667	16.56	130	16.56	141.667
16.58	43.3333	16.58	226.667	16.58	106.667	16.58	140	16.58	168.333	16.58	141.667
16.6	49.1667	16.6	235	16.6	100	16.6	128.333	16.6	95	16.6	118.333
16.62	43.3333	16.62	213.333	16.62	115	16.62	116.667	16.62	95	16.62	91.6667
16.64	38.3333	16.64	206.667	16.64	91.6667	16.64	121.667	16.64	111.667	16.64	120
16.66	48.3333	16.66	210	16.66	86.6667	16.66	103.333	16.66	106.667	16.66	140
16.68	43.3333	16.68	220	16.68	78.3333	16.68	123.333	16.68	106.667	16.68	111.667
16.7	45	16.7	218.333	16.7	88.3333	16.7	113.333	16.7	95	16.7	120
16.72	51.6667	16.72	173.333	16.72	81.6667	16.72	136.667	16.72	116.667	16.72	128.333
16.74	35	16.74	183.333	16.74	100	16.74	141.667	16.74	81.6667	16.74	156.667
16.76	45	16.76	218.333	16.76	110	16.76	120	16.76	81.6667	16.76	153.333
16.78	47.5	16.78	191.667	16.78	93.3333	16.78	115	16.78	76.6667	16.78	113.333
16.8	47.5	16.8	188.333	16.8	93.3333	16.8	110	16.8	115	16.8	125
16.82	38.3333	16.82	213.333	16.82	95	16.82	125	16.82	98.3333	16.82	170
16.84	45	16.84	185	16.84	108.333	16.84	135	16.84	73.3333	16.84	180
16.86	40.8333	16.86	171.667	16.86	123.333	16.86	133.333	16.86	100	16.86	203.333
16.88	37.5	16.88	181.667	16.88	81.6667	16.88	146.667	16.88	128.333	16.88	353.333
16.9	52.5	16.9	190	16.9	80	16.9	115	16.9	90	16.9	258.333
16.92	42.5	16.92	203.333	16.92	80	16.92	163.333	16.92	100	16.92	366.667
16.94	50	16.94	178.333	16.94	106.667	16.94	123.333	16.94	81.6667	16.94	456.667
16.96	47.5	16.96	156.667	16.96	93.3333	16.96	148.333	16.96	66.6667	16.96	423.333
16.98	37.5	16.98	213.333	16.98	101.667	16.98	145	16.98	96.6667	16.98	388.333
17	40	17	208.333	17	85	17	163.333	17	105	17	323.333
17.02	40	17.02	223.333	17.02	105	17.02	181.667	17.02	98.3333	17.02	275
17.04	33.3333	17.04	206.667	17.04	85	17.04	193.333	17.04	81.6667	17.04	201.667
17.06	49.1667	17.06	203.333	17.06	90	17.06	146.667	17.06	115	17.06	140
17.08	34.1667	17.08	196.667	17.08	91.6667	17.08	136.667	17.08	91.6667	17.08	173.333
17.1	39.1667	17.1	205	17.1	103.333	17.1	140	17.1	101.667	17.1	160
17.12	34.1667	17.12	171.667	17.12	100	17.12	168.333	17.12	111.667	17.12	156.667
17.14	48.3333	17.14	185	17.14	98.3333	17.14	158.333	17.14	91.6667	17.14	181.667
17.16	36.6667	17.16	185	17.16	106.667	17.16	163.333	17.16	100	17.16	181.667
17.18	37.5	17.18	180	17.18	90	17.18	148.333	17.18	116.667	17.18	150
17.2	29.1667	17.2	175	17.2	121.667	17.2	186.667	17.2	118.333	17.2	166.667
17.22	23.3333	17.22	170	17.22	98.3333	17.22	156.667	17.22	95	17.22	151.667
17.24	30.8333	17.24	181.667	17.24	78.3333	17.24	153.333	17.24	106.667	17.24	131.667
17.26	44.1667	17.26	140	17.26	98.3333	17.26	125	17.26	116.667	17.26	128.333
17.28	36.6667	17.28	181.667	17.28	95	17.28	101.667	17.28	86.6667	17.28	125
17.3	39.1667	17.3	196.667	17.3	51.6667	17.3	96.6667	17.3	86.6667	17.3	151.667
17.32	51.6667	17.32	165	17.32	93.3333	17.32	100	17.32	83.3333	17.32	118.333
17.34	33.3333	17.34	178.333	17.34	68.3333	17.34	111.667	17.34	65	17.34	130
17.36	45.8333	17.36	150	17.36	75	17.36	141.667	17.36	73.3333	17.36	108.333
17.38	45.8333	17.38	153.333	17.38	70	17.38	116.667	17.38	75	17.38	130
17.4	44.1667	17.4	185	17.4	95	17.4	116.667	17.4	86.6667	17.4	98.3333
17.42	39.1667	17.42	153.333	17.42	63.3333	17.42	98.3333	17.42	96.6667	17.42	141.667
17.44	50.8333	17.44	166.667	17.44	70	17.44	106.667	17.44	80	17.44	110
17.46	44.1667	17.46	198.333	17.46	90	17.46	128.333	17.46	83.3333	17.46	156.667
17.48	35	17.48	193.333	17.48	70	17.48	113.333	17.48	85	17.48	136.667
17.5	31.6667	17.5	218.333	17.5	76.6667	17.5	111.667	17.5	81.6667	17.5	130
17.52	30.8333	17.52	240	17.52	100	17.52	125	17.52	93.3333	17.52	128.333
17.54	38.3333	17.54	211.667	17.54	98.3333	17.54	125	17.54	81.6667	17.54	108.333
17.56	41.6667	17.56	233.333	17.56	103.333	17.56	91.6667	17.56	71.6667	17.56	130
17.58	43.3333	17.58	198.333	17.58	90	17.58	105	17.58	73.3333	17.58	136.667
17.6	49.1667	17.6	171.667	17.6	80	17.6	125	17.6	98.3333	17.6	125
17.62	56.6667	17.62	166.667	17.62	95	17.62	141.667	17.62	76.6667	17.62	130
17.64	40	17.64	191.667	17.64	81.6667	17.64	146.667	17.64	95	17.64	130
17.66	37.5	17.66	186.667	17.66	86.6667	17.66	156.667	17.66	98.3333	17.66	161.667
17.68	33.3333	17.68	155	17.68	96.6667	17.68	138.333	17.68	81.6667	17.68	118.333
17.7	38.3333	17.7	181.667	17.7	98.3333	17.7	166.667	17.7	120	17.7	128.333
17.72	36.6667	17.72	181.667	17.72	70	17.72	210	17.72	86.6667	17.72	101.667
17.74	41.6667	17.74	146.667	17.74	88.3333	17.74	198.333	17.74	66.6667	17.74	105
17.76	37.5	17.76	151.667	17.76	95	17.76	176.667	17.76	95	17.76	116.667
17.78	45.8333	17.78	190	17.78	96.6667	17.78	165	17.78	111.667	17.78	113.333
17.8	36.6667	17.8	173.333	17.8	73.3333	17.8	175	17.8	96.6667	17.8	130
17.82	40.8333	17.82	156.667	17.82	91.6667	17.82	161.667	17.82	95	17.82	138.333
17.84	42.5	17.84	156.667	17.84	80	17.84	173.333	17.84	81.6667	17.84	106.667
17.86	32.5	17.86	171.667	17.86	95	17.86	133.333	17.86	83.3333	17.86	123.333
17.88	35	17.88	203.333	17.88	103.333	17.88	156.667	17.88	101.667	17.88	113.333
17.9	35.8333	17.9	156.667	17.9	81.6667	17.9	116.667	17.9	83.3333	17.9	118.333
17.92	45.8333	17.92	176.667	17.92	93.3333	17.92	131.667	17.92	101.667	17.92	138.333
17.94	45	17.94	166.667	17.94	75	17.94	120	17.94	86.6667	17.94	133.333
17.96	37.5	17.96	175	17.96	65	17.96	120	17.96	76.6667	17.96	125
17.98	44.1667	17.98	155	17.98	88.3333	17.98	130	17.98	83.3333	17.98	125
18	32.5	18	170	18	71.6667	18	161.667	18	66.6667	18	121.667
18.02	32.5	18.02	166.667	18.02	60	18.02	131.667	18.02	90	18.02	136.667
18.04	36.6667	18.04	140	18.04	80	18.04	103.333	18.04	110	18.04	106.667
18.06	38.3333	18.06	180	18.06	60	18.06	126.667	18.06	95	18.06	111.667
18.08	40.8333	18.08	203.333	18.08	98.3333	18.08	150	18.08	96.6667	18.08	146.667
18.1	39.1667	18.1	180	18.1	75	18.1	136.667	18.1	88.3333	18.1	130
18.12	50.8333	18.12	163.333	18.12	65	18.12	115	18.12	63.3333	18.12	126.667
18.14	53.3333	18.14	208.333	18.14	76.6667	18.14	123.333	18.14	76.6667	18.14	138.333
18.16	40.8333	18.16	205	18.16	80	18.16	138.333	18.16	73.3333	18.16	153.333
18.18	35.8333	18.18	188.333	18.18	78.3333	18.18	133.333	18.18	68.3333	18.18	136.667
18.2	37.5	18.2	225	18.2	90	18.2	155	18.2	88.3333	18.2	116.667
18.22	32.5	18.22	231.667	18.22	93.3333	18.22	126.667	18.22	78.3333	18.22	145
18.24	36.6667	18.24	230	18.24	66.6667	18.24	133.333	18.24	66.6667	18.24	163.333
18.26	45	18.26	251.667	18.26	55	18.26	140	18.26	88.3333	18.26	136.667
18.28	44.1667	18.28	248.333	18.28	83.3333	18.28	128.333	18.28	76.6667	18.28	148.333
18.3	35.8333	18.3	245	18.3	83.3333	18.3	143.333	18.3	83.3333	18.3	135
18.32	39.1667	18.32	268.333	18.32	116.667	18.32	150	18.32	111.667	18.32	136.667
18.34	32.5	18.34	231.667	18.34	110	18.34	171.667	18.34	96.6667	18.34	133.333
18.36	29.1667	18.36	226.667	18.36	85	18.36	161.667	18.36	81.6667	18.36	150
18.38	35.8333	18.38	193.333	18.38	75	18.38	160	18.38	88.3333	18.38	121.667
18.4	31.6667	18.4	206.667	18.4	68.3333	18.4	166.667	18.4	135	18.4	161.667
18.42	39.1667	18.42	166.667	18.42	100	18.42	175	18.42	178.333	18.42	221.667
18.44	30.8333	18.44	168.333	18.44	80	18.44	178.333	18.44	315	18.44	248.333
18.46	33.3333	18.46	166.667	18.46	93.3333	18.46	195	18.46	296.667	18.46	323.333
18.48	33.3333	18.48	156.667	18.48	80	18.48	201.667	18.48	438.333	18.48	353.333
18.5	36.6667	18.5	175	18.5	70	18.5	180	18.5	580	18.5	480
18.52	42.5	18.52	181.667	18.52	85	18.52	183.333	18.52	393.333	18.52	396.667
18.54	35	18.54	160	18.54	53.3333	18.54	193.333	18.54	303.333	18.54	268.333
18.56	31.6667	18.56	173.333	18.56	80	18.56	171.667	18.56	465	18.56	293.333
18.58	30	18.58	161.667	18.58	80	18.58	118.333	18.58	426.667	18.58	210
18.6	33.3333	18.6	181.667	18.6	71.6667	18.6	153.333	18.6	336.667	18.6	201.667
18.62	39.1667	18.62	156.667	18.62	70	18.62	145	18.62	201.667	18.62	198.333
18.64	41.6667	18.64	193.333	18.64	70	18.64	100	18.64	161.667	18.64	201.667
18.66	38.3333	18.66	138.333	18.66	73.3333	18.66	120	18.66	213.333	18.66	163.333
18.68	34.1667	18.68	136.667	18.68	85	18.68	121.667	18.68	276.667	18.68	176.667
18.7	40.8333	18.7	156.667	18.7	88.3333	18.7	138.333	18.7	421.667	18.7	155
18.72	35	18.72	145	18.72	78.3333	18.72	135	18.72	391.667	18.72	178.333
18.74	41.6667	18.74	161.667	18.74	73.3333	18.74	130	18.74	491.667	18.74	175
18.76	25.8333	18.76	163.333	18.76	61.6667	18.76	138.333	18.76	605	18.76	151.667
18.78	42.5	18.78	196.667	18.78	70	18.78	136.667	18.78	691.667	18.78	171.667
18.8	31.6667	18.8	148.333	18.8	60	18.8	141.667	18.8	570	18.8	131.667
18.82	42.5	18.82	126.667	18.82	60	18.82	135	18.82	578.333	18.82	153.333
18.84	31.6667	18.84	130	18.84	73.3333	18.84	133.333	18.84	486.667	18.84	146.667
18.86	30.8333	18.86	140	18.86	80	18.86	120	18.86	406.667	18.86	125
18.88	24.1667	18.88	150	18.88	68.3333	18.88	113.333	18.88	483.333	18.88	128.333
18.9	30.8333	18.9	131.667	18.9	63.3333	18.9	111.667	18.9	306.667	18.9	125
18.92	28.3333	18.92	175	18.92	70	18.92	115	18.92	271.667	18.92	133.333
18.94	35.8333	18.94	138.333	18.94	81.6667	18.94	85	18.94	198.333	18.94	118.333
18.96	35.8333	18.96	131.667	18.96	63.3333	18.96	90	18.96	135	18.96	111.667
18.98	32.5	18.98	128.333	18.98	83.3333	18.98	111.667	18.98	70	18.98	101.667
19	32.5	19	135	19	100	19	81.6667	19	116.667	19	100
19.02	28.3333	19.02	161.667	19.02	76.6667	19.02	103.333	19.02	80	19.02	83.3333
19.04	30.8333	19.04	126.667	19.04	71.6667	19.04	96.6667	19.04	86.6667	19.04	111.667
19.06	34.1667	19.06	150	19.06	73.3333	19.06	123.333	19.06	80	19.06	106.667
19.08	35	19.08	143.333	19.08	66.6667	19.08	95	19.08	81.6667	19.08	111.667
19.1	35	19.1	118.333	19.1	60	19.1	98.3333	19.1	73.3333	19.1	81.6667
19.12	38.3333	19.12	130	19.12	75	19.12	113.333	19.12	90	19.12	126.667
19.14	27.5	19.14	111.667	19.14	71.6667	19.14	106.667	19.14	78.3333	19.14	120
19.16	30.8333	19.16	120	19.16	68.3333	19.16	123.333	19.16	63.3333	19.16	130
19.18	26.6667	19.18	111.667	19.18	86.6667	19.18	100	19.18	86.6667	19.18	115
19.2	31.6667	19.2	138.333	19.2	70	19.2	90	19.2	78.3333	19.2	113.333
19.22	34.1667	19.22	121.667	19.22	78.3333	19.22	110	19.22	106.667	19.22	136.667
19.24	30	19.24	136.667	19.24	80	19.24	91.6667	19.24	75	19.24	138.333
19.26	30.8333	19.26	106.667	19.26	83.3333	19.26	116.667	19.26	71.6667	19.26	115
19.28	32.5	19.28	140	19.28	55	19.28	88.3333	19.28	85	19.28	98.3333
19.3	40.8333	19.3	123.333	19.3	63.3333	19.3	118.333	19.3	83.3333	19.3	125
19.32	32.5	19.32	150	19.32	60	19.32	123.333	19.32	78.3333	19.32	126.667
19.34	43.3333	19.34	145	19.34	73.3333	19.34	96.6667	19.34	71.6667	19.34	105
19.36	30.8333	19.36	133.333	19.36	56.6667	19.36	106.667	19.36	73.3333	19.36	105
19.38	29.1667	19.38	116.667	19.38	96.6667	19.38	118.333	19.38	71.6667	19.38	135
19.4	28.3333	19.4	120	19.4	98.3333	19.4	95	19.4	86.6667	19.4	106.667
19.42	41.6667	19.42	128.333	19.42	90	19.42	101.667	19.42	73.3333	19.42	105
19.44	32.5	19.44	146.667	19.44	83.3333	19.44	95	19.44	80	19.44	133.333
19.46	30.8333	19.46	136.667	19.46	68.3333	19.46	106.667	19.46	58.3333	19.46	120
19.48	40	19.48	180	19.48	78.3333	19.48	106.667	19.48	70	19.48	106.667
19.5	35.8333	19.5	150	19.5	65	19.5	118.333	19.5	86.6667	19.5	113.333
19.52	32.5	19.52	150	19.52	53.3333	19.52	98.3333	19.52	96.6667	19.52	141.667
19.54	38.3333	19.54	138.333	19.54	105	19.54	123.333	19.54	86.6667	19.54	103.333
19.56	40	19.56	150	19.56	83.3333	19.56	126.667	19.56	70	19.56	143.333
19.58	46.6667	19.58	141.667	19.58	78.3333	19.58	115	19.58	60	19.58	130
19.6	40	19.6	170	19.6	70	19.6	120	19.6	71.6667	19.6	130
19.62	38.3333	19.62	166.667	19.62	81.6667	19.62	118.333	19.62	78.3333	19.62	123.333
19.64	32.5	19.64	190	19.64	85	19.64	131.667	19.64	81.6667	19.64	96.6667
19.66	32.5	19.66	126.667	19.66	65	19.66	151.667	19.66	76.6667	19.66	103.333
19.68	30.8333	19.68	186.667	19.68	76.6667	19.68	133.333	19.68	90	19.68	126.667
19.7	40	19.7	155	19.7	88.3333	19.7	123.333	19.7	76.6667	19.7	131.667
19.72	38.3333	19.72	161.667	19.72	63.3333	19.72	141.667	19.72	76.6667	19.72	146.667
19.74	35.8333	19.74	168.333	19.74	78.3333	19.74	113.333	19.74	86.6667	19.74	106.667
19.76	37.5	19.76	150	19.76	81.6667	19.76	143.333	19.76	80	19.76	123.333
19.78	34.1667	19.78	166.667	19.78	68.3333	19.78	140	19.78	101.667	19.78	120
19.8	40.8333	19.8	125	19.8	75	19.8	125	19.8	88.3333	19.8	118.333
19.82	36.6667	19.82	161.667	19.82	65	19.82	121.667	19.82	65	19.82	121.667
19.84	40	19.84	168.333	19.84	66.6667	19.84	108.333	19.84	78.3333	19.84	155
19.86	45.8333	19.86	115	19.86	90	19.86	90	19.86	78.3333	19.86	135
19.88	42.5	19.88	145	19.88	68.3333	19.88	103.333	19.88	71.6667	19.88	165
19.9	33.3333	19.9	141.667	19.9	88.3333	19.9	96.6667	19.9	76.6667	19.9	156.667
19.92	40	19.92	153.333	19.92	73.3333	19.92	101.667	19.92	90	19.92	150
19.94	35	19.94	206.667	19.94	60	19.94	128.333	19.94	83.3333	19.94	121.667
19.96	41.6667	19.96	188.333	19.96	71.6667	19.96	133.333	19.96	70	19.96	121.667
19.98	38.3333	19.98	136.667	19.98	78.3333	19.98	125	19.98	86.6667	19.98	133.333
20	39.1667	20	150	20	91.6667	20	100	20	85	20	136.667
20.02	27.5	20.02	163.333	20.02	80	20.02	100	20.02	76.6667	20.02	143.333
20.04	31.6667	20.04	188.333	20.04	80	20.04	115	20.04	86.6667	20.04	161.667
20.06	30.8333	20.06	166.667	20.06	100	20.06	120	20.06	80	20.06	145
20.08	39.1667	20.08	198.333	20.08	83.3333	20.08	100	20.08	83.3333	20.08	111.667
20.1	35	20.1	175	20.1	68.3333	20.1	135	20.1	80	20.1	150
20.12	44.1667	20.12	171.667	20.12	90	20.12	148.333	20.12	86.6667	20.12	161.667
20.14	42.5	20.14	193.333	20.14	50	20.14	93.3333	20.14	75	20.14	136.667
20.16	35	20.16	191.667	20.16	78.3333	20.16	110	20.16	78.3333	20.16	166.667
20.18	45	20.18	171.667	20.18	95	20.18	105	20.18	95	20.18	166.667
20.2	39.1667	20.2	188.333	20.2	91.6667	20.2	116.667	20.2	103.333	20.2	160
20.22	41.6667	20.22	155	20.22	63.3333	20.22	130	20.22	80	20.22	181.667
20.24	40.8333	20.24	148.333	20.24	71.6667	20.24	121.667	20.24	108.333	20.24	196.667
20.26	38.3333	20.26	171.667	20.26	63.3333	20.26	126.667	20.26	125	20.26	165
20.28	45	20.28	166.667	20.28	66.6667	20.28	130	20.28	148.333	20.28	186.667
20.3	40.8333	20.3	170	20.3	95	20.3	98.3333	20.3	166.667	20.3	156.667
20.32	37.5	20.32	188.333	20.32	75	20.32	148.333	20.32	181.667	20.32	175
20.34	40.8333	20.34	180	20.34	81.6667	20.34	113.333	20.34	191.667	20.34	163.333
20.36	31.6667	20.36	203.333	20.36	85	20.36	135	20.36	160	20.36	160
20.38	46.6667	20.38	211.667	20.38	63.3333	20.38	148.333	20.38	153.333	20.38	151.667
20.4	30	20.4	183.333	20.4	80	20.4	150	20.4	128.333	20.4	170
20.42	35.8333	20.42	165	20.42	78.3333	20.42	133.333	20.42	100	20.42	180
20.44	32.5	20.44	208.333	20.44	68.3333	20.44	140	20.44	88.3333	20.44	150
20.46	37.5	20.46	191.667	20.46	70	20.46	166.667	20.46	85	20.46	148.333
20.48	35	20.48	175	20.48	85	20.48	136.667	20.48	71.6667	20.48	148.333
20.5	30.8333	20.5	171.667	20.5	78.3333	20.5	161.667	20.5	103.333	20.5	151.667
20.52	33.3333	20.52	175	20.52	73.3333	20.52	153.333	20.52	75	20.52	141.667
20.54	32.5	20.54	171.667	20.54	65	20.54	156.667	20.54	90	20.54	150
20.56	48.3333	20.56	173.333	20.56	86.6667	20.56	155	20.56	95	20.56	203.333
20.58	35	20.58	206.667	20.58	65	20.58	130	20.58	80	20.58	165
20.6	29.1667	20.6	185	20.6	100	20.6	126.667	20.6	73.3333	20.6	183.333
20.62	45	20.62	148.333	20.62	71.6667	20.62	133.333	20.62	78.3333	20.62	143.333
20.64	34.1667	20.64	196.667	20.64	58.3333	20.64	130	20.64	75	20.64	166.667
20.66	37.5	20.66	156.667	20.66	91.6667	20.66	128.333	20.66	63.3333	20.66	131.667
20.68	35.8333	20.68	205	20.68	53.3333	20.68	136.667	20.68	103.333	20.68	126.667
20.7	40	20.7	163.333	20.7	71.6667	20.7	168.333	20.7	81.6667	20.7	143.333
20.72	28.3333	20.72	145	20.72	65	20.72	125	20.72	83.3333	20.72	128.333
20.74	36.6667	20.74	196.667	20.74	63.3333	20.74	133.333	20.74	96.6667	20.74	150
20.76	31.6667	20.76	173.333	20.76	65	20.76	113.333	20.76	73.3333	20.76	151.667
20.78	32.5	20.78	168.333	20.78	73.3333	20.78	136.667	20.78	73.3333	20.78	146.667
20.8	36.6667	20.8	160	20.8	61.6667	20.8	128.333	20.8	91.6667	20.8	128.333
20.82	34.1667	20.82	168.333	20.82	63.3333	20.82	135	20.82	98.3333	20.82	153.333
20.84	31.6667	20.84	185	20.84	70	20.84	113.333	20.84	101.667	20.84	158.333
20.86	40	20.86	136.667	20.86	96.6667	20.86	140	20.86	78.3333	20.86	133.333
20.88	26.6667	20.88	143.333	20.88	73.3333	20.88	113.333	20.88	91.6667	20.88	160
20.9	35	20.9	123.333	20.9	65	20.9	138.333	20.9	90	20.9	126.667
20.92	39.1667	20.92	143.333	20.92	65	20.92	140	20.92	100	20.92	136.667
20.94	30	20.94	136.667	20.94	65	20.94	103.333	20.94	73.3333	20.94	136.667
20.96	30.8333	20.96	148.333	20.96	91.6667	20.96	113.333	20.96	93.3333	20.96	121.667
20.98	35	20.98	145	20.98	46.6667	20.98	100	20.98	98.3333	20.98	121.667
21	37.5	21	128.333	21	60	21	135	21	75	21	103.333
21.02	23.3333	21.02	163.333	21.02	73.3333	21.02	111.667	21.02	66.6667	21.02	113.333
21.04	35	21.04	155	21.04	58.3333	21.04	128.333	21.04	83.3333	21.04	143.333
21.06	27.5	21.06	138.333	21.06	68.3333	21.06	146.667	21.06	76.6667	21.06	128.333
21.08	28.3333	21.08	138.333	21.08	51.6667	21.08	105	21.08	98.3333	21.08	130
21.1	36.6667	21.1	133.333	21.1	58.3333	21.1	113.333	21.1	81.6667	21.1	136.667
21.12	36.6667	21.12	108.333	21.12	66.6667	21.12	125	21.12	71.6667	21.12	100
21.14	35.8333	21.14	131.667	21.14	83.3333	21.14	116.667	21.14	71.6667	21.14	125
21.16	20	21.16	133.333	21.16	53.3333	21.16	91.6667	21.16	85	21.16	128.333
21.18	43.3333	21.18	128.333	21.18	65	21.18	113.333	21.18	81.6667	21.18	111.667
21.2	30.8333	21.2	138.333	21.2	65	21.2	108.333	21.2	90	21.2	133.333
21.22	40	21.22	145	21.22	48.3333	21.22	108.333	21.22	78.3333	21.22	123.333
21.24	31.6667	21.24	110	21.24	58.3333	21.24	103.333	21.24	76.6667	21.24	140
21.26	20.8333	21.26	116.667	21.26	58.3333	21.26	103.333	21.26	90	21.26	95
21.28	32.5	21.28	143.333	21.28	56.6667	21.28	128.333	21.28	103.333	21.28	106.667
21.3	31.6667	21.3	128.333	21.3	55	21.3	113.333	21.3	78.3333	21.3	126.667
21.32	25	21.32	166.667	21.32	68.3333	21.32	130	21.32	96.6667	21.32	133.333
21.34	35.8333	21.34	128.333	21.34	76.6667	21.34	118.333	21.34	91.6667	21.34	111.667
21.36	31.6667	21.36	123.333	21.36	56.6667	21.36	113.333	21.36	73.3333	21.36	145
21.38	31.6667	21.38	136.667	21.38	76.6667	21.38	121.667	21.38	126.667	21.38	165
21.4	23.3333	21.4	143.333	21.4	78.3333	21.4	118.333	21.4	146.667	21.4	113.333
21.42	33.3333	21.42	161.667	21.42	80	21.42	115	21.42	156.667	21.42	115
21.44	21.6667	21.44	138.333	21.44	75	21.44	133.333	21.44	180	21.44	123.333
21.46	34.1667	21.46	145	21.46	73.3333	21.46	88.3333	21.46	260	21.46	160
21.48	28.3333	21.48	151.667	21.48	55	21.48	128.333	21.48	268.333	21.48	156.667
21.5	36.6667	21.5	133.333	21.5	68.3333	21.5	133.333	21.5	243.333	21.5	151.667
21.52	25	21.52	141.667	21.52	58.3333	21.52	125	21.52	270	21.52	141.667
21.54	25.8333	21.54	151.667	21.54	56.6667	21.54	125	21.54	198.333	21.54	125
21.56	38.3333	21.56	150	21.56	63.3333	21.56	100	21.56	175	21.56	116.667
21.58	33.3333	21.58	133.333	21.58	71.6667	21.58	136.667	21.58	128.333	21.58	145
21.6	19.1667	21.6	176.667	21.6	70	21.6	103.333	21.6	105	21.6	150
21.62	28.3333	21.62	131.667	21.62	85	21.62	95	21.62	80	21.62	105
21.64	32.5	21.64	146.667	21.64	61.6667	21.64	130	21.64	83.3333	21.64	140
21.66	31.6667	21.66	136.667	21.66	56.6667	21.66	115	21.66	73.3333	21.66	133.333
21.68	40.8333	21.68	155	21.68	56.6667	21.68	100	21.68	88.3333	21.68	100
21.7	30	21.7	126.667	21.7	61.6667	21.7	128.333	21.7	96.6667	21.7	130
21.72	38.3333	21.72	133.333	21.72	58.3333	21.72	108.333	21.72	70	21.72	128.333
21.74	29.1667	21.74	146.667	21.74	71.6667	21.74	103.333	21.74	70	21.74	121.667
21.76	35.8333	21.76	151.667	21.76	60	21.76	125	21.76	68.3333	21.76	126.667
21.78	33.3333	21.78	160	21.78	66.6667	21.78	108.333	21.78	71.6667	21.78	123.333
21.8	31.6667	21.8	146.667	21.8	63.3333	21.8	113.333	21.8	85	21.8	128.333
21.82	40	21.82	165	21.82	63.3333	21.82	115	21.82	91.6667	21.82	123.333
21.84	47.5	21.84	135	21.84	76.6667	21.84	96.6667	21.84	76.6667	21.84	128.333
21.86	35	21.86	206.667	21.86	76.6667	21.86	93.3333	21.86	73.3333	21.86	106.667
21.88	37.5	21.88	146.667	21.88	56.6667	21.88	91.6667	21.88	78.3333	21.88	118.333
21.9	36.6667	21.9	176.667	21.9	58.3333	21.9	85	21.9	85	21.9	113.333
21.92	28.3333	21.92	145	21.92	58.3333	21.92	118.333	21.92	75	21.92	95
21.94	31.6667	21.94	185	21.94	73.3333	21.94	96.6667	21.94	65	21.94	121.667
21.96	37.5	21.96	150	21.96	61.6667	21.96	128.333	21.96	76.6667	21.96	143.333
21.98	34.1667	21.98	166.667	21.98	76.6667	21.98	108.333	21.98	90	21.98	110
22	36.6667	22	155	22	78.3333	22	93.3333	22	75	22	138.333
22.02	39.1667	22.02	161.667	22.02	60	22.02	108.333	22.02	80	22.02	128.333
22.04	30	22.04	160	22.04	71.6667	22.04	126.667	22.04	81.6667	22.04	135
22.06	31.6667	22.06	165	22.06	71.6667	22.06	128.333	22.06	83.3333	22.06	145
22.08	33.3333	22.08	143.333	22.08	61.6667	22.08	101.667	22.08	76.6667	22.08	95
22.1	35	22.1	155	22.1	60	22.1	111.667	22.1	81.6667	22.1	125
22.12	33.3333	22.12	171.667	22.12	63.3333	22.12	115	22.12	81.6667	22.12	146.667
22.14	35	22.14	145	22.14	65	22.14	118.333	22.14	78.3333	22.14	135
22.16	29.1667	22.16	171.667	22.16	93.3333	22.16	125	22.16	71.6667	22.16	141.667
22.18	33.3333	22.18	170	22.18	45	22.18	118.333	22.18	75	22.18	118.333
22.2	43.3333	22.2	145	22.2	58.3333	22.2	140	22.2	83.3333	22.2	136.667
22.22	42.5	22.22	148.333	22.22	71.6667	22.22	116.667	22.22	96.6667	22.22	106.667
22.24	37.5	22.24	161.667	22.24	56.6667	22.24	131.667	22.24	85	22.24	141.667
22.26	38.3333	22.26	170	22.26	58.3333	22.26	113.333	22.26	71.6667	22.26	123.333
22.28	44.1667	22.28	148.333	22.28	66.6667	22.28	133.333	22.28	76.6667	22.28	116.667
22.3	38.3333	22.3	161.667	22.3	65	22.3	130	22.3	78.3333	22.3	145
22.32	42.5	22.32	145	22.32	56.6667	22.32	141.667	22.32	115	22.32	143.333
22.34	29.1667	22.34	141.667	22.34	55	22.34	123.333	22.34	123.333	22.34	146.667
22.36	32.5	22.36	140	22.36	75	22.36	148.333	22.36	131.667	22.36	178.333
22.38	24.1667	22.38	190	22.38	66.6667	22.38	153.333	22.38	193.333	22.38	186.667
22.4	28.3333	22.4	185	22.4	65	22.4	158.333	22.4	256.667	22.4	143.333
22.42	32.5	22.42	180	22.42	70	22.42	133.333	22.42	386.667	22.42	148.333
22.44	30	22.44	203.333	22.44	61.6667	22.44	120	22.44	306.667	22.44	126.667
22.46	26.6667	22.46	225	22.46	66.6667	22.46	156.667	22.46	291.667	22.46	150
22.48	34.1667	22.48	173.333	22.48	66.6667	22.48	130	22.48	185	22.48	136.667
22.5	30.8333	22.5	188.333	22.5	66.6667	22.5	105	22.5	138.333	22.5	130
22.52	29.1667	22.52	190	22.52	76.6667	22.52	123.333	22.52	78.3333	22.52	130
22.54	30.8333	22.54	165	22.54	66.6667	22.54	111.667	22.54	75	22.54	135
22.56	25.8333	22.56	173.333	22.56	51.6667	22.56	100	22.56	71.6667	22.56	110
22.58	34.1667	22.58	163.333	22.58	78.3333	22.58	146.667	22.58	90	22.58	140
22.6	25	22.6	176.667	22.6	60	22.6	130	22.6	85	22.6	110
22.62	26.6667	22.62	206.667	22.62	61.6667	22.62	123.333	22.62	71.6667	22.62	130
22.64	32.5	22.64	166.667	22.64	83.3333	22.64	105	22.64	90	22.64	105
22.66	39.1667	22.66	155	22.66	71.6667	22.66	136.667	22.66	63.3333	22.66	108.333
22.68	30.8333	22.68	153.333	22.68	70	22.68	113.333	22.68	61.6667	22.68	145
22.7	30.8333	22.7	173.333	22.7	63.3333	22.7	115	22.7	100	22.7	111.667
22.72	39.1667	22.72	185	22.72	68.3333	22.72	105	22.72	75	22.72	133.333
22.74	37.5	22.74	186.667	22.74	80	22.74	126.667	22.74	66.6667	22.74	93.3333
22.76	30.8333	22.76	165	22.76	65	22.76	95	22.76	68.3333	22.76	106.667
22.78	26.6667	22.78	151.667	22.78	70	22.78	116.667	22.78	68.3333	22.78	103.333
22.8	27.5	22.8	165	22.8	75	22.8	105	22.8	70	22.8	120
22.82	23.3333	22.82	111.667	22.82	68.3333	22.82	130	22.82	111.667	22.82	133.333
22.84	25.8333	22.84	118.333	22.84	75	22.84	121.667	22.84	95	22.84	125
22.86	41.6667	22.86	150	22.86	58.3333	22.86	126.667	22.86	88.3333	22.86	148.333
22.88	26.6667	22.88	140	22.88	78.3333	22.88	133.333	22.88	83.3333	22.88	135
22.9	28.3333	22.9	156.667	22.9	61.6667	22.9	128.333	22.9	93.3333	22.9	103.333
22.92	35.8333	22.92	153.333	22.92	56.6667	22.92	133.333	22.92	86.6667	22.92	123.333
22.94	28.3333	22.94	140	22.94	63.3333	22.94	125	22.94	86.6667	22.94	138.333
22.96	35	22.96	135	22.96	55	22.96	136.667	22.96	105	22.96	115
22.98	25.8333	22.98	151.667	22.98	56.6667	22.98	115	22.98	65	22.98	125
23	27.5	23	173.333	23	71.6667	23	140	23	98.3333	23	111.667
23.02	30.8333	23.02	128.333	23.02	50	23.02	120	23.02	76.6667	23.02	131.667
23.04	37.5	23.04	153.333	23.04	60	23.04	141.667	23.04	108.333	23.04	138.333
23.06	32.5	23.06	125	23.06	56.6667	23.06	106.667	23.06	86.6667	23.06	130
23.08	33.3333	23.08	158.333	23.08	58.3333	23.08	128.333	23.08	100	23.08	135
23.1	28.3333	23.1	153.333	23.1	33.3333	23.1	101.667	23.1	80	23.1	128.333
23.12	25.8333	23.12	140	23.12	56.6667	23.12	115	23.12	90	23.12	126.667
23.14	30	23.14	135	23.14	66.6667	23.14	116.667	23.14	105	23.14	135
23.16	28.3333	23.16	136.667	23.16	51.6667	23.16	133.333	23.16	78.3333	23.16	123.333
23.18	33.3333	23.18	133.333	23.18	58.3333	23.18	148.333	23.18	98.3333	23.18	136.667
23.2	39.1667	23.2	146.667	23.2	66.6667	23.2	108.333	23.2	105	23.2	121.667
23.22	34.1667	23.22	180	23.22	88.3333	23.22	115	23.22	101.667	23.22	96.6667
23.24	38.3333	23.24	125	23.24	73.3333	23.24	123.333	23.24	88.3333	23.24	101.667
23.26	37.5	23.26	156.667	23.26	71.6667	23.26	100	23.26	86.6667	23.26	143.333
23.28	25.8333	23.28	143.333	23.28	58.3333	23.28	115	23.28	70	23.28	131.667
23.3	32.5	23.3	150	23.3	55	23.3	131.667	23.3	81.6667	23.3	141.667
23.32	20.8333	23.32	138.333	23.32	85	23.32	138.333	23.32	73.3333	23.32	126.667
23.34	32.5	23.34	151.667	23.34	58.3333	23.34	135	23.34	91.6667	23.34	138.333
23.36	30	23.36	153.333	23.36	65	23.36	158.333	23.36	76.6667	23.36	138.333
23.38	39.1667	23.38	138.333	23.38	50	23.38	128.333	23.38	95	23.38	111.667
23.4	30.8333	23.4	146.667	23.4	81.6667	23.4	133.333	23.4	85	23.4	155
23.42	35.8333	23.42	150	23.42	56.6667	23.42	143.333	23.42	93.3333	23.42	158.333
23.44	30.8333	23.44	145	23.44	41.6667	23.44	150	23.44	78.3333	23.44	126.667
23.46	27.5	23.46	143.333	23.46	55	23.46	115	23.46	83.3333	23.46	133.333
23.48	30	23.48	150	23.48	60	23.48	128.333	23.48	106.667	23.48	188.333
23.5	24.1667	23.5	146.667	23.5	65	23.5	175	23.5	91.6667	23.5	140
23.52	35.8333	23.52	140	23.52	53.3333	23.52	130	23.52	100	23.52	145
23.54	30	23.54	168.333	23.54	65	23.54	108.333	23.54	96.6667	23.54	156.667
23.56	28.3333	23.56	148.333	23.56	75	23.56	153.333	23.56	106.667	23.56	141.667
23.58	37.5	23.58	158.333	23.58	58.3333	23.58	131.667	23.58	81.6667	23.58	170
23.6	33.3333	23.6	176.667	23.6	60	23.6	120	23.6	121.667	23.6	145
23.62	34.1667	23.62	175	23.62	70	23.62	100	23.62	96.6667	23.62	158.333
23.64	33.3333	23.64	205	23.64	78.3333	23.64	145	23.64	110	23.64	131.667
23.66	40	23.66	166.667	23.66	76.6667	23.66	140	23.66	80	23.66	148.333
23.68	39.1667	23.68	163.333	23.68	83.3333	23.68	106.667	23.68	90	23.68	133.333
23.7	25	23.7	146.667	23.7	63.3333	23.7	93.3333	23.7	100	23.7	130
23.72	34.1667	23.72	176.667	23.72	60	23.72	123.333	23.72	88.3333	23.72	135
23.74	24.1667	23.74	181.667	23.74	55	23.74	158.333	23.74	93.3333	23.74	150
23.76	19.1667	23.76	165	23.76	83.3333	23.76	128.333	23.76	83.3333	23.76	145
23.78	40	23.78	171.667	23.78	55	23.78	145	23.78	90	23.78	178.333
23.8	30.8333	23.8	145	23.8	65	23.8	163.333	23.8	91.6667	23.8	148.333
23.82	26.6667	23.82	175	23.82	66.6667	23.82	140	23.82	95	23.82	123.333
23.84	30.8333	23.84	166.667	23.84	66.6667	23.84	113.333	23.84	91.6667	23.84	138.333
23.86	29.1667	23.86	161.667	23.86	45	23.86	128.333	23.86	81.6667	23.86	155
23.88	30	23.88	171.667	23.88	70	23.88	145	23.88	68.3333	23.88	151.667
23.9	34.1667	23.9	141.667	23.9	85	23.9	135	23.9	85	23.9	163.333
23.92	34.1667	23.92	176.667	23.92	68.3333	23.92	141.667	23.92	103.333	23.92	138.333
23.94	34.1667	23.94	176.667	23.94	63.3333	23.94	151.667	23.94	100	23.94	138.333
23.96	30	23.96	188.333	23.96	68.3333	23.96	151.667	23.96	80	23.96	146.667
23.98	25	23.98	163.333	23.98	65	23.98	135	23.98	75	23.98	138.333
24	37.5	24	185	24	60	24	128.333	24	95	24	155
24.02	30.8333	24.02	190	24.02	68.3333	24.02	111.667	24.02	85	24.02	130
24.04	41.6667	24.04	186.667	24.04	61.6667	24.04	123.333	24.04	85	24.04	120
24.06	32.5	24.06	180	24.06	55	24.06	181.667	24.06	83.3333	24.06	146.667
24.08	29.1667	24.08	180	24.08	53.3333	24.08	118.333	24.08	83.3333	24.08	118.333
24.1	36.6667	24.1	173.333	24.1	56.6667	24.1	111.667	24.1	75	24.1	156.667
24.12	37.5	24.12	158.333	24.12	48.3333	24.12	130	24.12	81.6667	24.12	108.333
24.14	31.6667	24.14	166.667	24.14	53.3333	24.14	125	24.14	100	24.14	143.333
24.16	34.1667	24.16	191.667	24.16	81.6667	24.16	153.333	24.16	68.3333	24.16	150
24.18	39.1667	24.18	218.333	24.18	78.3333	24.18	130	24.18	88.3333	24.18	163.333
24.2	29.1667	24.2	173.333	24.2	68.3333	24.2	125	24.2	88.3333	24.2	150
24.22	40.8333	24.22	151.667	24.22	83.3333	24.22	111.667	24.22	68.3333	24.22	163.333
24.24	34.1667	24.24	150	24.24	65	24.24	170	24.24	80	24.24	130
24.26	31.6667	24.26	215	24.26	78.3333	24.26	158.333	24.26	85	24.26	125
24.28	31.6667	24.28	181.667	24.28	73.3333	24.28	120	24.28	83.3333	24.28	145
24.3	29.1667	24.3	171.667	24.3	51.6667	24.3	115	24.3	93.3333	24.3	161.667
24.32	35.8333	24.32	161.667	24.32	48.3333	24.32	116.667	24.32	70	24.32	145
24.34	32.5	24.34	188.333	24.34	83.3333	24.34	160	24.34	80	24.34	146.667
24.36	41.6667	24.36	156.667	24.36	85	24.36	128.333	24.36	80	24.36	128.333
24.38	29.1667	24.38	175	24.38	68.3333	24.38	113.333	24.38	73.3333	24.38	131.667
24.4	42.5	24.4	165	24.4	53.3333	24.4	130	24.4	91.6667	24.4	138.333
24.42	38.3333	24.42	156.667	24.42	83.3333	24.42	121.667	24.42	63.3333	24.42	118.333
24.44	27.5	24.44	186.667	24.44	56.6667	24.44	128.333	24.44	86.6667	24.44	103.333
24.46	39.1667	24.46	208.333	24.46	40	24.46	133.333	24.46	78.3333	24.46	148.333
24.48	27.5	24.48	163.333	24.48	53.3333	24.48	135	24.48	61.6667	24.48	143.333
24.5	38.3333	24.5	188.333	24.5	61.6667	24.5	135	24.5	75	24.5	121.667
24.52	40.8333	24.52	175	24.52	75	24.52	140	24.52	81.6667	24.52	131.667
24.54	36.6667	24.54	181.667	24.54	66.6667	24.54	110	24.54	68.3333	24.54	125
24.56	30	24.56	201.667	24.56	75	24.56	168.333	24.56	80	24.56	133.333
24.58	26.6667	24.58	198.333	24.58	65	24.58	151.667	24.58	76.6667	24.58	156.667
24.6	38.3333	24.6	210	24.6	85	24.6	133.333	24.6	75	24.6	123.333
24.62	30.8333	24.62	208.333	24.62	66.6667	24.62	153.333	24.62	91.6667	24.62	123.333
24.64	23.3333	24.64	188.333	24.64	68.3333	24.64	151.667	24.64	75	24.64	166.667
24.66	34.1667	24.66	231.667	24.66	63.3333	24.66	163.333	24.66	81.6667	24.66	128.333
24.68	34.1667	24.68	206.667	24.68	88.3333	24.68	168.333	24.68	96.6667	24.68	128.333
24.7	35	24.7	230	24.7	81.6667	24.7	150	24.7	71.6667	24.7	135
24.72	40	24.72	208.333	24.72	78.3333	24.72	155	24.72	108.333	24.72	161.667
24.74	29.1667	24.74	195	24.74	76.6667	24.74	140	24.74	148.333	24.74	151.667
24.76	27.5	24.76	223.333	24.76	96.6667	24.76	153.333	24.76	196.667	24.76	155
24.78	24.1667	24.78	230	24.78	60	24.78	143.333	24.78	213.333	24.78	176.667
24.8	31.6667	24.8	216.667	24.8	78.3333	24.8	180	24.8	240	24.8	160
24.82	25.8333	24.82	216.667	24.82	75	24.82	170	24.82	281.667	24.82	183.333
24.84	48.3333	24.84	208.333	24.84	90	24.84	120	24.84	286.667	24.84	181.667
24.86	31.6667	24.86	198.333	24.86	83.3333	24.86	153.333	24.86	250	24.86	196.667
24.88	26.6667	24.88	188.333	24.88	76.6667	24.88	151.667	24.88	200	24.88	181.667
24.9	26.6667	24.9	190	24.9	88.3333	24.9	175	24.9	183.333	24.9	156.667
24.92	35.8333	24.92	180	24.92	68.3333	24.92	138.333	24.92	151.667	24.92	140
24.94	37.5	24.94	201.667	24.94	73.3333	24.94	170	24.94	141.667	24.94	160
24.96	35	24.96	166.667	24.96	66.6667	24.96	138.333	24.96	166.667	24.96	108.333
24.98	30.8333	24.98	188.333	24.98	86.6667	24.98	135	24.98	103.333	24.98	188.333
25	34.1667	25	195	25	68.3333	25	136.667	25	88.3333	25	135
25.02	27.5	25.02	153.333	25.02	46.6667	25.02	126.667	25.02	95	25.02	140
25.04	30.8333	25.04	196.667	25.04	66.6667	25.04	161.667	25.04	68.3333	25.04	151.667
25.06	38.3333	25.06	165	25.06	58.3333	25.06	156.667	25.06	71.6667	25.06	163.333
25.08	31.6667	25.08	161.667	25.08	63.3333	25.08	160	25.08	100	25.08	181.667
25.1	39.1667	25.1	176.667	25.1	51.6667	25.1	138.333	25.1	100	25.1	145
25.12	25.8333	25.12	173.333	25.12	58.3333	25.12	135	25.12	70	25.12	128.333
25.14	39.1667	25.14	196.667	25.14	65	25.14	135	25.14	96.6667	25.14	165
25.16	38.3333	25.16	186.667	25.16	58.3333	25.16	160	25.16	53.3333	25.16	203.333
25.18	32.5	25.18	218.333	25.18	76.6667	25.18	111.667	25.18	85	25.18	115
25.2	27.5	25.2	203.333	25.2	78.3333	25.2	128.333	25.2	76.6667	25.2	141.667
25.22	28.3333	25.22	176.667	25.22	53.3333	25.22	121.667	25.22	56.6667	25.22	121.667
25.24	30.8333	25.24	205	25.24	58.3333	25.24	146.667	25.24	86.6667	25.24	123.333
25.26	29.1667	25.26	175	25.26	60	25.26	153.333	25.26	75	25.26	133.333
25.28	20.8333	25.28	183.333	25.28	78.3333	25.28	145	25.28	78.3333	25.28	121.667
25.3	29.1667	25.3	176.667	25.3	63.3333	25.3	123.333	25.3	90	25.3	126.667
25.32	28.3333	25.32	186.667	25.32	60	25.32	160	25.32	95	25.32	143.333
25.34	37.5	25.34	175	25.34	68.3333	25.34	143.333	25.34	63.3333	25.34	126.667
25.36	32.5	25.36	178.333	25.36	48.3333	25.36	108.333	25.36	68.3333	25.36	100
25.38	35	25.38	180	25.38	61.6667	25.38	141.667	25.38	95	25.38	116.667
25.4	25.8333	25.4	180	25.4	58.3333	25.4	123.333	25.4	81.6667	25.4	128.333
25.42	28.3333	25.42	186.667	25.42	61.6667	25.42	120	25.42	85	25.42	113.333
25.44	23.3333	25.44	180	25.44	63.3333	25.44	108.333	25.44	83.3333	25.44	108.333
25.46	30	25.46	170	25.46	51.6667	25.46	116.667	25.46	75	25.46	115
25.48	32.5	25.48	178.333	25.48	60	25.48	95	25.48	58.3333	25.48	123.333
25.5	22.5	25.5	191.667	25.5	53.3333	25.5	125	25.5	80	25.5	121.667
25.52	27.5	25.52	185	25.52	58.3333	25.52	123.333	25.52	70	25.52	110
25.54	25.8333	25.54	178.333	25.54	68.3333	25.54	106.667	25.54	81.6667	25.54	123.333
25.56	24.1667	25.56	151.667	25.56	83.3333	25.56	125	25.56	76.6667	25.56	135
25.58	16.6667	25.58	163.333	25.58	56.6667	25.58	125	25.58	75	25.58	108.333
25.6	25.8333	25.6	166.667	25.6	51.6667	25.6	128.333	25.6	76.6667	25.6	136.667
25.62	30	25.62	166.667	25.62	63.3333	25.62	125	25.62	68.3333	25.62	126.667
25.64	21.6667	25.64	166.667	25.64	66.6667	25.64	141.667	25.64	86.6667	25.64	121.667
25.66	23.3333	25.66	155	25.66	73.3333	25.66	146.667	25.66	90	25.66	155
25.68	34.1667	25.68	168.333	25.68	66.6667	25.68	123.333	25.68	81.6667	25.68	138.333
25.7	35	25.7	120	25.7	56.6667	25.7	110	25.7	85	25.7	120
25.72	30	25.72	163.333	25.72	63.3333	25.72	143.333	25.72	73.3333	25.72	138.333
25.74	25.8333	25.74	138.333	25.74	65	25.74	135	25.74	66.6667	25.74	158.333
25.76	26.6667	25.76	128.333	25.76	58.3333	25.76	113.333	25.76	71.6667	25.76	150
25.78	17.5	25.78	171.667	25.78	55	25.78	138.333	25.78	83.3333	25.78	141.667
25.8	27.5	25.8	146.667	25.8	66.6667	25.8	146.667	25.8	76.6667	25.8	130
25.82	21.6667	25.82	130	25.82	60	25.82	143.333	25.82	88.3333	25.82	145
25.84	20	25.84	141.667	25.84	66.6667	25.84	131.667	25.84	78.3333	25.84	125
25.86	25	25.86	180	25.86	60	25.86	140	25.86	83.3333	25.86	108.333
25.88	32.5	25.88	131.667	25.88	58.3333	25.88	146.667	25.88	91.6667	25.88	133.333
25.9	25	25.9	128.333	25.9	36.6667	25.9	103.333	25.9	61.6667	25.9	140
25.92	34.1667	25.92	140	25.92	71.6667	25.92	123.333	25.92	95	25.92	121.667
25.94	20	25.94	140	25.94	58.3333	25.94	106.667	25.94	80	25.94	158.333
25.96	26.6667	25.96	135	25.96	61.6667	25.96	108.333	25.96	88.3333	25.96	150
25.98	24.1667	25.98	113.333	25.98	65	25.98	113.333	25.98	60	25.98	123.333
26	25.8333	26	115	26	46.6667	26	148.333	26	93.3333	26	123.333
26.02	19.1667	26.02	140	26.02	61.6667	26.02	130	26.02	96.6667	26.02	125
26.04	27.5	26.04	133.333	26.04	50	26.04	141.667	26.04	78.3333	26.04	146.667
26.06	23.3333	26.06	138.333	26.06	48.3333	26.06	150	26.06	93.3333	26.06	133.333
26.08	21.6667	26.08	150	26.08	85	26.08	113.333	26.08	96.6667	26.08	130
26.1	22.5	26.1	135	26.1	60	26.1	123.333	26.1	80	26.1	120
26.12	21.6667	26.12	156.667	26.12	60	26.12	85	26.12	60	26.12	103.333
26.14	23.3333	26.14	116.667	26.14	51.6667	26.14	93.3333	26.14	71.6667	26.14	128.333
26.16	15.8333	26.16	148.333	26.16	61.6667	26.16	141.667	26.16	90	26.16	108.333
26.18	18.3333	26.18	125	26.18	41.6667	26.18	113.333	26.18	73.3333	26.18	146.667
26.2	32.5	26.2	128.333	26.2	63.3333	26.2	123.333	26.2	65	26.2	131.667
26.22	26.6667	26.22	126.667	26.22	53.3333	26.22	115	26.22	91.6667	26.22	125
26.24	25	26.24	81.6667	26.24	45	26.24	136.667	26.24	70	26.24	123.333
26.26	20	26.26	133.333	26.26	41.6667	26.26	110	26.26	73.3333	26.26	120
26.28	18.3333	26.28	141.667	26.28	46.6667	26.28	105	26.28	71.6667	26.28	106.667
26.3	23.3333	26.3	146.667	26.3	38.3333	26.3	151.667	26.3	70	26.3	130
26.32	21.6667	26.32	155	26.32	55	26.32	133.333	26.32	88.3333	26.32	131.667
26.34	25	26.34	135	26.34	70	26.34	100	26.34	65	26.34	130
26.36	29.1667	26.36	133.333	26.36	53.3333	26.36	135	26.36	88.3333	26.36	136.667
26.38	25.8333	26.38	156.667	26.38	68.3333	26.38	136.667	26.38	101.667	26.38	121.667
26.4	30	26.4	116.667	26.4	60	26.4	126.667	26.4	68.3333	26.4	130
26.42	28.3333	26.42	138.333	26.42	55	26.42	108.333	26.42	80	26.42	146.667
26.44	30.8333	26.44	158.333	26.44	70	26.44	110	26.44	85	26.44	133.333
26.46	23.3333	26.46	158.333	26.46	61.6667	26.46	140	26.46	83.3333	26.46	103.333
26.48	21.6667	26.48	131.667	26.48	43.3333	26.48	123.333	26.48	95	26.48	111.667
26.5	16.6667	26.5	151.667	26.5	46.6667	26.5	143.333	26.5	61.6667	26.5	131.667
26.52	25.8333	26.52	161.667	26.52	50	26.52	130	26.52	73.3333	26.52	135
26.54	30.8333	26.54	150	26.54	50	26.54	133.333	26.54	93.3333	26.54	118.333
26.56	22.5	26.56	155	26.56	50	26.56	80	26.56	80	26.56	146.667
26.58	22.5	26.58	151.667	26.58	51.6667	26.58	136.667	26.58	71.6667	26.58	113.333
26.6	25	26.6	145	26.6	60	26.6	120	26.6	96.6667	26.6	125
26.62	14.1667	26.62	150	26.62	48.3333	26.62	121.667	26.62	85	26.62	123.333
26.64	20.8333	26.64	168.333	26.64	61.6667	26.64	75	26.64	73.3333	26.64	146.667
26.66	25	26.66	136.667	26.66	60	26.66	106.667	26.66	76.6667	26.66	126.667
26.68	20.8333	26.68	155	26.68	70	26.68	120	26.68	88.3333	26.68	158.333
26.7	23.3333	26.7	158.333	26.7	55	26.7	108.333	26.7	66.6667	26.7	115
26.72	17.5	26.72	160	26.72	53.3333	26.72	116.667	26.72	76.6667	26.72	123.333
26.74	23.3333	26.74	133.333	26.74	65	26.74	120	26.74	63.3333	26.74	146.667
26.76	27.5	26.76	146.667	26.76	60	26.76	118.333	26.76	71.6667	26.76	120
26.78	21.6667	26.78	131.667	26.78	53.3333	26.78	128.333	26.78	76.6667	26.78	115
26.8	28.3333	26.8	156.667	26.8	60	26.8	130	26.8	81.6667	26.8	106.667
26.82	18.3333	26.82	146.667	26.82	43.3333	26.82	121.667	26.82	86.6667	26.82	108.333
26.84	22.5	26.84	138.333	26.84	51.6667	26.84	148.333	26.84	70	26.84	135
26.86	28.3333	26.86	146.667	26.86	45	26.86	128.333	26.86	91.6667	26.86	131.667
26.88	27.5	26.88	125	26.88	50	26.88	133.333	26.88	70	26.88	128.333
26.9	25	26.9	148.333	26.9	58.3333	26.9	115	26.9	65	26.9	121.667
26.92	27.5	26.92	161.667	26.92	68.3333	26.92	116.667	26.92	91.6667	26.92	138.333
26.94	25	26.94	131.667	26.94	66.6667	26.94	141.667	26.94	96.6667	26.94	135
26.96	24.1667	26.96	123.333	26.96	65	26.96	113.333	26.96	63.3333	26.96	135
26.98	25.8333	26.98	151.667	26.98	71.6667	26.98	140	26.98	75	26.98	110
27	20	27	121.667	27	60	27	105	27	73.3333	27	123.333
27.02	20	27.02	126.667	27.02	48.3333	27.02	143.333	27.02	66.6667	27.02	116.667
27.04	23.3333	27.04	121.667	27.04	51.6667	27.04	126.667	27.04	83.3333	27.04	103.333
27.06	20	27.06	115	27.06	63.3333	27.06	136.667	27.06	75	27.06	115
27.08	33.3333	27.08	105	27.08	40	27.08	150	27.08	85	27.08	126.667
27.1	26.6667	27.1	105	27.1	56.6667	27.1	110	27.1	73.3333	27.1	95
27.12	15.8333	27.12	173.333	27.12	51.6667	27.12	111.667	27.12	95	27.12	123.333
27.14	16.6667	27.14	123.333	27.14	51.6667	27.14	141.667	27.14	76.6667	27.14	115
27.16	28.3333	27.16	121.667	27.16	53.3333	27.16	133.333	27.16	71.6667	27.16	146.667
27.18	24.1667	27.18	135	27.18	58.3333	27.18	115	27.18	78.3333	27.18	130
27.2	15.8333	27.2	161.667	27.2	61.6667	27.2	125	27.2	80	27.2	121.667
27.22	18.3333	27.22	98.3333	27.22	61.6667	27.22	118.333	27.22	81.6667	27.22	143.333
27.24	19.1667	27.24	143.333	27.24	53.3333	27.24	133.333	27.24	90	27.24	125
27.26	15	27.26	118.333	27.26	50	27.26	111.667	27.26	66.6667	27.26	126.667
27.28	19.1667	27.28	111.667	27.28	61.6667	27.28	95	27.28	100	27.28	148.333
27.3	16.6667	27.3	121.667	27.3	45	27.3	116.667	27.3	65	27.3	111.667
27.32	24.1667	27.32	136.667	27.32	56.6667	27.32	101.667	27.32	80	27.32	113.333
27.34	18.3333	27.34	116.667	27.34	51.6667	27.34	100	27.34	68.3333	27.34	118.333
27.36	18.3333	27.36	111.667	27.36	50	27.36	106.667	27.36	70	27.36	130
27.38	23.3333	27.38	158.333	27.38	45	27.38	113.333	27.38	78.3333	27.38	101.667
27.4	25.8333	27.4	111.667	27.4	55	27.4	113.333	27.4	80	27.4	120
27.42	23.3333	27.42	131.667	27.42	53.3333	27.42	121.667	27.42	68.3333	27.42	111.667
27.44	16.6667	27.44	96.6667	27.44	46.6667	27.44	113.333	27.44	73.3333	27.44	123.333
27.46	19.1667	27.46	125	27.46	60	27.46	123.333	27.46	70	27.46	118.333
27.48	25.8333	27.48	113.333	27.48	58.3333	27.48	116.667	27.48	58.3333	27.48	138.333
27.5	15.8333	27.5	140	27.5	50	27.5	115	27.5	73.3333	27.5	120
27.52	25.8333	27.52	110	27.52	56.6667	27.52	116.667	27.52	78.3333	27.52	130
27.54	19.1667	27.54	156.667	27.54	53.3333	27.54	111.667	27.54	65	27.54	131.667
27.56	22.5	27.56	146.667	27.56	58.3333	27.56	126.667	27.56	73.3333	27.56	116.667
27.58	19.1667	27.58	155	27.58	50	27.58	110	27.58	76.6667	27.58	116.667
27.6	21.6667	27.6	131.667	27.6	38.3333	27.6	123.333	27.6	80	27.6	135
27.62	23.3333	27.62	105	27.62	40	27.62	123.333	27.62	61.6667	27.62	128.333
27.64	25	27.64	115	27.64	61.6667	27.64	120	27.64	55	27.64	136.667
27.66	24.1667	27.66	138.333	27.66	38.3333	27.66	111.667	27.66	85	27.66	128.333
27.68	20.8333	27.68	120	27.68	56.6667	27.68	130	27.68	73.3333	27.68	125
27.7	20.8333	27.7	110	27.7	46.6667	27.7	136.667	27.7	75	27.7	141.667
27.72	17.5	27.72	111.667	27.72	73.3333	27.72	148.333	27.72	63.3333	27.72	121.667
27.74	30	27.74	153.333	27.74	38.3333	27.74	121.667	27.74	48.3333	27.74	156.667
27.76	25.8333	27.76	120	27.76	43.3333	27.76	151.667	27.76	80	27.76	115
27.78	22.5	27.78	150	27.78	68.3333	27.78	103.333	27.78	76.6667	27.78	108.333
27.8	25	27.8	113.333	27.8	71.6667	27.8	116.667	27.8	56.6667	27.8	151.667
27.82	20.8333	27.82	111.667	27.82	61.6667	27.82	123.333	27.82	71.6667	27.82	115
27.84	20.8333	27.84	123.333	27.84	40	27.84	103.333	27.84	78.3333	27.84	130
27.86	28.3333	27.86	111.667	27.86	45	27.86	121.667	27.86	65	27.86	150
27.88	15.8333	27.88	121.667	27.88	50	27.88	123.333	27.88	78.3333	27.88	150
27.9	15.8333	27.9	135	27.9	55	27.9	176.667	27.9	78.3333	27.9	128.333
27.92	18.3333	27.92	125	27.92	55	27.92	133.333	27.92	70	27.92	146.667
27.94	15.8333	27.94	146.667	27.94	55	27.94	175	27.94	83.3333	27.94	148.333
27.96	24.1667	27.96	115	27.96	53.3333	27.96	168.333	27.96	73.3333	27.96	143.333
27.98	15	27.98	125	27.98	50	27.98	130	27.98	66.6667	27.98	120
28	20.8333	28	116.667	28	55	28	128.333	28	75	28	128.333
28.02	23.3333	28.02	118.333	28.02	46.6667	28.02	138.333	28.02	63.3333	28.02	126.667
28.04	15.8333	28.04	100	28.04	50	28.04	150	28.04	91.6667	28.04	123.333
28.06	13.3333	28.06	123.333	28.06	55	28.06	163.333	28.06	61.6667	28.06	100
28.08	17.5	28.08	108.333	28.08	56.6667	28.08	130	28.08	65	28.08	128.333
28.1	19.1667	28.1	108.333	28.1	43.3333	28.1	126.667	28.1	61.6667	28.1	125
28.12	19.1667	28.12	128.333	28.12	55	28.12	126.667	28.12	90	28.12	103.333
28.14	14.1667	28.14	138.333	28.14	76.6667	28.14	146.667	28.14	60	28.14	143.333
28.16	32.5	28.16	106.667	28.16	45	28.16	150	28.16	68.3333	28.16	141.667
28.18	19.1667	28.18	131.667	28.18	53.3333	28.18	150	28.18	63.3333	28.18	140
28.2	15	28.2	118.333	28.2	71.6667	28.2	128.333	28.2	51.6667	28.2	133.333
28.22	14.1667	28.22	100	28.22	58.3333	28.22	141.667	28.22	56.6667	28.22	126.667
28.24	15.8333	28.24	115	28.24	36.6667	28.24	100	28.24	63.3333	28.24	131.667
28.26	20	28.26	126.667	28.26	40	28.26	121.667	28.26	70	28.26	120
28.28	13.3333	28.28	118.333	28.28	50	28.28	106.667	28.28	60	28.28	128.333
28.3	29.1667	28.3	130	28.3	43.3333	28.3	121.667	28.3	68.3333	28.3	110
28.32	27.5	28.32	128.333	28.32	53.3333	28.32	136.667	28.32	76.6667	28.32	116.667
28.34	16.6667	28.34	105	28.34	51.6667	28.34	136.667	28.34	55	28.34	131.667
28.36	20.8333	28.36	118.333	28.36	46.6667	28.36	120	28.36	70	28.36	113.333
28.38	15.8333	28.38	101.667	28.38	46.6667	28.38	133.333	28.38	70	28.38	130
28.4	20.8333	28.4	120	28.4	50	28.4	105	28.4	65	28.4	111.667
28.42	27.5	28.42	96.6667	28.42	46.6667	28.42	136.667	28.42	60	28.42	130
28.44	20.8333	28.44	103.333	28.44	50	28.44	108.333	28.44	38.3333	28.44	131.667
28.46	19.1667	28.46	110	28.46	41.6667	28.46	111.667	28.46	83.3333	28.46	116.667
28.48	11.6667	28.48	113.333	28.48	48.3333	28.48	96.6667	28.48	65	28.48	141.667
28.5	17.5	28.5	118.333	28.5	68.3333	28.5	111.667	28.5	71.6667	28.5	123.333
28.52	32.5	28.52	126.667	28.52	45	28.52	80	28.52	66.6667	28.52	103.333
28.54	21.6667	28.54	96.6667	28.54	35	28.54	93.3333	28.54	65	28.54	131.667
28.56	19.1667	28.56	121.667	28.56	50	28.56	108.333	28.56	48.3333	28.56	135
28.58	18.3333	28.58	108.333	28.58	55	28.58	141.667	28.58	81.6667	28.58	138.333
28.6	16.6667	28.6	116.667	28.6	60	28.6	95	28.6	60	28.6	131.667
28.62	25.8333	28.62	126.667	28.62	45	28.62	116.667	28.62	65	28.62	128.333
28.64	25.8333	28.64	103.333	28.64	46.6667	28.64	93.3333	28.64	66.6667	28.64	85
28.66	21.6667	28.66	126.667	28.66	53.3333	28.66	141.667	28.66	71.6667	28.66	140
28.68	20.8333	28.68	98.3333	28.68	56.6667	28.68	90	28.68	78.3333	28.68	95
28.7	15.8333	28.7	85	28.7	41.6667	28.7	115	28.7	70	28.7	121.667
28.72	15.8333	28.72	103.333	28.72	43.3333	28.72	135	28.72	76.6667	28.72	110
28.74	20	28.74	131.667	28.74	56.6667	28.74	121.667	28.74	70	28.74	118.333
28.76	16.6667	28.76	85	28.76	51.6667	28.76	133.333	28.76	71.6667	28.76	96.6667
28.78	22.5	28.78	95	28.78	55	28.78	103.333	28.78	68.3333	28.78	120
28.8	13.3333	28.8	98.3333	28.8	48.3333	28.8	130	28.8	61.6667	28.8	126.667
28.82	19.1667	28.82	125	28.82	53.3333	28.82	113.333	28.82	81.6667	28.82	113.333
28.84	23.3333	28.84	123.333	28.84	45	28.84	110	28.84	61.6667	28.84	113.333
28.86	19.1667	28.86	118.333	28.86	60	28.86	111.667	28.86	81.6667	28.86	141.667
28.88	15.8333	28.88	123.333	28.88	50	28.88	130	28.88	68.3333	28.88	103.333
28.9	20.8333	28.9	120	28.9	43.3333	28.9	120	28.9	70	28.9	106.667
28.92	16.6667	28.92	123.333	28.92	53.3333	28.92	93.3333	28.92	80	28.92	105
28.94	23.3333	28.94	118.333	28.94	48.3333	28.94	103.333	28.94	60	28.94	126.667
28.96	22.5	28.96	110	28.96	55	28.96	141.667	28.96	61.6667	28.96	103.333
28.98	20	28.98	111.667	28.98	43.3333	28.98	120	28.98	66.6667	28.98	120
29	16.6667	29	103.333	29	55	29	125	29	80	29	105
29.02	20	29.02	83.3333	29.02	43.3333	29.02	100	29.02	65	29.02	110
29.04	20.8333	29.04	105	29.04	51.6667	29.04	133.333	29.04	75	29.04	91.6667
29.06	19.1667	29.06	116.667	29.06	56.6667	29.06	126.667	29.06	80	29.06	121.667
29.08	20.8333	29.08	96.6667	29.08	45	29.08	110	29.08	75	29.08	131.667
29.1	21.6667	29.1	123.333	29.1	55	29.1	103.333	29.1	63.3333	29.1	128.333
29.12	15.8333	29.12	116.667	29.12	45	29.12	133.333	29.12	61.6667	29.12	123.333
29.14	17.5	29.14	128.333	29.14	50	29.14	135	29.14	60	29.14	113.333
29.16	19.1667	29.16	113.333	29.16	56.6667	29.16	93.3333	29.16	78.3333	29.16	121.667
29.18	18.3333	29.18	101.667	29.18	38.3333	29.18	91.6667	29.18	60	29.18	103.333
29.2	12.5	29.2	133.333	29.2	61.6667	29.2	96.6667	29.2	63.3333	29.2	110
29.22	14.1667	29.22	101.667	29.22	56.6667	29.22	88.3333	29.22	60	29.22	115
29.24	18.3333	29.24	95	29.24	33.3333	29.24	115	29.24	65	29.24	96.6667
29.26	16.6667	29.26	106.667	29.26	40	29.26	96.6667	29.26	73.3333	29.26	120
29.28	19.1667	29.28	95	29.28	41.6667	29.28	123.333	29.28	85	29.28	120
29.3	14.1667	29.3	103.333	29.3	53.3333	29.3	86.6667	29.3	60	29.3	118.333
29.32	21.6667	29.32	90	29.32	46.6667	29.32	121.667	29.32	55	29.32	111.667
29.34	23.3333	29.34	105	29.34	38.3333	29.34	115	29.34	61.6667	29.34	128.333
29.36	18.3333	29.36	130	29.36	33.3333	29.36	121.667	29.36	111.667	29.36	123.333
29.38	14.1667	29.38	125	29.38	43.3333	29.38	126.667	29.38	56.6667	29.38	168.333
29.4	14.1667	29.4	120	29.4	33.3333	29.4	131.667	29.4	80	29.4	138.333
29.42	15	29.42	121.667	29.42	45	29.42	100	29.42	58.3333	29.42	131.667
29.44	21.6667	29.44	106.667	29.44	60	29.44	121.667	29.44	58.3333	29.44	128.333
29.46	18.3333	29.46	108.333	29.46	36.6667	29.46	120	29.46	70	29.46	116.667
29.48	17.5	29.48	105	29.48	45	29.48	120	29.48	70	29.48	126.667
29.5	20	29.5	123.333	29.5	36.6667	29.5	105	29.5	55	29.5	120
29.52	23.3333	29.52	115	29.52	60	29.52	106.667	29.52	50	29.52	160
29.54	20	29.54	118.333	29.54	56.6667	29.54	131.667	29.54	75	29.54	120
29.56	11.6667	29.56	120	29.56	36.6667	29.56	111.667	29.56	78.3333	29.56	116.667
29.58	17.5	29.58	76.6667	29.58	51.6667	29.58	115	29.58	60	29.58	118.333
29.6	19.1667	29.6	95	29.6	40	29.6	118.333	29.6	63.3333	29.6	128.333
29.62	15	29.62	93.3333	29.62	55	29.62	128.333	29.62	81.6667	29.62	118.333
29.64	21.6667	29.64	105	29.64	43.3333	29.64	108.333	29.64	51.6667	29.64	110
29.66	18.3333	29.66	113.333	29.66	50	29.66	118.333	29.66	71.6667	29.66	103.333
29.68	11.6667	29.68	96.6667	29.68	41.6667	29.68	91.6667	29.68	83.3333	29.68	120
29.7	12.5	29.7	103.333	29.7	45	29.7	106.667	29.7	56.6667	29.7	128.333
29.72	21.6667	29.72	93.3333	29.72	43.3333	29.72	95	29.72	70	29.72	130
29.74	11.6667	29.74	80	29.74	41.6667	29.74	95	29.74	68.3333	29.74	146.667
29.76	11.6667	29.76	108.333	29.76	33.3333	29.76	143.333	29.76	73.3333	29.76	113.333
29.78	15	29.78	101.667	29.78	30	29.78	106.667	29.78	58.3333	29.78	91.6667
29.8	17.5	29.8	110	29.8	35	29.8	95	29.8	80	29.8	105
29.82	15.8333	29.82	93.3333	29.82	43.3333	29.82	98.3333	29.82	73.3333	29.82	143.333
29.84	20	29.84	93.3333	29.84	43.3333	29.84	120	29.84	70	29.84	115
29.86	20.8333	29.86	88.3333	29.86	58.3333	29.86	110	29.86	68.3333	29.86	101.667
29.88	12.5	29.88	95	29.88	40	29.88	110	29.88	48.3333	29.88	116.667
29.9	22.5	29.9	93.3333	29.9	51.6667	29.9	103.333	29.9	73.3333	29.9	143.333
29.92	24.1667	29.92	110	29.92	33.3333	29.92	123.333	29.92	56.6667	29.92	108.333
29.94	17.5	29.94	115	29.94	41.6667	29.94	115	29.94	65	29.94	111.667
29.96	20	29.96	105	29.96	20	29.96	113.333	29.96	86.6667	29.96	115
29.98	15.8333	29.98	96.6667	29.98	28.3333	29.98	130	29.98	55	29.98	133.333
30	10	30	90	30	53.3333	30	88.3333	30	78.3333	30	118.333
30.02	19.1667	30.02	91.6667	30.02	38.3333	30.02	125	30.02	76.6667	30.02	105
30.04	15	30.04	85	30.04	31.6667	30.04	111.667	30.04	58.3333	30.04	148.333
30.06	19.1667	30.06	98.3333	30.06	50	30.06	116.667	30.06	55	30.06	143.333
30.08	16.6667	30.08	93.3333	30.08	36.6667	30.08	128.333	30.08	86.6667	30.08	91.6667
30.1	14.1667	30.1	95	30.1	61.6667	30.1	116.667	30.1	75	30.1	108.333
30.12	20	30.12	71.6667	30.12	50	30.12	110	30.12	73.3333	30.12	115
30.14	5.83333	30.14	95	30.14	33.3333	30.14	83.3333	30.14	80	30.14	108.333
30.16	14.1667	30.16	128.333	30.16	60	30.16	118.333	30.16	78.3333	30.16	120
[truncated: 992 more rows]
